# Supplementary material for: An integrated approach identifies the molecular underpinnings of murine anterior visceral endoderm migration
Source: Dev Cell. 2024 Sep 9;59(17):2347–2363.e9. doi: 10.1016/j.devcel.2024.05.014 (PMC11511681; doi:10.1016/j.devcel.2024.05.014)
Supplement: Table S5. Lists of proteins upregulated in abembryonic half, among those differentially expressed between abembryonic and embryonic halves in the proteomics dataset, related to Figure 2 [file mmc6.xlsx]

## Sheet: Supp Table 5
Supplementary_Table_5
	prot_acc_no	gene_name	adj_pval	log2FC	featureAvg
188	INPP_MOUSE	Inpp1	6.49617e-18	3.26903	16.8324
131	GILT_MOUSE	Ifi30	2.02811e-17	2.06213	19.6216
71	CUBN_MOUSE	Cubn	3.55021e-17	2.24469	20.0441
424	SPA3K_MOUSE	Serpina3k	5.85549e-17	2.07892	18.3102
408	SAP3_MOUSE	Gm2a	2.75002e-15	2.23679	22.8925
22	ANXA5_MOUSE	Anxa5	1.28322e-14	3.91652	15.9137
74	DAB2_MOUSE	Dab2	2.22622e-14	1.54124	21.5372
116	EZRI_MOUSE	Ezr	3.50116e-14	1.11847	21.0708
444	TAGL2_MOUSE	Tagln2	6.46756e-14	1.49968	20.1645
127	GALNS_MOUSE	Galns	3.13262e-13	1.50263	16.4566
203	LAMB1_MOUSE	Lamb1	7.63588e-13	1.46181	18.61
246	NEXN_MOUSE	Nexn	5.04427e-12	1.59124	21.853
190	JMY_MOUSE	Jmy	5.04427e-12	1.59124	21.853
63	COPG2_MOUSE	Copg2	1.75517e-11	1.24632	18.3618
114	ETFA_MOUSE	Etfa	1.90043e-11	1.00972	20.0526
236	MYO6_MOUSE	Myo6	1.90043e-11	1.21639	18.2513
54	CLH_MOUSE	CLH_MOUSE	2.33763e-11	1.0446	20.796
228	MTA3_MOUSE	Mta3	2.33763e-11	1.0871	17.3443
196	KCRB_MOUSE	Ckb	4.85335e-11	2.08057	17.6261
482	TSN14_MOUSE	Tspan14	2.41145e-10	1.09209	24.9119
133	GLNA_MOUSE	Glul	2.76546e-10	1.27127	19.8419
41	CATD_MOUSE	Ctsd	4.57085e-10	1.23508	18.417
204	LAMP1_MOUSE	Lamp1	5.60753e-10	1.33158	21.2367
238	NAL4C_MOUSE	Nlrp4c	9.037e-10	1.15863	18.598
336	RISC_MOUSE	Scpep1	1.02916e-09	1.46323	17.2076
375	RPN1_MOUSE	Rpn1	1.02916e-09	1.5056	19.3831
419	SMTN_MOUSE	Smtn	1.81081e-09	1.00663	20.0205
414	SERPH_MOUSE	Serpinh1	2.59833e-09	1.39098	19.7308
56	CLIC6_MOUSE	Clic6	3.03912e-09	1.53562	17.3335
488	UAP1L_MOUSE	Uap1l1	3.53039e-09	1.59069	17.4665
58	CNDP2_MOUSE	Cndp2	3.87706e-09	1.30404	18.2699
489	UB2R2_MOUSE	Ube2r2	1.09463e-08	1.659	22.1202
264	P5CS_MOUSE	Aldh18a1	1.68559e-08	1.16791	18.8911
211	LR16C_MOUSE	LR16C_MOUSE	2.94251e-08	1.11038	24.0203
235	MYO1D_MOUSE	Myo1d	2.94251e-08	1.11038	24.0203
421	SNX3_MOUSE	Snx3	6.03779e-08	1.12681	18.681
210	LIT2_MOUSE	Reg2	5.58668e-07	2.13848	23.2464
370	RO60_MOUSE	RO60	6.14378e-07	1.08343	22.2768
26	ARPC5_MOUSE	Arpc5	9.59981e-07	1.01774	17.3232
230	MUC18_MOUSE	Mcam	2.68502e-06	1.50297	21.9316
436	SYCP2_MOUSE	Sycp2	3.44605e-05	2.11603	23.9628
136	GNN_MOUSE	GNN_MOUSE	0.000146623	1.06056	18.5863
429	SPZ1_MOUSE	Spz1	0.000146623	1.06056	18.5863
224	MINT_MOUSE	Spen	0.000253843	1.40325	18.5502
222	MECP2_MOUSE	Mecp2	0.000771902	1.28871	18.2984
232	MY18A_MOUSE	Myo18a	0.00131363	1.33032	16.716
270	PAMR1_MOUSE	Pamr1	0.00132358	1.10858	22.1727
118	F111A_MOUSE	Fam111a	0.00593151	1.09333	20.5754
472	TMPSD_MOUSE	Tmprss13	0.012542	2.90953	23.492
245	NDUF4_MOUSE	Ndufaf4	0.0138979	3.40865	23.2753
405	RTN1_MOUSE	Rtn1	0.016457	1.04406	19.6788
435	STK35_MOUSE	Stk35	0.0207224	1.08129	26.7388
147	H2A2A_MOUSE	Hist2h2aa1	0.089571	1.21861	16.5155
