# Supplementary material for: An integrated approach identifies the molecular underpinnings of murine anterior visceral endoderm migration
Source: Dev Cell. 2024 Sep 9;59(17):2347–2363.e9. doi: 10.1016/j.devcel.2024.05.014 (PMC11511681; doi:10.1016/j.devcel.2024.05.014)
Supplement: Table S6. Lists of proteins upregulated in the embryonic half, among those differentially expressed between abembryonic and embryonic halves in the proteomics dataset, related to Figure 2 [file mmc7.xlsx]

## Sheet: Supp Table 6
Supplementary_Table_6
	prot_acc_no	gene_name	adj_pval	log2FC	featureAvg
383	RS16_MOUSE	Rps16	1.96003e-15	-1.37807	23.4174
330	RCC2_MOUSE	Rcc2	5.04151e-14	-1.63511	18.69
497	UTF1_MOUSE	Utf1	3.13262e-13	-1.1571	18.9648
495	UBP2L_MOUSE	Ubap2l	5.22467e-13	-1.76056	18.9269
465	TIF1B_MOUSE	Trim28	5.04427e-12	-1.25512	21.2181
44	CBX1_MOUSE	Cbx1	4.89061e-11	-1.74455	17.2558
418	SMRC1_MOUSE	Smarcc1	1.26763e-10	-1.41361	19.1128
2	1433T_MOUSE	Ywhaq	1.36738e-10	-1.26207	19.7268
57	CN166_MOUSE	2700060E02Rik	1.00285e-09	-1.45349	17.2148
18	AN32E_MOUSE	Anp32e	1.8582e-09	-1.04408	19.1022
272	PARP1_MOUSE	Parp1	1.8582e-09	-1.00117	19.6387
216	MATR3_MOUSE	Matr3	2.78165e-09	-1.6083	18.9806
431	SRRM1_MOUSE	Srrm1	8.95518e-09	-1.17161	16.5554
239	NASP_MOUSE	Nasp	1.29051e-08	-1.08491	20.2196
208	LDHB_MOUSE	Ldhb	2.75077e-08	-1.13572	17.5598
106	EIF3H_MOUSE	Eif3h	5.79567e-08	-1.06747	17.5552
0	1433E_MOUSE	Ywhae	7.7372e-08	-1.05158	22.4383
369	RMXL1_MOUSE	Rbmxl1	5.26222e-07	-1.35092	18.2816
341	RL14_MOUSE	Rpl14	6.98995e-07	-1.0991	22.3424
473	TNIK_MOUSE	Tnik	8.35648e-07	-1.4818	18.9817
187	INO1_MOUSE	Isyna1	8.65016e-07	-1.94963	16.8552
301	PRS10_MOUSE	Psmc6	1.52902e-06	-1.08086	17.9596
287	PP1A_MOUSE	Ppp1ca	6.99716e-06	-1.17577	16.0546
225	MSH2_MOUSE	Msh2	9.70989e-05	-1.34939	16.6297
314	PTMA_MOUSE	Ptma	0.00132358	-1.84622	20.0777
