# Supplementary material for: An integrated approach identifies the molecular underpinnings of murine anterior visceral endoderm migration
Source: Dev Cell. 2024 Sep 9;59(17):2347–2363.e9. doi: 10.1016/j.devcel.2024.05.014 (PMC11511681; doi:10.1016/j.devcel.2024.05.014)
Supplement: Table S7. Lists of proteins upregulated in abembryonic half, among those differentially expressed between abembryonic and embryonic halves in the phosphoproteomics dataset, related to Figure 2 [file mmc8.xlsx]

## Sheet: Supp Table 7
Supplementary_Table_7
	prot_acc_no	gene_name	adj_pval	log2FC	featureAvg
153	E41L3_MOUSE	Epb41l3	1.78565e-15	1.48338	15.4202
257	K2C8_MOUSE	Krt8	1.92566e-15	2.07089	15.2384
230	HSPB1_MOUSE	Hspb1	9.52684e-15	1.55425	15.7112
434	RAD50_MOUSE	Rad50	1.58163e-14	1.61116	14.042
289	LRP2_MOUSE	Lrp2	1.6057e-14	1.93862	19.3694
97	CLIP1_MOUSE	Clip1	1.6057e-14	1.49468	15.3647
524	SPTA2_MOUSE	SPTA2_MOUSE	1.84881e-14	1.56721	14.0626
185	FEN1_MOUSE	Fen1	3.48521e-14	1.23089	14.5244
112	CRML_MOUSE	Cramp1	1.59337e-13	3.86889	13.4708
247	JADE1_MOUSE	Jade1	2.28939e-13	1.26409	15.0109
404	PKHA6_MOUSE	Plekha6	7.51846e-13	1.83463	12.6424
559	TIM8A_MOUSE	Timm8a1	9.0092e-13	1.83157	13.4203
217	HDBP1_MOUSE	Gpihbp1	2.19475e-12	1.6081	14.7503
378	PACN1_MOUSE	Pacsin1	1.11504e-11	1.97261	14.0675
95	CLCA_MOUSE	Clta	4.40606e-11	1.71241	13.4313
92	CJ088_MOUSE	C10orf88	5.39344e-11	1.35623	12.9961
612	ZN516_MOUSE	Znf516	6.01791e-11	1.76699	13.2452
2	AAK1_MOUSE	Aak1	8.56359e-11	1.32192	16.3045
222	HN1_MOUSE	Jpt1	1.19457e-10	1.35064	15.4117
581	UBP24_MOUSE	Usp24	3.44571e-10	1.31228	15.0473
271	LAD1_MOUSE	Lad1	4.74396e-10	1.26818	14.7325
258	K6PL_MOUSE	K6PL_MOUSE	4.87109e-10	1.44296	14.4013
358	NR4A3_MOUSE	Nr4a3	7.24517e-10	1.28824	15.0597
457	RL14_MOUSE	Rpl14	7.24517e-10	1.09948	16.5739
540	SYTC_MOUSE	Tars1	1.15141e-09	1.4017	19.058
198	GFPT1_MOUSE	Gfpt1	1.85199e-09	1.3323	15.5497
265	KIF15_MOUSE	Kif15	2.12045e-09	1.04826	15.1279
381	PALM3_MOUSE	Palm3	6.85266e-09	1.14925	13.2373
255	K1C28_MOUSE	Krt28	1.17393e-08	1.10129	13.4023
370	ODPA_MOUSE	Pdha1	1.40929e-08	1.02899	14.5843
447	REEP4_MOUSE	Reep4	1.40929e-08	1.02899	14.5843
555	TGFB2_MOUSE	Tgfb2	2.90832e-08	1.56155	14.3967
491	SCAM3_MOUSE	Scamp3	3.14627e-07	1.36852	14.2891
290	LRRF1_MOUSE	Lrrfip1	7.1464e-07	1.50143	13.0636
483	SAC2_MOUSE	Inpp5f	1.31857e-06	1.5907	13.3508
253	K0664_MOUSE	K0664_MOUSE	1.55773e-06	1.23593	12.431
190	FTSJ1_MOUSE	Ftsj1	1.60131e-06	2.05003	16.5311
574	TT39C_MOUSE	Ttc39c	1.72288e-06	1.28044	14.246
537	STX12_MOUSE	Stx12	5.79468e-06	1.27921	13.8967
313	MIA3_MOUSE	Mia3	1.97102e-05	1.19444	13.1056
538	STX7_MOUSE	Stx7	2.45606e-05	1.06108	14.0031
295	MAGE1_MOUSE	Magee1	3.16205e-05	1.09812	14.938
464	RNPS1_MOUSE	Rnps1	3.46466e-05	1.03964	15.7237
59	CAYP2_MOUSE	Caps2	0.000121776	1.00375	15.8329
480	S12A5_MOUSE	Slc12a5	0.000155309	1.46584	13.6441
6	ACACA_MOUSE	Acaca	0.000207039	1.16267	15.6678
189	FOXK1_MOUSE	Foxk1	0.00102868	1.46162	13.3841
18	AKTS1_MOUSE	Akt1s1	0.00267191	1.47896	14.8848
323	MPRI_MOUSE	Igf2r	0.00693341	1.24817	15.7964
60	CB071_MOUSE	CB071_MOUSE	0.00951336	1.31238	13.494
34	ASXL2_MOUSE	Asxl2	0.0314232	1.15741	13.4033
345	NF1_MOUSE	Nf1	0.0373487	1.01698	14.5085
