# Supplementary material for: An integrated approach identifies the molecular underpinnings of murine anterior visceral endoderm migration
Source: Dev Cell. 2024 Sep 9;59(17):2347–2363.e9. doi: 10.1016/j.devcel.2024.05.014 (PMC11511681; doi:10.1016/j.devcel.2024.05.014)
Supplement: Table S8. Lists of proteins upregulated in the embryonic half, among those differentially expressed between abembryonic and embryonic halves in the phosphoproteomics dataset, related to Figure 2 [file mmc9.xlsx]

## Sheet: Supp Table 8
Supplementary_Table_8
	prot_acc_no	gene_name	adj_pval	log2FC	featureAvg
410	PML_MOUSE	Pml	1.65112e-17	-1.78336	15.6098
588	UHRF1_MOUSE	Uhrf1	1.268e-15	-1.34692	15.8311
536	STMN1_MOUSE	Stmn1	1.81293e-15	-2.32157	16.4186
251	JUB_MOUSE	Ajuba	3.96686e-15	-2.003	14.3273
428	PSIP1_MOUSE	Psip1	8.53966e-15	-1.74684	16.6609
140	DNM3B_MOUSE	Dnmt3b	8.53966e-15	-2.03827	17.7198
249	JERKL_MOUSE	Jrkl	1.6057e-14	-1.63118	15.5962
553	TFE3_MOUSE	Tfe3	1.84881e-14	-1.33603	14.351
597	WNK3_MOUSE	Wnk3	1.84881e-14	-2.15126	15.2699
325	MRP_MOUSE	Marcksl1	3.48521e-14	-1.11354	17.8366
272	LAP2A_MOUSE	Tmpo	8.27958e-14	-1.30509	14.8183
449	REQU_MOUSE	Dpf2	1.74997e-13	-1.97513	13.4116
32	ARI1A_MOUSE	Arid1a	1.17632e-12	-1.15815	15.269
144	DREB_MOUSE	Dbn1	1.34258e-12	-3.24504	14.904
563	TLE4_MOUSE	Tle4	4.4794e-11	-1.36843	13.942
373	OSB11_MOUSE	Osbpl11	4.77848e-11	-1.40002	13.1499
297	MARCS_MOUSE	Marcks	1.8203e-10	-2.41168	14.9439
3	ABCBB_MOUSE	Abcb11	2.17078e-10	-2.49952	14.8977
1	A16L2_MOUSE	Atg16l2	2.37192e-10	-1.04763	15.295
558	TIF1B_MOUSE	Trim28	2.37192e-10	-1.04763	15.295
179	F208B_MOUSE	Fam208b	7.24517e-10	-1.01947	14.2756
315	MLL1_MOUSE	Kmt2a	7.24517e-10	-2.02986	12.6376
193	G3BP2_MOUSE	G3bp2	1.11932e-09	-1.00807	15.2865
66	CCD66_MOUSE	Ccdc66	1.1815e-09	-1.33631	13.961
237	IMA2_MOUSE	Kpna2	2.59532e-09	-1.10537	14.2914
616	ZN687_MOUSE	Znf687	5.58225e-09	-1.10712	13.4526
523	SPAG7_MOUSE	Spag7	8.32046e-09	-1.08741	13.5167
444	RCOR2_MOUSE	Rcor2	1.40929e-08	-1.9547	13.0195
339	NACAM_MOUSE	Naca	3.49347e-08	-1.17229	16.5391
50	C163A_MOUSE	Cd163	4.1081e-08	-1.78818	16.4248
517	SNP23_MOUSE	Snap23	2.21681e-07	-1.66054	13.0476
573	TSH1_MOUSE	Tshz1	5.35967e-07	-1.58483	14.4916
441	RBM25_MOUSE	Rbm25	6.40155e-07	-1.10883	15.6244
250	JHD2C_MOUSE	Jmjd1c	2.67207e-05	-1.05881	14.5028
502	SH3B4_MOUSE	Sh3bp4	3.04292e-05	-1.03997	12.8584
494	SDS3_MOUSE	Suds3	0.000286104	-1.33969	12.981
463	RLA2_MOUSE	Rplp2	0.000290609	-1.14321	14.8087
216	HDAC1_MOUSE	Hdac1	0.000330939	-1.57436	13.5531
543	TAF7_MOUSE	Taf7	0.000584961	-1.25309	12.7124
462	RLA1_MOUSE	Rplp1	0.000831702	-1.26076	14.9296
221	HMGA1_MOUSE	Hmga1	0.00103318	-1.67861	13.8496
122	DCXR_MOUSE	Dcxr	0.00274451	-1.16021	15.1953
343	NCOAT_MOUSE	NCOAT_MOUSE	0.00359459	-1.14976	15.1899
485	SALL2_MOUSE	Sall2	0.00629125	-1.99017	17.5826
150	DYH8_MOUSE	Dnah8	0.00672134	-1.76047	14.6428
61	CBX1_MOUSE	Cbx1	0.0120601	-1.24549	15.4176
