# Supplementary material for: An integrated approach identifies the molecular underpinnings of murine anterior visceral endoderm migration
Source: Dev Cell. 2024 Sep 9;59(17):2347–2363.e9. doi: 10.1016/j.devcel.2024.05.014 (PMC11511681; doi:10.1016/j.devcel.2024.05.014)
Supplement: Table S13. List of genes showing differential isoform expression between the early-AVE vs. emVE and late-AVE vs. emVE at 5.5 and 6.25 dpc, respectively, related to Figure 1 [file mmc14.xlsx]

## Sheet: Supp Table 13
Isoform specificity analysis: genes with differential isoform expression between clusters
early AVE vs emVE			late AVE vs emVE
Gene	p-value		Gene	p-value
Psmd11	9,22614E-10		Morf4l2	1,93131E-11
Lzts2	1,63052E-09		Ddc	1,99606E-08
Eif4g1	5,1973E-09		Yif1a	3,69515E-08
Slc7a7	2,06678E-07		Rhno1	1,74645E-07
Pigx	2,5139E-07		Pa2g4	3,83447E-07
Mtx1	2,56042E-07		Ndufab1	1,26319E-06
Ptgds	2,85862E-07		Lman1	1,86558E-06
Lama5	6,62347E-07		Llph	2,96918E-06
Fasn	9,98737E-07		Srsf11	3,18383E-06
Mrps17	1,31034E-06		Uhrf1	5,8208E-06
Ints14	1,4359E-06		Pja1	6,94177E-06
Ppil2	1,68058E-06		Rbm25	7,1106E-06
Tmco1	1,78553E-06		Acot1	7,79439E-06
Lztr1	1,84878E-06		Stx5a	8,27131E-06
Gsn	1,99757E-06		Ccnb1	1,20294E-05
Memo1	2,73439E-06		Prpf40a	1,42857E-05
Ctnnb1	2,91783E-06		Syngr2	1,56652E-05
Cotl1	3,35167E-06		Polr2h	2,97678E-05
Plin3	4,81506E-06		Gdi2	3,18132E-05
Sap130	6,49433E-06		Ttll12	3,40614E-05
Brms1l	7,36698E-06		Cttn	3,53563E-05
Srrm1	9,13888E-06		Car4	3,70003E-05
Mapkap1	9,93178E-06		Ezh2	4,1434E-05
Bcat2	1,40448E-05		Qrich1	5,84275E-05
Cdk1	1,4928E-05		Grb2	5,85607E-05
Nr1h2	1,57312E-05		Cept1	7,16948E-05
Hnrnpk	1,62219E-05		Faap20	8,89978E-05
Hmg20b	1,82224E-05		Mcm3	9,4515E-05
Rce1	1,91521E-05		Shkbp1	0,000119534
Pmf1	2,05359E-05		Zic3	0,000120601
Rps16	2,3386E-05		Atp5b	0,000126851
Mpp7	2,6604E-05		Clasp2	0,000145627
Btf3l4	2,81175E-05		Xlr4b	0,000148523
Eapp	2,94525E-05		Tnpo3	0,000157645
Cops7a	2,95326E-05		Raly	0,000160029
Rps24	2,95557E-05		Dusp12	0,000164236
Bag1	3,27156E-05		Ubc	0,000189057
Yipf3	3,77496E-05		Kif23	0,000194597
Ino80e	3,78314E-05		Mrpl24	0,000213176
Dkc1	4,06736E-05		Ncapd2	0,000257861
Cep170b	4,49452E-05		Fam162a	0,000260524
Rin3	4,52972E-05		Scoc	0,000295157
Ahsa2	4,61049E-05		Tmpo	0,000298573
Nelfe	4,80783E-05		Dnajc11	0,000311052
Stard10	4,82667E-05		Aplp2	0,000327895
Klc4	4,87848E-05		Eif3a	0,000352974
Eif5a	5,15142E-05		Ccdc127	0,000371466
Fkbp8	5,34166E-05		Wdr77	0,000442559
Agrn	6,22795E-05		Ptbp1	0,000446615
2610001J05Rik	6,60714E-05		Immt	0,000508146
Sec63	6,664E-05		Rpl13a	0,00052103
Spint1	6,86079E-05		Cuta	0,000538151
Entr1	7,15838E-05		Hdlbp	0,000576028
Mia2	7,88458E-05		Sgf29	0,000585466
Nip7	8,21236E-05		Mta3	0,000636919
Hnrnpf	8,69044E-05		Spsb3	0,000648124
Gpx1	9,1756E-05		Snx18	0,000653979
Hsp90aa1	9,54268E-05		Naa16	0,000704843
2010204K13Rik	9,94961E-05		Rcn3	0,00073697
Nxf7	0,000110396		Fxr1	0,000753107
Nxt1	0,000115325		Tex264	0,000772511
Ube2j2	0,000123346		Nhp2	0,000805836
Ppp2r2d	0,000127131		Fen1	0,000811954
Gnb1	0,000129653		U2surp	0,000812769
Fkbp6	0,000130686		Rbx1	0,00093657
Cct6a	0,000131048		Tpst2	0,000950139
Pitx2	0,000135963
Eef1g	0,000143776
Ssbp4	0,000147354
Gnl3l	0,000153262
Usp15	0,000182055
Srsf10	0,000193917
Rps23	0,000199376
Rsrc1	0,000209113
Srebf1	0,000230678
Ssna1	0,000238965
Pum1	0,000248492
Calm3	0,000249197
Lamb1	0,000254148
Ctnna1	0,00025956
Wapl	0,000261957
Uck2	0,000267914
Dtymk	0,00028662
Hmgcr	0,000286853
Esd	0,000295847
Atf6b	0,000315076
Mrpl13	0,000319674
Tbcb	0,000326255
Acrbp	0,000328291
Syncrip	0,000357242
Wasf1	0,00036058
Alg11	0,000374478
Tmem234	0,000376934
Thoc6	0,000384456
Ypel3	0,000393339
Snhg5	0,000394756
Trip12	0,000401866
Uxt	0,000428664
BC031181	0,000438647
Maz	0,000448765
Actr10	0,000469061
Fkbp3	0,00047393
Pdlim1	0,000478741
Coro1b	0,000495254
Sumf2	0,000515048
Mterf3	0,000528957
Me2	0,000533208
Dnase2a	0,000537754
Lncenc1	0,000539003
Rps9	0,000554031
Fis1	0,000567091
Mapk14	0,000570066
Tatdn1	0,000578039
Retreg1	0,000586648
Apoa1	0,000599703
Mcm10	0,000605903
Map4	0,000616815
Slc39a4	0,00061743
Nop58	0,00061783
Dnaja1	0,000620622
Cdkn2d	0,000623794
Zc3h11a	0,000635194
Klhdc3	0,000665806
Ubl5	0,000666273
0610010K14Rik	0,000684706
1700037H04Rik	0,000691484
Mospd3	0,000696658
Elp1	0,000740754
Hdlbp	0,000809811
Hmga1	0,000826624
2310061I04Rik	0,000837815
Pfdn2	0,000890023
Ppat	0,000904163
Polr1h	0,000930452
Ppip5k2	0,000933252
Cggbp1	0,000940551
Gtf3c2	0,000948934
Spcs2	0,000952411
Gnas	0,000964565
Naxd	0,00099672
