# Supplementary material for: An integrated approach identifies the molecular underpinnings of murine anterior visceral endoderm migration
Source: Dev Cell. 2024 Sep 9;59(17):2347–2363.e9. doi: 10.1016/j.devcel.2024.05.014 (PMC11511681; doi:10.1016/j.devcel.2024.05.014)
Supplement: Table S14. Raw data for the proteomics experiments at 6.25–6.5 dpc, related to Figure 5 [file mmc15.xlsx]

## Sheet: Supp Table 14
Description of the proteomics experiment using E6.25-6.5 embryos
Experiment:
1	embryos collected and divided into the embryonic (Epi) and abembryonic (EXE) parts
2	both pools were lysed and further divided into four aliquots that were processed indiviually = four technical replicates each (total 8 samples)
3	each sample was run three times
	1	RAW DATA
	This tab contains the following information:
		acc_no	Accession number of the protein the peptide belongs to, according to Uniprot Database
		protein	Protein name associated to the acc_no
		Peptide	Peptide sequence identified
		pep_mod	Post-translational modification present
		pep_ID	Peptide ID from Pescal Quantification (unique for each peptide)
		R#_#	Each sample has been run 3 times (ie for sample 1: R1_1, R2_1, R3_1): R1-R4 are four technical replicates of the extraembryonic pool and R5-R8 are four technical replicates of the epiblast pool
Please notice that PESCAL assigns a value '1' for all those peptides that cannot be quantified in that particular sample.
This can be due at least to the following reasons:
	- The amount of peptide is below the limit of quantification (LOQ). As a general rule, the LOQ is 3 times higher than the limit of identification (LOI)
	- The data available do not meet the minimum standards required to carry out a quantification
pep_ID	acc_no	protein	Peptide	pep_mod	R1_1	R2_1	R3_1	R1_2	R2_2	R3_2	R1_3	R2_3	R3_3	R1_4	R2_4	R3_4	R1_5	R2_5	R3_5	R1_6	R2_6	R3_6	R1_7	R2_7	R3_7	R1_8	R2_8	R3_8
p0002	IL16_MOUSE	Pro-interleukin-16	LIEEVR		708929	1014437	449003	428595	503486	1	339067	1	1	504859	526326	730493	300941	635973	303631	403743	419713	384319	652785	1053257	397489	1289632	709795	490741
p0003	IF5A1_MOUSE	Eukaryotic translation initiation factor 5A-1	NGFVVLK		989365	785398	802375	671401	760255	467537	1	555016	380381	319721	80170	211688	1425408	1429838	1192547	1255524	1084427	1090982	1149071	1796877	1351751	1498046	1419200	1637266
p0004	PDIA3_MOUSE	Protein disulfide-isomerase A3	FLDAGHK		276696	316254	253430	176266	1	55258	1	1	1	1	1	64219	40109	72963	38211	67384	117220	33728	1	362052	1	247027	236476	151124
p0005	RS17_MOUSE	40S ribosomal protein S17	LGNDFHTNKR		416456	347811	85416	176403	1	95669	1	1	1	1	1	1	403241	579600	270703	1	335717	1	326222	882843	30882	688993	545289	865812
p0006	G3P_MOUSE	Glyceraldehyde-3-phosphate dehydrogenase	VGVNGFGR		4275938	5782827	2860886	2699101	2019584	3933978	2613483	2803396	1	3960951	2628363	4167340	8162625	8026244	6848338	4829591	4365574	4055515	7100688	8411880	5092084	10757024	9356645	8173471
p0007	ENOA_MOUSE	Alpha-enolase	EALELLK		6244471	8090853	5149146	4803243	6039235	4899065	4833450	4882498	4508715	5727892	5930280	5173347	8859683	8877223	8969613	11475626	6518597	6231323	7998305	8227955	9910521	10139807	11334865	9164178
p0008	RL27_MOUSE	60S ribosomal protein L27	VVLVLAGR		3792098	6068568	6263870	5025127	5371964	3469410	3904515	3992361	2864671	5474194	4257607	3146494	12702096	10232549	9604755	11907687	9127303	8574138	12532597	13142289	11859830	10523775	11244727	10324496
p0009	H3C_MOUSE	Histone H3.3C	STELLIR		26763867	27774279	17645462	15892567	18868348	19869100	21736182	19923123	15961090	21628397	17689966	18979325	30169616	31026104	29379593	44334505	28303184	36227113	38827462	36278479	29620851	33474200	26602654	27693173
p0010	KPYM_MOUSE	Pyruvate kinase isozymes M1/M2	APIIAVTR		6704479	7328530	7621198	3582022	2904572	2713497	2817193	2654231	2207405	2842960	2847715	2628147	10626584	7483311	6183151	7817972	6237784	6490756	6357044	6567520	8859214	7559356	6073829	5990929
p0011	TKT_MOUSE	Transketolase	LAVSQVPR		390487	598650	277831	275179	262031	287614	94457	1	64859	189846	227348	370681	795704	761585	784471	667162	511514	327892	727843	925290	441477	1123394	1032951	933070
p0012	PROF1_MOUSE	Profilin-1	TLVLLMGK		5441205	7632290	5990594	4701372	5382624	4777743	4326423	5342853	4898793	5881567	4694046	5173224	8333912	10641491	11391932	10852378	8233438	9104062	9941926	5586426	13006029	11428305	9570602	9648845
p0013	RL17_MOUSE	60S ribosomal protein L17	KSAEFLLHMLK		415271	408912	401279	574338	493618	349666	265811	364607	271475	274638	560623	462718	1050133	1183883	1310032	1181420	892654	951478	980340	47609	1102334	1287604	1232477	1198851
p0014	RL12_MOUSE	60S ribosomal protein L12	IGPLGLSPK		2141971	2770450	1914241	1656408	2120572	1708704	1627148	1595504	1527213	1799782	1209687	1	3553960	3699783	3346618	4449944	3678959	3384771	4651052	5035791	3031358	3313658	2819551	3005582
p0015	CH60_MOUSE	60 kDa heat shock protein, mitochondrial	LSDGVAVLK		1394734	1413661	1475834	1104601	1166758	919664	1179844	1113161	1181840	1456635	1319897	1519193	1414015	1398331	1811316	1992245	1697152	1846108	2116977	2047580	1347407	2124144	1935236	1680122
p0016	CH60_MOUSE	60 kDa heat shock protein, mitochondrial	VGLQVVAVK		3061209	3794819	3141502	1710200	3398113	1806435	1832372	2454028	1811572	690706	662403	1319685	5583218	5090292	4515959	3651138	2687313	2252383	3793084	4395445	3015635	5187033	4144253	3987544
p0017	EF1A1_MOUSE	Elongation factor 1-alpha 1	RYEEIVK		5481584	2749730	3366662	3108346	3552075	2325095	1	1	1	2893742	2615033	3737482	5380842	5637233	3803760	4623211	3727232	3255743	5409368	5754803	43400	5562999	4972143	4206302
p0018	KPYM_MOUSE	Pyruvate kinase isozymes M1/M2	VNLAMDVGK		2032074	2190740	1770514	1983036	2325155	1566710	2673467	1985799	1268086	1895282	1753458	1604655	6062580	4274386	3529015	4018528	3435555	3366646	5954223	4400310	2869563	3259612	3601385	2921400
p0019	HS90B_MOUSE	Heat shock protein HSP 90-beta	ADHGEPIGR		2407593	1985282	1994129	368604	453912	607526	302492	243913	259255	1379826	671189	1702696	584669	268063	524563	943677	1105029	1892374	8366673	7197459	5567539	1660399	2068856	1563469
p0020	RS16_MOUSE	40S ribosomal protein S16	TATAVAHCK		89406	25046	78695	87905	106763	193950	104792	78224	102088	111961	104010	142422	15493	18139	35572	139735	88449	137971	186688	81333	1	16645	24781	1
p0021	GRP75_MOUSE	Stress-70 protein, mitochondrial	VLENAEGAR		384910	547299	108443	48578	87125	147079	23505	24492	56126	84624	61565	157592	51524	59906	73153	71767	39146	113829	768595	539120	851080	578265	374131	460517
p0022	EGLN2_MOUSE	Egl nine homolog 2	VLAEVEALK		679516	804182	761192	349137	521337	435999	345314	433237	412169	540698	509603	505544	201139	218350	152438	1255984	808726	936075	1256042	1126030	1057486	312369	281438	266925
p0023	RS25_MOUSE	40S ribosomal protein S25	AALQELLSK		1767760	1919262	1494228	1013872	1127769	923915	1035117	1314933	990943	1484627	993326	982438	4866014	4982439	4540705	4333660	2870912	3301867	4571795	3743763	3639558	4216302	4016245	3837708
p0024	RL31_MOUSE	60S ribosomal protein L31	SAINEVVTR		1192593	1294417	944598	1126815	1363999	1067907	1160682	949550	159650	1516222	1174204	1593555	1819257	2001555	2422367	2210670	1977798	2088191	3931572	3486705	2018250	3334820	3385457	3181576
p0025	H4_MOUSE	Histone H4	VFLENVIR		62823497	84763803	72160313	61483242	69669159	63062027	54568479	67748451	60660551	71544729	72367269	77625239	100328122	96782075	98954180	123595935	102650409	109061061	100923759	88768262	88088993	126307795	120597302	118326142
p0026	RL36_MOUSE	60S ribosomal protein L36	YPMAVGLNK		988895	1059052	853813	1017098	1069348	738179	1101597	1259242	652529	1382290	976528	846934	2799990	2685046	2732808	1843410	1415478	1419942	1975801	1975205	1484923	1804283	1672668	1470333
p0027	ATPA_MOUSE	ATP synthase subunit alpha, mitochondrial	VLSIGDGIAR		1587292	1501263	1595679	1218549	1976788	954428	1307829	1320936	1092388	1218939	1154282	63099	2438753	2085539	1528080	1517936	1337115	1427169	2109828	2506547	1628728	1839225	2204180	1808278
p0028	CGNL1_MOUSE	Cingulin-like protein 1	DDRSRLIK		51760	1	1	35451	1	83966	70161	1	1	1	55379	26106	1	36092	1	49790	1	44401	41858	1	43046	1	1	1
p0029	GLNA_MOUSE	Glutamine synthetase	LVLCEVFK		766708	1538179	1117102	819691	1174283	1186891	1397619	1946622	964286	1197339	1215358	1346461	892140	973739	973884	756399	554608	495271	780996	762905	797332	1190008	782852	761229
p0030	CATD_MOUSE	Cathepsin D	QPGIVFVAAK	Gln->pyro-Glu (N-term Q)	439839	651416	407827	354392	455672	352982	414499	456529	334867	549766	559372	423106	284686	282423	349141	350749	292572	343093	277792	201833	327777	286355	244109	314363
p0031	VDAC2_MOUSE	Voltage-dependent anion-selective channel protein 2	LTLSALVDGK		674252	985789	705721	424488	627633	528160	768117	718626	498195	598210	591028	683823	762113	929269	868879	936500	761415	883578	822935	779780	644389	1140563	882597	1045297
p0032	ATPA_MOUSE	ATP synthase subunit alpha, mitochondrial	RLTDADAMK		588981	1	645449	398623	1	276753	1	1	1	460082	407768	286891	1	1	57060	351642	310367	1	280285	487757	1	558306	375351	389784
p0033	KPYM_MOUSE	Pyruvate kinase isozymes M1/M2	KAADVHEVR		364203	622011	520217	90713	103905	125395	88964	40924	33603	278428	143607	335652	144254	125545	185881	193086	378799	385157	2716700	1644736	1	498489	172111	367065
p0034	MIF_MOUSE	Macrophage migration inhibitory factor	LLCGLLSDR		3049535	4550370	3690732	2166283	2502810	2488821	2236188	2293545	2834758	2678047	2604687	2567020	7601730	7204388	7170533	7338294	6118452	6557570	5762458	5167074	5402206	9947736	9592894	10796829
p0035	TERA_MOUSE	Transitional endoplasmic reticulum ATPase	MDELQLFR		291919	465797	321537	338276	357392	448086	267770	374448	333464	575350	446587	377492	447913	476762	560749	636336	589056	654413	423975	393309	342057	853646	825961	922292
p0036	PDIA1_MOUSE	Protein disulfide-isomerase	THILLFLPK		228951	396682	341045	306259	360536	499930	212317	196146	185316	475551	526047	395486	558177	505492	620185	486154	383939	511049	279582	244823	355377	421978	470182	522839
p0037	RL26_MOUSE	60S ribosomal protein L26	KDDEVQVVR		766905	673235	706651	324100	252257	281329	1	74496	27040	319498	553441	382401	414324	357322	333230	574501	491097	632644	291198	989941	1	1528394	1043420	1154098
p0038	ATPB_MOUSE	ATP synthase subunit beta, mitochondrial	VVDLLAPYAK		5433060	7273378	4725676	4663468	5401564	5457284	4940884	5564438	4959681	5191385	5308070	5506791	3649187	3989196	4213180	6642682	5454935	5186378	4934755	4644043	3215626	4464681	4233537	4684830
p0039	ENPP2_MOUSE	Ectonucleotide pyrophosphatase/phosphodiesterase family member 2	GSKVMPNIEK		289915	293706	262020	140897	127118	138791	1	1	108558	145606	225284	208461	1	1	15149	511328	258591	253777	277586	506162	518256	107899	154577	93040
p0040	IF4A1_MOUSE	Eukaryotic initiation factor 4A-I	VLITTDLLAR		4245915	8544682	5541020	6133086	5716209	5214624	6058902	6491784	3910828	4836071	4873365	4250288	7605219	8221044	7418652	12883237	9281952	10249511	8204860	6937294	7475612	9440605	8651385	8282275
p0041	EF1G_MOUSE	Elongation factor 1-gamma	ILGLLDTHLK		1000508	1411888	968569	991639	940423	1056077	909005	1103016	1167844	884297	1203071	1174100	1122064	1280468	1242857	1824910	1942788	2023305	1805524	1424212	2093868	2208476	2178972	2055307
p0042	H4_MOUSE	Histone H4	DAVTYTEHAK		9876602	8989937	4567088	1587568	1653525	1443988	1608786	1152523	1173955	2181532	2114947	2079992	1561438	1964234	2104494	3208084	3029713	2461843	15413460	15576077	1	7769305	7873051	6924410
p0043	EIF3C_MOUSE	Eukaryotic translation initiation factor 3 subunit C	FEELTNLIR		383668	672065	490726	397940	582455	568233	575949	635582	409184	634336	542880	618016	813539	993643	922636	976975	839444	712621	795085	674802	661926	1192509	1197204	1178050
p0044	RSSA_MOUSE	40S ribosomal protein SA	SDGIYIINLK		1909454	2130923	2121476	1481930	1817635	1704796	1827618	1591017	1953161	1870880	1950748	1713437	1880908	2110850	2057210	2178462	2193425	2483240	2194975	1926965	2207664	3198963	2750567	3271014
p0045	HBB1_MOUSE		VVAGVATALAHK		823510	719871	1057489	971082	934760	490345	1198859	879154	1217900	1008105	1167249	746107	723393	551671	596687	366066	343404	250172	421256	326255	1	613493	196042	466698
p0046	ALBU_MOUSE	Serum albumin	LVQEVTDFAK		3957582	3362924	3078594	1892268	3232942	1657441	2019422	2112379	1783640	1348160	990530	751004	3085567	2121246	2358054	1772597	1645210	1338648	1519033	1197805	931430	1666936	1875572	1532404
p0047	DDX21_MOUSE	Nucleolar RNA helicase 2	APQVLVLAPTR		401203	410021	400234	398273	365889	183446	535689	508498	404673	555597	368951	349921	1189762	1013053	989533	731269	795662	558573	1023302	731913	535583	1342361	831684	1319682
p0048	DDX21_MOUSE	Nucleolar RNA helicase 2	AAITVEHLAIK		396306	440348	408663	413400	441857	235178	338776	396541	385961	1	1	1	792575	676984	750039	784378	755043	636614	831434	1033533	730910	658110	825483	965087
p0049	ROAA_MOUSE	Heterogeneous nuclear ribonucleoprotein A/B	FGEVVDCTIK		707527	821643	520659	498642	443758	463830	487310	489708	577418	454778	489736	558280	1651104	1205253	1700304	933069	724510	902209	1554978	1553136	1220873	1520311	1358511	1119339
p0050	ACTBL_MOUSE	Beta-actin-like protein 2	HQGVMVGMGQK		1240516	1216915	1228216	1	1	1156391	1	1	1	1	1	1091280	3737243	3719269	3289955	1	1	1	1789758	1925095	1627805	2395541	3719137	3503568
p0051	ATPA_MOUSE	ATP synthase subunit alpha, mitochondrial	VVDALGNAIDGK		5051415	3942007	3194119	2748098	4158272	3541147	2195259	2941816	3116614	3680826	3109779	2954788	6535362	2043357	1814853	3246299	6396984	6232603	8241426	7810009	4443107	1829109	1924242	1656574
p0052	PSB6_MOUSE	Proteasome subunit beta type-6	LAAIQESGVER		149825	1	37480	1	1	158395	43907	1	1	1	21005	1	1	1	223069	1	1	91677	352113	443698	194038	297657	309255	233590
p0053	ENOA_MOUSE	Alpha-enolase	GVSQAVEHINK		1070375	1734592	1347461	766670	811649	1452046	1	1	1	975220	727190	1259489	4619723	3346893	3180935	2048212	1373642	1518665	2263454	2590888	734209	3240558	2416861	2612314
p0054	TCPG_MOUSE	T-complex protein 1 subunit gamma	TAVETAVLLLR		2311566	3242107	2476472	2148817	3572207	2495759	3262307	3131142	2458378	3614551	3237924	3208646	7137138	7018938	5832915	6482626	4931957	4580802	8352357	7748463	5702006	5760396	5811186	4832884
p0055	CNDP2_MOUSE	Cytosolic non-specific dipeptidase	LGGSVELVDIGK		358624	602957	353090	224922	211712	279430	279867	1	232708	235971	310401	230224	98396	27334	148294	181760	1	131613	181342	53273	83403	166230	143656	85313
p0056	RS23_MOUSE	40S ribosomal protein S23	VANVSLLALYK		4734044	6459466	4738374	4251883	6500628	4493143	6196095	5689069	4928515	7151429	7114639	5519707	11547868	12691189	11042266	13518422	10994778	10946218	10941643	10492111	9746952	10974083	10411085	11820088
p0057	SNX3_MOUSE	Sorting nexin-3	VAGHPLAQNER		210022	338691	174009	1	113052	1	1	1	1	20238	64987	1	1	7228	12932	1	1	1	1	94654	1	112720	95540	113647
p0058	KPYM_MOUSE	Pyruvate kinase isozymes M1/M2	ITLDNAYMEK		2945071	3714652	2119273	1055393	1664402	1420018	1420003	1109813	1232170	1024000	789451	820757	4679825	4950542	3836920	3697757	2610442	2514928	4162003	6542668	3549828	4368158	3999811	4325146
p0059	HSP7C_MOUSE	Heat shock cognate 71 kDa protein	DAGTIAGLNVLR		8733192	10484627	8942151	7729008	10033767	8115939	8905322	10124952	8655376	9180700	8642310	8631735	13526934	14501132	13525446	14718353	12854025	12292454	13918378	11208239	9913832	16435365	15520359	16586607
p0060	H15_MOUSE	Histone H1.5	ATGPPVSELITK		2191585	2669436	1837130	1559493	1474564	1354065	1859259	1381293	1229933	1667216	1618388	1532647	2342614	2440865	2275411	3423418	2711603	2736860	2567903	2458961	2870108	3516611	3306597	3022685
p0061	MBB1A_MOUSE	Myb-binding protein 1A	ALDLIEVLVTK		874885	1792469	1497534	1886124	2308792	1474075	1653649	1654113	1180094	2331653	2297752	1627000	2748127	2651120	1861296	2211667	2009266	2002662	3523011	3118433	2184326	2337475	2071064	2179666
p0062	RL7A_MOUSE	60S ribosomal protein L7a	NFGIGQDIQPK		608469	816863	596728	412557	596769	496447	383959	514435	405738	305377	299522	1	3150206	3066266	2602431	769711	825540	761800	1145668	1604344	787003	2221457	2452363	2210521
p0063	ROA1_MOUSE	Heterogeneous nuclear ribonucleoprotein A1	IEVIEIMTDR		3688563	6315467	3634194	3168383	5090198	3414756	4263335	4420213	2774074	5397416	5420755	4880992	9324573	9076681	8974042	8055916	8085489	6481153	11827046	10960473	8644544	11610695	10115906	10772841
p0064	GRP78_MOUSE	78 kDa glucose-regulated protein	VEIIANDQGNR		951051	1069103	776156	696088	872103	638813	332302	408660	336004	964631	746841	646879	1489283	1282470	1753332	1117189	1278485	914881	1197870	1577287	1171072	2533406	2093184	2000311
p0065	LDHA_MOUSE	L-lactate dehydrogenase A chain	QVVDSAYEVIK	Gln->pyro-Glu (N-term Q)	1164623	1367482	1254260	935938	1030449	973565	1227337	1309366	934468	1227711	1294245	1286142	1388051	1597991	1486228	1663993	1735147	1579553	1545804	1445421	1278724	1747750	1751667	1639532
p0066	TCPG_MOUSE	T-complex protein 1 subunit gamma	MALDDMISTLK		866368	1500515	1041414	1026461	1545106	1257190	1615675	1215054	1072837	1452854	1274783	1070079	1434542	1359297	1347598	1561221	1517345	1283617	1830214	1504676	1364852	1674284	1426054	1475876
p0067	RL22_MOUSE	60S ribosomal protein L22	AGNLGGGVVTIER		520440	516611	417323	400777	401499	409864	592842	473650	609063	622013	349407	416229	1556821	1358696	1470133	899903	665145	843800	1649749	1533230	1187054	1851790	1283406	1248846
p0068	TPM3_MOUSE	Tropomyosin alpha-3 chain	IQLVEEELDR		529482	890532	589808	520562	351297	266865	404727	367813	359255	376527	296602	387628	485516	567157	703332	477857	535039	433734	630158	817806	367390	748534	610711	572987
p0069	RSSA_MOUSE	40S ribosomal protein SA	KSDGIYIINLK		517311	735289	812459	325470	552064	357258	387095	391218	388819	535277	583188	409123	674787	722140	879913	722231	649575	793347	729078	844523	946182	1043197	991346	894815
p0070	RL4_MOUSE	60S ribosomal protein L4	NIPGITLLNVSK		2755982	3592233	3363840	2026519	3239495	2812795	3595502	3783749	2424241	4032431	2824971	2963264	9651306	9345904	9725831	8787695	7237021	5678263	7622112	7427199	5929556	8907915	9558852	8271433
p0071	RS6_MOUSE	40S ribosomal protein S6	DIPGLTDTTVPR		2561580	2203853	2397653	1623558	1902182	1814508	2095029	2406014	1751028	2456218	1577492	1735416	3994334	3374991	3641281	4623759	3126716	3141966	3094648	3726042	3266296	4119119	4180281	4640286
p0072	MIF_MOUSE	Macrophage migration inhibitory factor	PMFIVNTNVPR		1	1277809	1545747	1285491	2466668	1985935	1271815	1679601	1000473	2255211	2571139	2372156	6816803	7399601	7345519	8047674	6950408	6167012	5454649	4432672	4381744	10199185	10213987	9044473
p0073	GNPI1_MOUSE	Glucosamine-6-phosphate isomerase 1	TLAMDTILANAR		83909	128278	81225	80583	142531	97931	66780	97610	1	151415	112320	119840	94823	1	88131	88566	137196	85422	75263	1	15293	95528	89535	1
p0074	ELYS_MOUSE	Protein ELYS	VAIAENLLDVIK		98397	198336	131223	142461	139657	114312	185256	166576	127394	212775	119902	124503	328570	298134	262182	186630	163743	182044	448638	366886	299252	303836	241038	196718
p0075	IF5A1_MOUSE	Eukaryotic translation initiation factor 5A-1	VHLVGIDIFTGK		2824343	2952523	2347569	1761706	4143851	2546021	2267902	2335063	1657605	3253797	2694065	3233235	6926566	6171685	4736534	8038729	4469086	3988977	5796185	5148525	3249452	5264878	6242615	4390766
p0076	GALNS_MOUSE	N-acetylgalactosamine-6-sulfatase	ILSLLQNLGISK		94312	105628	103623	108999	166143	117775	128310	116837	119232	163151	132016	105505	146164	162379	114289	1	69442	49818	83887	106807	83186	1	106385	91362
p0077	ARPC5_MOUSE	Actin-related protein 2/3 complex subunit 5	QGNMTAALQAALK	Gln->pyro-Glu (N-term Q)	114270	218195	145619	141616	214977	171614	208516	218128	148623	251041	230924	203745	349015	285909	223620	110735	132701	79980	99565	168932	84403	188930	171056	209399
p0078	TPP2_MOUSE	Tripeptidyl-peptidase 2	GTLIEAFPVLGGK		87325	148712	95613	64763	112412	81846	63755	84010	76660	121294	92152	122070	133568	138045	153442	160760	150597	175366	173655	150984	137827	195581	207686	191321
p0079	ACTB_MOUSE	Actin, cytoplasmic 1	VAPEEHPVLLTEAPLNPK		16633745	17659418	15939987	10340501	10578257	9246212	9707025	10103315	8481881	13649335	10698858	10043219	25448665	23267883	26597076	19878479	13175066	16181183	20504822	16595050	19644827	21961273	18482096	21560214
p0080	H4_MOUSE	Histone H4	TVTAMDVVYALK		41066045	78906472	50605508	40861991	72116172	49623870	56046727	57451551	48367773	77629743	76235083	61885876	85497554	81730104	74802779	82370166	83821767	76338397	104702577	95626540	80783148	101267646	90948799	91042004
p0081	RL23_MOUSE	60S ribosomal protein L23	ISLGLPVGAVINCADNTGAK		562076	1044820	699623	701613	1326128	747145	1049490	932000	488507	1266953	1194858	908630	3152410	3694223	2919684	1399659	1489664	1295486	1865420	1809801	1526102	2956218	2700575	3012088
p0082	K2C8_MOUSE	Keratin, type II cytoskeletal 8	SLDMDGIIAEVR		625100	821247	540809	519713	819769	621161	537151	630752	539224	979751	904949	742229	850401	769072	710887	622820	652893	648769	802100	793356	612734	747545	704744	671803
p0083	RS25_MOUSE	40S ribosomal protein S25	DKLNNLVLFDK		1986267	2610838	2505598	1355193	1667541	1518325	1597376	1510893	1434330	1596930	1616211	1720435	3588861	3690823	2933269	2669010	2558704	2387491	2954367	2596320	2851419	3327773	3361618	3766956
p0084	H4_MOUSE	Histone H4	DNIQGITKPAIR		9208164	16625273	10119001	8150560	9313085	7700211	8695400	9209504	10083004	8179441	7099963	7272592	27703895	17226384	20028823	13325294	14294393	13921860	13161204	10646178	12398714	23261361	23237462	27999313
p0085	HNRPK_MOUSE	Heterogeneous nuclear ribonucleoprotein K	IILDLISESPIK		3409284	4467416	3479435	3140832	4484676	3909712	5142425	4400077	4405177	7074086	4817686	4785316	6882456	7732877	7760918	8318653	8692882	7136265	11125716	10849195	7849604	6222269	6671065	5590099
p0086	NDUA8_MOUSE	NADH dehydrogenase [ubiquinone] 1 alpha subcomplex subunit 8	PGIVELPTLEELKVEEVK		566079	924394	660790	552955	1024411	655122	590106	697954	541289	880889	799209	710780	593818	726483	679304	538375	611853	561068	572120	568915	554024	732413	709130	710238
p0087	HS90A_MOUSE	Heat shock protein HSP 90-alpha	TLTIVDTGIGMTK		6820850	6706152	6631490	3643891	4409250	4364495	4714023	4690966	4972129	5593551	5389973	5041261	9014028	10877584	10321539	9925363	9075821	8924505	8636453	7434214	7057416	15414216	12000259	11450127
p0088	RL30_MOUSE	60S ribosomal protein L30	LVILANNCPALR		1631360	2150796	2051154	1088087	1589805	1191709	1445810	1548427	1135027	1888944	1585902	1288526	5475790	5716154	6411325	3669888	2879926	2913144	3536465	3116128	3365549	5969592	5301836	4795748
p0089	RL14_MOUSE	60S ribosomal protein L14	LVAIVDVIDQNR		2574366	2668298	2044478	1702874	3490892	2437008	2572989	2917193	2261333	3487059	3859737	3141204	15885560	13890625	12245112	7429676	5228229	4968511	11344080	8941633	6614148	13213001	12934008	10497203
p0090	GGA3_MOUSE	ADP-ribosylation factor-binding protein GGA3	LDALDQLLEEAK		87853	145572	81358	94829	108478	82324	106364	85359	76974	137401	141922	115523	228093	251913	212422	138288	119528	126310	212311	155080	146448	172106	174310	197362
p0091	SYEP_MOUSE	Bifunctional glutamate/proline--tRNA ligase	VTEAVECLLSLK		313621	440323	334945	291588	347448	335263	427016	461720	317083	412599	394942	366382	683254	825231	678745	583828	484151	412203	646434	730026	543572	688370	504076	640085
p0092	EMB_MOUSE	Embigin	SLIAYVGDSTVLK		328127	324322	221210	288511	487524	319029	296460	354441	318251	386716	310216	343221	363575	483963	454155	527251	407395	373624	309725	493287	335574	565427	545247	568236
p0093	HNRPC_MOUSE	Heterogeneous nuclear ribonucleoproteins C1/C2	QKVDSLLESLEK	Gln->pyro-Glu (N-term Q)	1359477	1937412	1691974	1304813	1843048	1483508	2012146	1854377	1538395	1849896	2028220	1774145	2177531	2395569	2248897	2622687	2634154	2361795	2462747	2407584	2227550	2644132	2596778	2282663
p0094	RANG_MOUSE	Ran-specific GTPase-activating protein	TLEEDEEELFK		1633075	2126445	1968316	1453674	1417125	1212910	1544490	1461096	1042899	1632612	1613112	1420647	2228795	2327219	2141586	1944101	2225780	1959917	2513630	1910635	1569052	2643065	2508604	2582608
p0095	RUVB1_MOUSE	RuvB-like 1	TALALAIAQELGSK		629899	1047698	667357	507324	828003	649607	786458	874691	688264	909643	646941	831390	2510430	2353413	2003823	1129196	1032729	1064493	1726393	1552752	1279034	1417385	1445176	1203145
p0096	MTP_MOUSE	Microsomal triglyceride transfer protein large subunit	NALLPEGIPLLLK		344258	708457	535914	698430	705282	506248	524830	489202	399670	721326	475917	505668	643755	562782	460871	408798	424005	450884	639262	572684	415451	556984	486665	584146
p0097	TCPE_MOUSE	T-complex protein 1 subunit epsilon	DVDFELIKVEGK		661460	1026449	709780	605567	696378	616505	671717	522571	657853	732920	864644	775082	933783	1009343	1074384	1227373	1125130	1184367	634591	626985	1084164	1562230	1279162	1409614
p0098	1433T_MOUSE	14-3-3 protein theta	SICTTVLELLDK		433757	694372	497543	518422	547089	378021	342272	377950	269521	680911	477295	445678	2268402	2301058	1827156	1346098	1225609	1153284	2359514	2150140	1688635	1872653	1666459	1710964
p0099	IF2B_MOUSE	Eukaryotic translation initiation factor 2 subunit 2	IFDIDEAEEAIK		365069	621513	393864	447627	565025	470981	432791	451267	428978	773006	690204	545147	526844	666405	472784	599224	686075	469429	587730	542258	418961	506447	624027	498708
p0100	TBA1A_MOUSE	Tubulin alpha-1A chain	QLFHPEQLITGK	Gln->pyro-Glu (N-term Q)	5335282	8137092	6813090	4660650	7582518	5607443	6550238	6681708	5134095	7611841	7860267	7163708	15993337	17643006	16175063	12809296	13560526	12295870	12969337	13072326	12489144	20033477	20688465	18443147
p0101	RL13_MOUSE	60S ribosomal protein L13	LATQLTGPVMPIR		1654385	2224039	1822491	1420408	1985864	1623021	1332242	1618115	1429661	2171277	1860327	1879031	2963143	4784713	4905574	2899606	2658572	2550619	1498426	2194606	2522570	4932865	4100425	4362491
p0102	RPN2_MOUSE	Dolichyl-diphosphooligosaccharide--protein glycosyltransferase subunit 2	NIVEEIEDLVAR		54475	61978	45803	106495	125780	74774	37636	43905	27895	57343	119258	75585	124566	145835	123752	37656	45332	57540	175773	148137	126834	76747	88592	95981
p0103	K1C18_MOUSE	Keratin, type I cytoskeletal 18	QAQEYEALLNIK	Gln->pyro-Glu (N-term Q)	473628	700991	492661	436414	655960	548719	536810	566398	503889	825441	623670	642324	1209219	1210118	937454	461992	465793	482228	662056	640968	544805	755378	785553	1
p0104	SYRC_MOUSE	Arginine--tRNA ligase, cytoplasmic	MLLCEAVAAVMAK		90677	142273	107750	138336	145071	83446	58969	86057	46173	169257	120755	120704	261811	242651	197705	153477	168251	132778	331163	289350	203053	244993	216564	235390
p0105	HSP7C_MOUSE	Heat shock cognate 71 kDa protein	RFDDAVVQSDMK		629141	1114412	1191193	648905	376730	258309	654552	419450	482007	471530	399648	408382	1449475	1351113	1064400	867588	802810	774327	818283	779381	1387095	1362980	1154660	1289370
p0106	ETFA_MOUSE	Electron transfer flavoprotein subunit alpha, mitochondrial	LNVAPVSDIIEIK		909467	1343214	980309	745185	1367865	943279	1052487	1190684	899477	1503132	1265131	974085	1020818	1031835	856140	858380	901892	708560	845377	970446	615973	594155	559147	723871
p0107	RPAC1_MOUSE	DNA-directed RNA polymerases I and III subunit RPAC1	ILLAEVPTMAVEK		300513	321771	302879	146394	298633	270942	409912	304800	378850	330754	579250	291405	840234	758120	777916	668556	390410	380858	822904	671819	571102	500862	460356	348380
p0108	1433Z_MOUSE	14-3-3 protein zeta/delta	DICNDVLSLLEK		2079837	2224362	1552520	2380816	2128431	1626945	1559859	1235703	1151469	1721570	1842470	1793017	5045559	4974143	4095616	2534542	2623258	2163204	4606735	4039111	3423574	3211728	3754559	3184905
p0109	ATPA_MOUSE	ATP synthase subunit alpha, mitochondrial	TGTAEMSSILEER		737793	895288	879771	582038	882077	579013	1154549	1011687	783659	1110819	476994	676502	821080	667443	751499	936387	1013285	770080	862573	828957	1011148	1038494	716447	1179235
p0110	CH60_MOUSE	60 kDa heat shock protein, mitochondrial	GVMLAVDAVIAELK		134850	108329	61184	229991	255330	128796	52478	49621	35996	365800	229867	140830	639995	632168	488035	113543	130692	85204	783043	723634	502355	256815	305922	264215
p0111	CADH1_MOUSE	Cadherin-1	DTGVISVLTSGLDR		306199	495324	303318	241892	430016	294151	320704	359581	300257	464910	316766	361813	434859	410392	336572	395201	463651	432526	504821	512967	402105	383909	319978	328780
p0112	ATPB_MOUSE	ATP synthase subunit beta, mitochondrial	FTQAGSEVSALLGR		1257054	2318362	1317561	750645	1384193	857415	1285629	1256420	1122840	1419880	1362350	1356098	1859701	2024015	1938862	1166866	1112310	1535355	1421494	1074955	1181667	2402912	2370570	2216654
p0113	AT1A1_MOUSE	Sodium/potassium-transporting ATPase subunit alpha-1	DMTSEELDDILR		251315	303019	244938	200535	248359	225035	313681	275157	194868	276321	337686	265571	207154	247940	206352	235799	236811	236341	251594	241192	180397	240799	280960	287709
p0114	H4_MOUSE	Histone H4	KTVTAMDVVYALK		2903108	4757666	3593398	3174837	3982160	3516585	3525305	3608539	2656218	5003944	4650648	4352547	6057210	5628301	5566691	7966997	6616047	6055886	6566188	6199933	5614226	7197117	7949657	7369926
p0115	PRS10_MOUSE	26S protease regulatory subunit 10B	ALQSVGQIVGEVLK		129311	170285	110021	116235	193905	142096	156515	142863	125698	174790	165757	105170	1005090	867762	736234	271966	277501	219918	505700	514580	268161	526823	645784	725449
p0116	RL10A_MOUSE	60S ribosomal protein L10a	AVDIPHMDIEALK		866036	1780543	1375624	752677	1268587	1170603	1057825	1071986	979199	1388863	1367345	1277319	977439	1152069	1329922	1492926	1337986	1399163	898057	1015988	932974	1315158	1384346	1429489
p0117	TCPQ_MOUSE	T-complex protein 1 subunit theta	NVGLDIEAEVPAVK		712721	1352290	869644	770531	769801	752366	779359	741901	1009091	711542	773825	564356	830074	796597	731994	1744624	892050	1162762	755944	969549	739268	1276776	1307484	1127863
p0118	EZRI_MOUSE	Ezrin	QLLTLSNELSQAR	Gln->pyro-Glu (N-term Q)	246511	386381	284969	304053	419275	350651	387012	372525	378077	590774	372066	379985	469398	689022	573369	307273	287710	318937	389609	397975	284986	401843	449696	412654
p0119	TCPD_MOUSE	T-complex protein 1 subunit delta	DALSDLALHFLNK		97849	157638	105813	175990	195909	129793	110774	106687	92599	247148	160919	164861	656076	475913	379054	301207	202560	313430	638844	528526	407329	424820	316270	402258
p0120	2AAA_MOUSE	Serine/threonine-protein phosphatase 2A 65 kDa regulatory subunit A alpha isoform	IGPILDNSTLQSEVKPILEK		414425	454640	1	453485	539165	462213	587013	496517	474213	1069324	569002	462251	1748497	1408903	1310736	913472	893357	815256	994106	955509	850871	833786	925227	889263
p0121	HS105_MOUSE	Heat shock protein 105 kDa	QAYIDKLEELMK	Gln->pyro-Glu (N-term Q)	632524	834769	608931	1250974	1263451	757815	883490	781103	593617	1286882	1139801	1002122	1967365	1716926	1460802	759843	763607	766616	1540077	1472370	1079498	1347253	1139253	1159991
p0122	FAS_MOUSE	Fatty acid synthase	TLEAVQDLLEQGR		334122	334266	324193	255501	358035	347359	393698	374334	300928	502150	297722	398494	1213406	1157494	1031916	695217	518682	488423	753801	699956	588266	1015425	1060460	747823
p0123	LRP2_MOUSE	Low-density lipoprotein receptor-related protein 2	VTASENLLLVVASR		157265	296995	230013	144645	252319	233146	248722	258744	239274	333857	292835	251594	1	68204	83985	111031	98927	72535	80902	67709	114748	194681	122406	167724
p0124	SUGP1_MOUSE	SURP and G-patch domain-containing protein 1	FMETFKALKEGR	Oxidation (M)	79656	159999	96676	86514	135858	99497	147950	125020	76943	167052	1	119879	31827	1	1	191505	172127	146963	254605	389072	226138	48291	47882	52800
p0125	HNRPQ_MOUSE	Heterogeneous nuclear ribonucleoprotein Q	NLANTVTEEILEK		606177	842294	644641	580092	833116	570883	780762	655970	497221	944112	843828	779573	1870033	1972083	1738368	1464878	1334490	1010614	1438171	1390758	1141924	1686644	1581700	1484712
p0126	ATPB_MOUSE	ATP synthase subunit beta, mitochondrial	TVLIMELINNVAK	Oxidation (M)	134180	207889	94403	107583	143620	81062	114627	126052	60973	241935	185274	175101	515178	387982	271929	193759	177888	183463	329075	167568	205634	268883	248012	388923
p0127	RL18_MOUSE	60S ribosomal protein L18	ILTFDQLALESPK		200292	359132	236159	206738	402530	278345	179513	152496	131066	500424	436129	332268	1198226	1375106	1059269	607991	569846	540974	1164126	1127842	777451	530758	572015	790787
p0128	1433E_MOUSE	14-3-3 protein epsilon	LICCDILDVLDK		2833404	3768424	2394846	2478794	4476821	2815057	3771598	2618299	2269333	4263499	3449300	2881125	16957737	12247989	12506864	8902281	9015099	8040154	16279703	12095144	13308526	9886357	8098378	9015449
p0129	SAE2_MOUSE	SUMO-activating enzyme subunit 2	VLVVGAGGIGCELLK		297134	613107	423027	322790	466784	314498	459004	405749	341157	598643	478942	472611	1659185	1634159	1407218	1055844	773609	571046	1021516	1006960	753059	1164982	1551375	1526481
p0130	ROAA_MOUSE	Heterogeneous nuclear ribonucleoprotein A/B	IFVGGLNPEATEEK		2101835	2006384	1927399	911407	1227993	1077208	1240092	1205585	1005556	1302109	1205717	1161115	2691136	2497514	2619402	2356961	1986777	1994199	2791180	2590603	2617701	3133844	2669091	2988378
p0131	KAD2_MOUSE	Adenylate kinase 2, mitochondrial	LVSDEMVVELIEK		890921	1561928	1326496	861466	1680747	1264713	1431316	1447784	1200086	2028690	1354352	1528427	2140776	1774089	1691479	1579684	1628970	1445234	2356093	2322587	1942068	2046516	1820897	1713825
p0132	TRAP1_MOUSE	Heat shock protein 75 kDa, mitochondrial	GVVDSEDIPLNLSR		6356629	9751225	6770477	3844197	4461605	3800094	6359440	4125796	4927826	5778525	4573709	4009497	6942616	7630886	8704849	6197506	6976135	6459072	5987251	4954740	6487315	8921092	9184251	9045712
p0133	PSD12_MOUSE	26S proteasome non-ATPase regulatory subunit 12	LQEVIETLLSLEK		334211	503325	345838	532707	556798	357667	394893	440599	312553	467443	514036	375975	1007340	899921	735633	494799	549923	513841	873239	715666	530387	731811	678750	709136
p0134	IF4A3_MOUSE	Eukaryotic initiation factor 4A-III	MLVLDEADEMLNK		842590	1521534	858051	954069	1174653	887766	1222334	1270984	801884	1520972	1245911	1056603	3178856	2817589	2613444	2002393	1903879	1654365	2681497	2326116	2010818	2167870	1955334	1761460
p0135	MYH9_MOUSE	Myosin-9	VEDMAELTCLNEASVLHNLK		157131	330013	217000	1	296628	233650	82949	191995	162401	306023	261172	260748	686612	665282	558325	227170	255678	287490	328531	405673	312087	540052	537013	447404
p0136	MCM3_MOUSE	DNA replication licensing factor MCM3	GDINILLIGDPSVAK		154576	317655	208007	171679	241339	246444	234282	229229	183684	444984	240227	268555	677994	763580	588226	521754	496586	489337	642947	634457	464499	745473	964408	701992
p0137	PDIA6_MOUSE	Protein disulfide-isomerase A6	LAAVDATVNQVLASR		657292	1296670	1064672	698317	1063342	762179	1025832	1096766	651967	1256820	906902	819010	1947735	2149926	1796834	1260892	927892	920278	1076811	1002999	824782	2371844	2190169	1912237
p0138	MINT_MOUSE	Msx2-interacting protein	IKLSVLNSEGEPSR		411850	497160	380875	455979	651617	501652	503646	645104	551308	607407	593726	458729	102170	181638	169305	569173	517525	452872	638746	601461	539812	191849	213486	162276
p0139	TCPB_MOUSE	T-complex protein 1 subunit beta	DAALMVTNDGATILK		907350	1065425	931869	604657	820849	753702	834996	855606	873698	1166916	851917	847353	2267658	2598076	2062557	1688813	1526775	1594489	1750070	1657581	1230033	2646406	2136124	2337224
p0140	ATPO_MOUSE	ATP synthase subunit O, mitochondrial	GEVPCTVTTASPLDDAVLSELK		53893	85780	55570	41647	72241	58951	73231	1	56555	93880	85739	53339	67820	133210	99033	74771	63139	50673	1	51175	52670	49385	72838	63632
p0141	ANXA6_MOUSE	Annexin A6	DLIEDLKYELTGK		46908	49024	36207	72406	86476	40163	48918	42551	39385	76032	48382	61637	45716	50612	29270	1	10010	20617	43152	39949	13925	19506	22357	39658
p0142	MBB1A_MOUSE	Myb-binding protein 1A	LSVDLTAPLGVLQSK		255579	474145	470796	274629	538387	397270	577001	559000	449724	673312	428968	506207	868392	1098596	1037494	724335	662497	595619	877675	966848	667132	931599	857525	709635
p0143	SPRE_MOUSE	Sepiapterin reductase	LLLINNAATLGDVSK		197003	223743	145768	127637	206290	190958	244664	243201	137382	259250	271986	189935	534026	543240	484948	436584	478492	374838	474859	415055	329801	500543	422710	505277
p0144	RISC_MOUSE	Retinoid-inducible serine carboxypeptidase	DLDTVASDMMVLLK		219973	196830	146846	273035	334335	162995	165423	185941	115177	217757	268281	178773	156224	182699	139684	62131	112018	72396	216387	179726	129641	112870	125732	115540
p0145	TCPD_MOUSE	T-complex protein 1 subunit delta	ALIAGGGAPEIELALR		458616	999921	672387	465218	854127	692968	576928	662143	622049	972287	1027209	787465	1817323	1762225	1520208	1519609	1121628	961553	1825232	1602536	1093315	1923585	1731640	1669536
p0146	TCPB_MOUSE	T-complex protein 1 subunit beta	SLHDALCVLAQTVK		132342	284267	162936	107755	318742	172540	180572	200715	150471	264871	286283	170004	550705	532519	526449	305913	279526	224626	231679	274230	272639	594005	485235	465060
p0147	G3P_MOUSE	Glyceraldehyde-3-phosphate dehydrogenase	VPTPNVSVVDLTCR		5204773	5701131	5704885	4629322	7225840	6724710	8136282	6946280	7795052	7917132	6873048	6677717	9258025	11700971	9720614	11223253	10300903	8162005	7478885	6599161	7591799	14342884	13045817	15350087
p0148	CAZA1_MOUSE	F-actin-capping protein subunit alpha-1	FTITPPSAQVVGVLK		178324	270679	212227	169287	258732	182579	227521	208661	164485	305423	327411	242450	328544	440816	352238	254072	267276	252364	250087	288907	217507	334278	256289	318752
p0149	CH60_MOUSE	60 kDa heat shock protein, mitochondrial	GVMLAVDAVIAELKK		302474	374430	181739	643235	515667	368687	250870	161194	147508	332197	401565	465971	1282665	1411265	1023531	328949	234032	120953	1405155	1110973	709977	674664	787489	469930
p0150	MCM5_MOUSE	DNA replication licensing factor MCM5	QPAEHLQLLEEAAK	Gln->pyro-Glu (N-term Q)	550024	1065535	319643	188718	250291	545633	254782	289990	546224	343768	317913	325816	766904	868756	712430	1148249	714132	441725	1043388	645481	514244	706909	719668	871351
p0151	IF2A_MOUSE	Eukaryotic translation initiation factor 2 subunit 1	TEGLSVLNQAMAVIK		366907	615962	394121	360363	765423	470697	591946	431758	430678	560813	537974	462214	2437390	1428826	1384734	844108	848033	785405	1410108	1012550	1021490	1524094	1297109	1405322
p0152	SH3G1_MOUSE	Endophilin-A2	QAVQILEELADKLK	Gln->pyro-Glu (N-term Q)	201686	194301	155928	340321	323746	224518	163294	189918	174710	235169	285809	220305	592101	757629	718052	159864	215697	156077	435630	489874	317998	314032	390688	463500
p0153	HSP74_MOUSE	Heat shock 70 kDa protein 4	NFTTEQVTAMLLSK		375216	601616	455461	324487	633580	365872	573795	538313	336030	761202	478077	514679	1907295	1778792	1226972	1238922	1116029	1309330	1480333	1562968	1263869	1330960	1439169	1191570
p0154	MYO6_MOUSE	Unconventional myosin-VI	IVEANPLLEAFGNAK		187441	353931	214541	189269	331824	209324	186630	180922	143458	402162	250190	261367	233685	244418	164425	100404	128196	101107	154448	148771	130092	206265	174724	171942
p0155	VATE1_MOUSE	V-type proton ATPase subunit E 1	ARDDLITDLLNEAK		564439	1089100	829434	665331	1086357	792693	813711	780572	716083	1243562	838677	846643	1069783	1094890	819691	674147	543523	612109	862292	831140	634686	670845	614415	612313
p0156	RL9_MOUSE	60S ribosomal protein L9	DFNHINVELSLLGK		354759	1208451	705630	536405	1445390	930242	578772	838749	605882	1604242	1235647	1121696	2350395	2638294	2353271	1804870	1583625	899996	2147115	2400106	1646584	1530052	2854904	2160686
p0157	KCRB_MOUSE	Creatine kinase B-type	LAVEALSSLDGDLSGR		248741	516021	371074	223362	368286	234627	373929	380338	298915	364269	356783	355646	67877	186426	139160	167738	157499	133813	147358	98017	113219	111957	157563	163790
p0158	IMB1_MOUSE	Importin subunit beta-1	LAATNALLNSLEFTK		277832	429296	354941	279103	555576	296693	417883	382925	310684	543439	277167	372761	1619336	1580243	1327679	813288	797255	645193	1267108	1029836	832630	1222694	1096333	1068888
p0159	RL4_MOUSE	60S ribosomal protein L4	IEEVPELPLVVEDK		988914	1328435	987233	646513	1064716	822995	891062	964035	822389	959148	1261878	1041039	1383991	1399242	1339355	1314993	1333552	1239705	1407514	1523622	1253928	1266245	1341877	1478997
p0160	EF1B_MOUSE	Elongation factor 1-beta	TPAGLQVLNDYLADK		801260	1760654	1337178	1360963	1852119	1511977	1346428	1496161	1032411	2299852	1628220	1472019	5624063	5104336	4633905	2588983	2410329	2093105	3907015	3925829	3036246	4459282	4413946	3573276
p0161	ATPA_MOUSE	ATP synthase subunit alpha, mitochondrial	TGAIVDVPVGEELLGR		4548898	7747002	6536059	4712721	7750424	6666014	6660745	7348734	6040053	8795684	7972732	6489741	8229691	7590107	7441905	6733515	6798175	6716890	7100072	6788340	5978611	8576848	8359818	8296863
p0162	SPA3K_MOUSE	Serine protease inhibitor A3K	TLFPSQIEELNLPK		328437	718766	517489	472639	634688	580110	521748	622931	420139	954003	571518	460969	257958	292541	229410	175820	162461	154700	241454	237285	134793	228058	186296	206805
p0163	VATC1_MOUSE	V-type proton ATPase subunit C 1	VGTLDVLVGLSDELAK		44059	62876	39118	48438	73342	32333	38248	48434	26908	40887	61151	31917	57466	65741	48262	39585	42844	38856	72027	75635	41866	43777	50463	50528
p0164	KPYM_MOUSE	Pyruvate kinase isozymes M1/M2	GVNLPGAAVDLPAVSEK		1612330	2983826	2090205	1119882	1909791	1625123	1287136	1573797	1497020	2197030	1961996	1696947	2552580	2778175	3031727	2620656	2510046	2442539	2483187	2550575	2485080	3588810	3411128	3435633
p0165	RL12_MOUSE	60S ribosomal protein L12	QAQIEVVPSASALIIK	Gln->pyro-Glu (N-term Q)	98809	102698	74780	49875	90724	62057	92463	105782	53428	121271	121512	100345	206902	221865	189377	125685	192039	151778	152634	161164	136396	142180	113760	151956
p0166	KPYM_MOUSE	Pyruvate kinase isozymes M1/M2	KGVNLPGAAVDLPAVSEKDIQDLK		610092	772054	572492	467357	875419	705278	664055	738178	595621	734479	739541	630610	2000018	2358011	2017700	1385348	1282471	899584	774142	825333	597678	1959865	1926772	1579019
p0167	GRP78_MOUSE	78 kDa glucose-regulated protein	IINEPTAAAIAYGLDK		870154	1307798	758582	828337	864000	1057712	922920	898837	885898	1043362	1381427	940531	1660591	1861200	1882074	1586669	1384513	1576320	1966174	1708007	1550072	1951142	2095503	2100885
p0168	TBB5_MOUSE	Tubulin beta-5 chain	ALTVPELTQQVFDAK		1894800	3039003	2100477	1688897	2873354	2088387	2028781	2242256	1747252	3108826	2140347	2420006	11172680	10299160	9091622	4119394	4535222	4325532	5246051	5011866	4304188	9826683	9394159	9108018
p0169	RADI_MOUSE	Radixin	NQEQLAAELAEFTAK		315217	491162	322553	285496	419191	390641	411308	393801	376994	653378	518099	376126	944367	709071	769630	371906	295381	319586	586528	498730	382285	566078	475368	552263
p0170	ECHA_MOUSE	Trifunctional enzyme subunit alpha, mitochondrial	MGLVDQLVEPLGPGIK		113320	224648	184568	154472	253294	149714	177124	202668	135983	281313	223595	198069	564932	517184	449325	208230	161367	247688	395141	382557	253569	328041	370293	258892
p0171	ANXA4_MOUSE	Annexin A4	SETSGSFEDALLAIVK		79240	108538	74578	140744	145737	108416	91947	104513	69508	134332	136108	103902	97639	108117	89060	97949	93647	77630	130999	118066	89300	96560	111010	111698
p0172	EHD1_MOUSE	EH domain-containing protein 1	LLDTVDDMLANDIAR		349237	773559	567876	682076	633298	579454	638174	802756	568578	1013099	552511	648331	938965	874507	725535	386454	424953	397324	730373	681258	522954	553319	471991	433787
p0173	GILT_MOUSE	Gamma-interferon-inducible lysosomal thiol reductase	LNMVEACLLDKLEK		299228	485750	357818	318375	560336	382957	463585	406706	388289	472446	444111	472159	246029	212587	254120	142239	111065	87565	183006	124991	104636	115485	148927	109855
p0174	TERA_MOUSE	Transitional endoplasmic reticulum ATPase	VINQILTEMDGMSTK		626314	701947	610210	329055	642519	632862	869627	549769	607497	724387	770192	505586	1839822	1322101	1523347	914930	583782	748680	996811	792256	850910	1322998	1157321	980045
p0175	HNRPC_MOUSE	Heterogeneous nuclear ribonucleoproteins C1/C2	MIAGQVLDINLAAEPK		1160834	1735359	1517278	1316893	1927178	1467537	1707978	1701204	1313932	2207625	1868008	1830993	6730395	6804242	6106037	3505805	3369989	3071534	4225425	4043004	3454357	7582780	7024342	5786168
p0176	PRP8_MOUSE	Pre-mRNA-processing-splicing factor 8	EAVVNTQELLDLLVK		89358	122431	84722	122764	136419	83051	90225	107408	75500	66506	142598	65966	230285	216598	171401	40366	119729	115578	224279	147770	127051	127198	160554	168669
p0177	SYNC_MOUSE	Asparagine--tRNA ligase, cytoplasmic	LMTDTINEPILLCR		133507	211197	152123	90359	198422	139214	205537	167210	168217	195008	326147	158944	404483	459030	461769	271277	149419	144163	208255	247318	244044	356752	353089	323959
p0178	TBB3_MOUSE	Tubulin beta-3 chain	ALTVPELTQQMFDAK		722881	1348689	939599	820792	1431006	930151	970175	992464	797180	1497374	983042	1111296	4136052	3919525	3265573	1486426	1574436	1429959	2109144	1881726	1483461	3256226	3194428	3147168
p0179	ANXA5_MOUSE	Annexin A5	GLGTDEDSILNLLTSR		98845	219813	136250	266685	269101	186270	171150	169594	129104	227419	159374	198640	40744	54309	22720	15506	15387	17752	51978	37431	7825	27283	11905	38393
p0180	PRDX2_MOUSE	Peroxiredoxin-2	EGGLGPLNIPLLADVTK		287547	277801	239348	288496	380239	218697	189784	233435	167643	411465	316492	207484	1409323	1361393	1038892	398736	787647	739668	1097148	1094409	824880	805340	1042446	1000604
p0181	CDC37_MOUSE	Hsp90 co-chaperone Cdc37	EGEEAGPGDPLLEAVPK		380132	506129	381155	198089	339366	237087	373956	394979	254435	409488	209831	324204	606218	600318	650314	558664	596648	542459	392602	267086	399207	917932	908646	817682
p0182	PSD11_MOUSE	26S proteasome non-ATPase regulatory subunit 11	IMLNTPEDVQALVSGK		172866	250892	145475	139312	230541	183798	196321	173315	168534	353806	226008	183067	498635	490568	431921	244751	228640	219149	388028	319013	244524	258996	301766	291379
p0183	IF2B_MOUSE	Eukaryotic translation initiation factor 2 subunit 2	IFDIDEAEEAIKDVK		118263	274698	168312	199151	327814	215472	284420	268746	167838	416549	304579	322266	627935	483747	442369	263557	285824	294958	464452	486840	412893	334121	286479	330965
p0184	DHX9_MOUSE	ATP-dependent RNA helicase A	ELDALDANDELTPLGR		240673	410998	289926	148576	307818	183774	247824	407540	219904	259000	260001	186805	361714	397879	390877	394297	321961	245270	285376	274887	257345	678048	656371	686494
p0185	SRSF2_MOUSE	Serine/arginine-rich splicing factor 2	DAEDAMDAMDGAVLDGR		1502775	2219551	1702684	1396313	1990070	1492167	1865872	1835051	1734893	2187759	2062696	1812690	2940090	2862490	2747823	3112926	2694549	3131397	2419851	2416120	2274525	2804686	2983571	2780468
p0186	HNRPM_MOUSE	Heterogeneous nuclear ribonucleoprotein M	VGEVTYVELLMDAEGK		314174	481223	271852	491415	575903	391509	372516	342112	237418	597255	564902	422907	1355423	1291843	1086740	695464	672069	672017	1195849	1113470	836515	1152855	958284	885854
p0187	HBB1_MOUSE	Hemoglobin subunit beta-1	VITAFNDGLNHLDSLK		356576	588368	533529	325483	591665	527491	339145	429525	421448	531030	577687	505422	1	53381	85609	41597	72412	72472	37423	21401	29753	62280	49209	106737
p0188	SEP15_MOUSE	15 kDa selenoprotein	LLDDNGNIAEELSILK		81727	164810	134585	161149	183269	173966	261718	192551	182025	146737	213251	200850	331713	220643	206115	166638	114239	161201	194640	254543	239838	277511	227912	229159
p0189	TCPZ_MOUSE	T-complex protein 1 subunit zeta	VLAQNSGFDLQETLVK		273582	625607	441033	292619	484842	353459	471434	579390	411497	538444	463741	340434	1366271	1462480	1415122	756775	686931	463785	616688	519572	593179	2122376	2177402	1828212
p0190	TCPE_MOUSE	T-complex protein 1 subunit epsilon	VLVDINNPEPLIQTAK		658559	1031505	872924	644239	909406	854812	1009282	1153419	811559	1166631	921808	898455	3080960	2996086	3260670	2019546	1581974	1558538	1741965	1212227	1350283	2717120	2702817	2907345
p0191	RSSA_MOUSE	40S ribosomal protein SA	SGALDVLQMKEEDVLK		283229	321125	232068	167728	357609	286968	256217	348298	386591	296651	337795	324876	1	1	39649	548700	374816	393436	450387	385474	308595	74077	96129	85713
p0192	RL17_MOUSE	60S ribosomal protein L17	GLDVDSLVIEHIQVNK		453841	545165	474162	343473	656190	550975	421855	424197	397560	730864	571669	695301	2331393	2085908	1888574	984417	665068	671023	1418083	1271233	816155	1765377	1893979	1318955
p0193	HSP7C_MOUSE	Heat shock cognate 71 kDa protein	IINEPTAAAIAYGLDKK		910858	1558806	1329957	668612	1326608	942660	804935	1075084	912057	1337081	1469254	1443516	3382354	3200100	2951507	2075262	1894048	1720519	2951378	3024620	1948248	2273858	2699170	2366472
p0194	ACTBL_MOUSE	Beta-actin-like protein 2	SYELPDGQVITIGNER		553465	982217	773099	733326	1038990	827483	493356	592594	512898	1068705	1022333	1001016	2332253	2488426	2427481	1481557	1554562	1315758	1865351	1721466	1301286	2700164	2672670	2539056
p0195	MDHM_MOUSE	Malate dehydrogenase, mitochondrial	VAVLGASGGIGQPLSLLLK		1856773	2080648	1579233	2748430	2295785	1801468	1624116	1785468	1372349	1869548	2238361	2054553	3316081	4262455	3646059	2106848	2510269	2201216	2807091	2559825	1947771	2719961	2762891	3059533
p0196	CN166_MOUSE	UPF0568 protein C14orf166 homolog	NAEPLINLDVNNPDFK		134899	177965	152219	81213	116445	142368	148145	153343	116157	166033	151230	130132	586429	512563	500680	359948	188816	285136	1	1	188062	423101	349712	322433
p0197	TCPA_MOUSE	T-complex protein 1 subunit alpha	EVGDGTTSVVIIAAELLK		59353	62695	51428	53413	75528	39115	25695	35370	28448	56603	76145	50903	94007	120888	113243	57624	108453	76804	189478	160432	114921	113580	158893	152843
p0198	TPIS_MOUSE	Triosephosphate isomerase	VSHALAEGLGVIACIGEK		204767	320536	252892	215844	389974	201446	266042	272325	201069	416329	336854	311129	743285	827987	788783	626306	405857	264090	488473	464229	290764	560080	544132	468677
p0199	DCTN2_MOUSE	Dynactin subunit 2	LLGPDAAINLADPDGALAK		196783	340848	228760	208875	349278	218778	233931	249859	224836	270860	371254	242566	626858	630559	525469	303999	347141	282589	399379	450528	307514	262152	368429	349349
p0200	SAP3_MOUSE	Ganglioside GM2 activator	TSVPLTAPQKVELTVEK		5711379	7369175	7277949	3332386	4677326	3554782	4277540	5162713	3961298	4877134	4232199	4034591	1614768	1381883	1252850	819615	1117182	762185	1148393	953262	962458	1647949	1675734	1761162
p0201	RAGP1_MOUSE	Ran GTPase-activating protein 1	DAALVVAEAVADKAELEK		109978	197287	164414	64755	209512	82041	114425	134839	107704	225080	151702	173967	249903	173252	183270	143030	151906	138880	199581	256596	140959	116112	194687	181012
p0202	IF2B1_MOUSE	Insulin-like growth factor 2 mRNA-binding protein 1	TVNELQNLTAAEVVVPR		352612	453364	386458	192246	417538	388942	497898	1	313289	527522	432081	329890	1287224	1112069	1364919	660365	352595	531804	1	1	1	1020657	1183708	857528
p0203	SYYM_MOUSE	Tyrosine--tRNA ligase, mitochondrial	QVTNPESVLVIGQHILK	Gln->pyro-Glu (N-term Q)	26340	28520	36034	47449	47776	29700	34073	25757	23953	1	43131	38108	115587	98709	87479	39836	35417	69340	74656	83169	61899	87258	60439	64148
p0204	KPYM_MOUSE	Pyruvate kinase isozymes M1/M2	AGKPVICATQMLESMIK		301803	581469	321142	431425	598741	403996	571312	486211	402265	695067	471736	456486	3974444	3106704	2803405	977638	782951	1034976	1979150	2040480	1499243	2282137	2003916	1809096
p0205	IQGA1_MOUSE	Ras GTPase-activating-like protein IQGAP1	ILAIGLINEALDEGDAQK		164056	235776	156548	216943	268034	167235	191569	155756	141700	263960	181527	199671	1321501	803809	716140	293404	272522	315175	659867	493429	401354	747356	589058	638347
p0206	ACBP_MOUSE	Acyl-CoA-binding protein	QATVGDVNTDRPGLLDLK	Gln->pyro-Glu (N-term Q)	845810	1311546	1171733	849733	988159	816138	1362203	1005199	933378	1185453	1136821	1120121	1163200	1359827	1248698	464571	645769	635787	731827	656546	581665	1074560	1184325	1125343
p0207	CNDP2_MOUSE	Cytosolic non-specific dipeptidase	QKLPDGSEIPLPPILLGK	Gln->pyro-Glu (N-term Q)	397117	536133	380926	521247	591879	294023	260753	314441	253004	545114	619261	397738	383885	324714	266384	183829	227269	205766	362136	330429	237555	202614	248223	233871
p0208	LDHA_MOUSE	L-lactate dehydrogenase A chain	DLADELALVDVMEDKLK		1925975	1680279	1022303	2554315	2695944	1212489	1355823	1324085	1139111	1794369	2509313	1192091	5149079	4522104	3679552	1721109	1628765	1429317	5344544	4437331	2951353	2251294	2943996	3032775
p0209	H2A1F_MOUSE	Histone H2A type 1-F	VTIAQGGVLPNIQAVLLPK		21064331	29430110	19988374	32914726	33079036	22714890	23983464	22264086	16966451	32612455	22441596	25942312	104597262	93698692	86245369	39575022	40758632	40065062	62507700	57629546	46940535	81374578	71258095	72382787
p0210	ACTB_MOUSE	Actin, cytoplasmic 1	VAPEEHPVLLTEAPLNPK		2618234	3403765	3607478	1385000	1904636	1741714	1566349	2032060	1587715	2345067	2301763	2123272	4806680	4819764	6483741	2992599	2126066	2682941	3774454	3367074	4033616	4167551	4295147	4806528
p0211	ENOA_MOUSE	Alpha-enolase	DATNVGDEGGFAPNILENK		3283196	4637370	4142801	1827378	2953329	2747212	3095262	3124038	3013314	3606621	3191877	3229999	7904165	7805620	8498634	4114381	5210393	4902443	3886389	3888528	3542080	9181646	8950825	9515563
p0212	MYH10_MOUSE	Myosin-10	TQLEELEDELQATEDAK		169167	316154	203817	161601	271818	147897	170969	177383	167267	299539	304798	211979	743322	723862	665124	245888	314669	262266	375178	367274	228366	693146	612874	642059
p0213	RL23_MOUSE	60S ribosomal protein L23	ISLGLPVGAVINCADNTGAK		3089510	4581209	3718949	2968429	6736853	4033048	4286032	4509078	2538415	5673189	4257427	4869767	18499550	16367416	15547092	5647249	6068104	6080773	8777783	9073425	7167997	13131002	13834525	13636318
p0214	PSA6_MOUSE	Proteasome subunit alpha type-6	ILTEAEIDAHLVALAERD		124525	331182	227625	220163	347850	236869	204240	284817	184704	467028	218254	317736	1020779	891766	788684	349577	387152	315826	713984	750363	591983	488469	436872	413109
p0215	LDHA_MOUSE	L-lactate dehydrogenase A chain	DQLIVNLLKEEQAPQNK		86848	162749	139740	148383	278338	176675	226379	219461	151482	294330	178564	242850	1321951	1157479	1101616	286646	265945	259652	281206	275008	200531	911916	694421	848610
p0216	RS11_MOUSE	40S ribosomal protein S11	DVQIGDIVTVGECRPLSK		175983	374480	196729	120149	283787	168443	109316	150536	85288	350923	297766	269676	708668	890385	895212	362196	273823	319333	281984	311292	346591	1220367	1125279	1088660
p0217	PSB1_MOUSE	Proteasome subunit beta type-1	AGGSASAMLQPLLDNQVGFK		88362	115467	94003	99866	165845	111757	107895	136561	95431	190367	114150	112658	583458	553146	418873	186419	135759	152338	264754	236623	168804	479828	355857	383761
p0218	NLTP_MOUSE	Non-specific lipid-transfer protein	ADCTITMADSDLLALMTGK		32666	27912	5134	79251	79869	35040	47644	29740	7935	86094	49264	29714	155051	143955	115056	10798	18904	1	102540	103896	62711	52063	62630	41808
p0219	ENPL_MOUSE	Endoplasmin	LISLTDENALAGNEELTVK		349202	613883	496329	365798	403968	515336	604869	556697	630106	570195	515550	479115	785886	826762	789352	447797	390468	487514	560838	518109	432511	854041	693372	645165
p0220	VATA_MOUSE	V-type proton ATPase catalytic subunit A	EILQEEEDLAEIVQLVGK		82521	71885	56474	138161	156610	80379	62463	83136	35858	112777	131777	86353	282729	317373	234281	69208	58156	56968	159234	165018	97716	126584	168934	185869
p0221	TCPD_MOUSE	T-complex protein 1 subunit delta	LGGTIDDCELVEGLVLTQK		76543	149011	105299	69323	165660	81767	92755	123797	86727	174578	93865	101269	536135	518837	463462	186887	183207	157772	298151	259586	222284	499668	446821	440679
p0222	PCNA_MOUSE	Proliferating cell nuclear antigen	AEDNADTLALVFEAPNQEK		414278	611369	452341	316012	529355	305203	372787	486354	307373	530496	737406	513942	2054195	1895823	1952822	805153	788914	1008180	1041221	1078709	829381	2432672	2180601	2039394
p0223	TCPA_MOUSE	T-complex protein 1 subunit alpha	MLVDDIGDVTITNDGATILK		298126	592473	401551	318831	490369	426394	384229	319266	264139	616004	479063	590802	1704334	1664217	1361858	742850	776323	768974	1470996	1379284	1078104	1463569	1496397	1122914
p0224	OAT_MOUSE	Ornithine aminotransferase, mitochondrial	IAIAALEVLEEENLAENADK		840846	1424027	859182	774958	1211653	846682	901523	945889	687019	1259411	1211403	1046929	1570727	1456386	1286689	546523	558277	588541	1	1	1	1434029	1236470	1195154
p0225	SAP3_MOUSE	Ganglioside GM2 activator	SLTIQPDPIVVPGDVVVSLEGK		1897699	2876779	2160524	3509388	3492994	2442905	1492799	1443495	1084826	3380638	2708726	2586091	2167456	1751057	1493092	771035	783161	772710	1363442	1411394	995098	1678643	1432997	1443674
p0226	ALDOA_MOUSE	Fructose-bisphosphate aldolase A	GVVPLAGTNGETTTQGLDGLSER		221409	242060	388971	65788	296292	1	1	211869	148122	185299	277235	367981	583620	616957	659328	1	426932	338928	190754	255808	317746	779021	998694	815014
p0227	GFAP_MOUSE	Glial fibrillary acidic protein	AEMMELNDR	2 Oxidation (M)	191149	1	217729	562017	275305	149696	294936	23322	144038	383161	154372	164220	1	1	1	319414	260004	221510	16943	137974	1	1	1	1
p0228	APT_MOUSE	Adenine phosphoribosyltransferase	LLASHLK		217577	112128	1	1	182147	111104	140601	99979	1	1	1	1	1	1	1	250020	173130	102757	1	32522	1	1	93931	1
p0229	DDX3L_MOUSE	Putative ATP-dependent RNA helicase Pl10	HAIPIIK		1	1328805	1	498120	380004	455242	603757	578411	413795	509271	372804	328178	1188539	995753	963409	929584	569706	775496	904741	763344	1	1	1438468	1389413
p0230	PDIA3_MOUSE	Protein disulfide-isomerase A3	LSKDPNIVIAK		424252	387663	1	205688	244853	115353	161206	1	145440	336958	255592	185121	1	208527	305625	248695	117577	183420	366763	465653	1	563063	442238	358434
p0231	H2B1A_MOUSE	Histone H2B type 1-A	HAVSEGTK		36354	1	1	44752	13153	15126	48395	30401	22064	47608	10299	10619	47893	41037	10955	58760	20780	72553	42501	61476	24540	22397	25170	29763
p0232	TNIK_MOUSE		ALFLIPR		199680	286113	227040	292934	391860	296157	143898	176774	117062	365337	430153	381874	805400	927639	898526	1446946	852043	916448	2209138	1891195	1434210	918989	898468	897126
p0233	HS90B_MOUSE	Heat shock protein HSP 90-beta	ALLFIPR		199680	270691	227040	292934	391860	296157	143898	176774	117062	365337	430153	381874	805400	927639	898526	1446946	852043	916448	2209138	1891195	1434210	918989	898468	897126
p0234	CO3_MOUSE	Complement C3	VMNIFLK		433149	510509	512649	350865	500483	454587	254724	462625	356980	574457	389738	538075	1	287698	354245	531042	333801	266058	223683	1	224101	453466	471095	479452
p0235	AMNLS_MOUSE	Protein amnionless	VALGPGPNPVHVR		139783	1	199067	208372	1	72249	74245	1	50774	53487	115089	123819	1	1	1	1	1	1	1	1	35144	1	19202	1
p0236	H4_MOUSE	Histone H4	DNIQGITKPAIR		7191927	14787020	7758471	5389231	5438814	5164730	5468250	5704571	4576053	4952518	4027891	3928770	17076131	11077137	12412455	10954654	9653832	7463049	10251750	8019018	10514389	17194347	14418499	16196857
p0237	EF1A1_MOUSE	Elongation factor 1-alpha 1	QTVAVGVIK	Gln->pyro-Glu (N-term Q)	1113384	1476919	1195363	1353635	1077521	1250519	1035010	985144	909238	1459747	1000484	938899	1326947	948485	842260	2521232	1727629	1965522	1884490	1623986	1146479	1560016	1187827	1053688
p0238	NDUA6_MOUSE	NADH dehydrogenase [ubiquinone] 1 alpha subcomplex subunit 6	VVDLLVIK		461846	813157	428100	448238	556031	416707	850968	695248	560982	665342	615651	509182	449502	509724	456394	746122	805832	610338	617432	517824	487495	607573	425519	544373
p0239	PTBP2_MOUSE	Polypyrimidine tract-binding protein 2	VTNILMLK		2110896	2063474	1356753	1125341	1491420	1093492	1038769	1321338	989402	1468549	1490479	1403390	2362261	2187435	2271188	3000835	2486081	2054305	2231777	2013505	1984365	3000892	3122665	2904828
p0240	RS16_MOUSE	40S ribosomal protein S16	VNGRPLEMIEPR		952502	1070800	798021	746312	1087742	676720	492349	671005	586709	456064	1	1	1497039	1486967	1356277	1619731	1296679	1286420	1284626	1450197	2277412	1410283	1640502	1694609
p0241	HSP7C_MOUSE	Heat shock cognate 71 kDa protein	VCNPIITK		2219609	3056059	1998126	1717429	2143913	2080856	1321596	1396012	1067126	2242368	1834066	1624860	4121832	3820268	4670451	2665511	2598084	2591505	3592996	4316362	58920	7106712	5808657	5911037
p0242	PGK2_MOUSE	Phosphoglycerate kinase 2	VDFNVPMK		2501761	2473835	2083919	2058157	1290215	1239177	1609654	984305	1160796	1966054	1811978	1194936	3636645	4145262	2894741	3581615	3230195	3214299	4683149	4259437	4442955	3644437	3537533	3829105
p0243	CUBN_MOUSE	Cubilin	IADLHQPR		343689	1	493772	304028	143323	1	69056	1	99331	197879	1	179886	1	1	1	1	35740	1	1	105136	1	1	1	92211
p0244	H12_MOUSE	Histone H1.2	SGVSLAALKK		2005451	1251298	2162893	1277356	987493	611972	917766	1150231	1125585	1054284	1166572	808293	1879641	2486281	2331980	2224939	2074092	1646690	1573270	1802079	1	1226957	1326817	1662060
p0245	ACTB_MOUSE	Actin, cytoplasmic 1	AGFAGDDAPR		9038562	1	6735266	7796239	6826143	3594960	5331163	3270860	4264610	8579176	6402300	5526375	4430237	4507761	3475815	8504281	7511291	7930187	8083808	9375531	74371	9282226	8795093	8577516
p0246	PPIB_MOUSE	Peptidyl-prolyl cis-trans isomerase B	VLEGMDVVR		860516	983513	806466	391433	727568	444299	664954	621977	391013	1	184180	61959	587988	462751	573609	747406	573474	630548	620793	1091073	1074384	685837	844557	703489
p0247	ATPA_MOUSE	ATP synthase subunit alpha, mitochondrial	AVDSLVPIGR		1429144	1839491	1432255	1015569	1371757	1333838	1448817	1049939	997100	1713277	1724636	1748181	1571684	1057178	1338636	1966337	1502490	1508503	1626231	1411262	1600019	1562727	1540262	1703665
p0248	CE042_MOUSE	Uncharacterized protein C5orf42 homolog	SLLLDSTQR		87277	114215	58836	1	1	1	1	1	13746	1	1	1	1	1	73823	1	1	1	1	79988	1	1	1	108145
p0249	EF1A1_MOUSE	Elongation factor 1-alpha 1	THINIVVIGHVDSGK		1659316	1232561	1162915	835351	764483	989196	486343	655459	869097	955631	813334	1	2035818	1554901	2054140	1487750	1398605	1754991	1033718	932768	1012396	2815630	2921675	2622404
p0250	CBPQ_MOUSE	Carboxypeptidase Q	AIINLAVYGK		530334	821323	596459	369253	409365	404281	384428	401757	499850	465128	398650	511919	1	214191	179734	1	256945	246832	92511	75006	1	270314	288960	302361
p0251	RS12_MOUSE	40S ribosomal protein S12	TALIHDGLAR		1658055	2293667	1	1232865	1013130	646413	989428	1059708	804489	1132222	1133250	991096	2328684	1724411	1776748	2458694	1875124	1587257	2145516	2483675	1	2638316	2202521	2660342
p0252	RT23_MOUSE	28S ribosomal protein S23, mitochondrial	ALLAEGIILR		172380	163568	123261	95432	220764	155380	217584	214585	106650	198847	341313	162079	347265	328389	358660	359246	191558	217693	382366	268061	248603	273401	298969	227657
p0253	EZRI_MOUSE	Ezrin	DSAMLEYLK		591324	631488	805157	480237	776194	482320	530471	613783	516697	417670	665033	557830	196034	201382	188507	473729	331766	311568	384677	389117	227980	323608	308872	364038
p0254	INCA1_MOUSE	Protein INCA1	QGIINELKR		846437	1	736487	1042700	1	1	1	1	1	1	1	1	1967221	2344895	123634	2105400	1	1	1	5084523	1	1	5257644	1
p0255	ARF1_MOUSE	ADP-ribosylation factor 1	ILMVGLDAAGK		785495	1108235	892058	620188	895020	546670	565703	741223	708814	716682	528993	674547	473152	719227	534693	943209	642917	782734	515471	594038	879268	530717	745489	530918
p0256	RS3_MOUSE	40S ribosomal protein S3	AELNEFLTR		1509267	1593370	1832362	1216013	1670707	1287056	1165721	1519479	1415121	1793075	1596787	1487781	2335348	2500072	2318802	2677163	2015172	2032037	2106546	2671484	3046134	3368466	2778124	2957593
p0257	LAMB1_MOUSE	Laminin subunit beta-1	LQLLEDLER		421640	543153	551567	525132	572393	531700	646929	536840	519122	686101	654951	445519	409591	396099	352521	332045	194641	352740	285383	292239	260444	281394	312382	296279
p0258	EIF3D_MOUSE	Eukaryotic translation initiation factor 3 subunit D	LGDDIDLIVR		1000243	835945	1000001	553203	677902	523737	711258	713436	594998	859625	643862	915651	944618	1015430	1026846	1210623	798064	1209304	963938	661607	717723	1427775	1131511	1248229
p0259	FAS_MOUSE	Fatty acid synthase	SEAVVAVLLTK		174074	296450	171358	158410	215532	184687	241805	231124	230652	198067	175432	251077	244366	277440	417375	376079	397194	389522	112160	154882	252799	469444	432381	450509
p0260	UBAP1_MOUSE	Ubiquitin-associated protein 1	TIDEKEELR		271071	373660	412666	172276	315711	309317	408186	268494	410446	1	267461	310892	351036	413556	247433	642039	456641	417159	351691	390827	550797	522397	405664	468722
p0261	TCPQ_MOUSE	T-complex protein 1 subunit theta	DVDEVSSLLR		271071	373660	412666	146099	315711	309317	392042	268494	410446	1	249075	310892	254334	413556	243103	642039	421938	434093	306635	390827	550797	522397	394836	468722
p0262	CH60_MOUSE	60 kDa heat shock protein, mitochondrial	RGVMLAVDAVIAELKK		143957	276211	150625	342399	421477	323220	185141	124661	129631	503093	424968	283802	1415164	1525612	1140771	213560	124496	66789	1123473	1093861	902059	662718	601493	510202
p0263	HNRPC_MOUSE	Heterogeneous nuclear ribonucleoproteins C1/C2	QKVDSLLESLEKIEK	Gln->pyro-Glu (N-term Q)	241855	283442	220848	340676	476110	309594	282593	345256	245378	419149	355163	237812	702481	725475	681884	495137	364992	415429	563132	554917	439529	483627	333626	478509
p0264	LMNB1_MOUSE	Lamin-B1	DAALATALGDKK		880468	763222	598812	335698	318053	248841	303871	381559	258652	348758	293228	282936	699593	738620	802233	551353	513405	483974	548149	496248	1	1114594	1253143	1236307
p0265	RL7_MOUSE	60S ribosomal protein L7	IALTDNSLIAR		1326421	1448930	1360742	1431894	1372251	1593916	1765029	1497325	1425249	1282431	1682713	943654	2449247	2524804	2717513	3194126	2938792	2056524	3352569	3240167	2535862	2109707	2272668	2369440
p0266	ROA2_MOUSE	Heterogeneous nuclear ribonucleoproteins A2/B1	IDTIEIITDR		1094503	1436023	1270236	951946	1048606	728059	922421	820406	928029	914212	1013612	1007034	2189522	1932435	1717927	1968737	1558567	1603093	1872408	1750832	1610338	1887772	2010379	2098146
p0267	RSSA_MOUSE	40S ribosomal protein SA	FAAATGATPIAGR		1303074	1231158	1488477	814446	1100095	1097784	972980	1064191	779765	1219240	1459380	965756	2806012	2679882	1897814	2099349	1912287	1662553	2267511	2020824	1	2555807	2393060	2447843
p0268	RLA0_MOUSE	60S acidic ribosomal protein P0	GHLENNPALEK		665734	279422	443774	536245	301064	251850	320336	276943	283729	478116	221670	444752	1179887	1015339	761536	788085	699128	515015	663296	826605	1	965289	847338	863096
p0269	CH60_MOUSE	60 kDa heat shock protein, mitochondrial	VGGTSDVEVNEK		31045	227994	1	140863	25648	1	1	1	1	175354	186666	82168	1	58858	66660	216183	239241	194969	286584	515663	285087	287790	115576	68798
p0270	EIF3A_MOUSE	Eukaryotic translation initiation factor 3 subunit A	LLDMDGIIVEK		905523	1810926	1282247	1298237	1377544	1265142	1427565	1498130	1314977	1708619	2006583	1365716	1514107	1826775	1425939	1952206	1374994	1728417	1748893	1585644	1489612	1591535	1745599	1360388
p0271	HBA_MOUSE	Hemoglobin subunit alpha	FLASVSTVLTSK		762496	880750	981970	416936	585894	538170	616667	771055	615968	681445	807895	673640	11939	1	38169	108143	1	105261	1	1	1	138981	106177	57333
p0272	WDR43_MOUSE	WD repeat-containing protein 43	VVIPLLQELTK		86786	159158	128463	120968	151724	97386	123046	132043	83558	132828	119373	117553	236316	226497	165973	145238	138548	125613	174833	175714	108891	220078	200677	213813
p0273	LYL1_MOUSE	Protein lyl-1	LEQTSLSPEVR		69908	144854	115888	101095	144286	104752	65241	116407	107514	126972	150754	111252	1	31373	38105	187673	27327	155492	114570	79336	84039	44458	63728	1
p0274	HNRPQ_MOUSE	Heterogeneous nuclear ribonucleoprotein Q	LMMDPLTGLNR		160542	235293	151876	128768	1	192373	148018	156019	135751	274843	277554	204775	528783	560719	444946	390579	415065	347433	364837	298442	333793	407148	462586	406382
p0275	ATPB_MOUSE	ATP synthase subunit beta, mitochondrial	TIAMDGTEGLVR		1145147	1164511	958733	1095097	1359308	807563	1004586	742139	845052	1	1185069	459207	1622490	1508769	1511293	1513056	904364	1118656	1430081	1805433	1034209	1424414	1688486	1712155
p0276	SNX6_MOUSE	Sorting nexin-6	NLVELAELELK		341376	732766	588901	487706	618797	621483	672563	615799	515243	719965	924495	674560	716364	696078	501618	511717	515132	459873	658472	710859	454355	478600	441179	383927
p0277	PPIA_MOUSE	Peptidyl-prolyl cis-trans isomerase A	EGMNIVEAMER		7962887	10441107	8414195	5014277	5594983	5568203	5531321	4808484	5304324	7489048	6321605	6061568	14171659	12979881	14152087	9319174	9900499	9348746	8084012	7979597	7915828	14966925	15322728	15344324
p0278	ENOA_MOUSE	Alpha-enolase	LMIEMDGTENK		1417140	1567918	1479246	422822	673145	796451	664661	738540	633070	294123	111048	1	1460138	1628544	1845063	1321425	1021321	1321283	1504628	2038564	3624334	2726641	2749827	2833060
p0279	DDX3L_MOUSE	Putative ATP-dependent RNA helicase Pl10	SFLLDLLNATGK		1341078	1655269	1232844	1840929	1895520	1235372	1503301	1243054	1039498	1324823	1479613	1636822	4227208	3863737	2965954	1935759	1931524	1530551	3368671	3180662	2315016	2470580	2710030	2075239
p0280	CTNA2_MOUSE	Catenin alpha-2	LLEPLVTQVTTLVNTSNK		73559	92522	62272	96991	101529	83478	80390	90894	46999	115130	100154	67441	237970	329213	265122	102590	121329	128271	224887	1	136389	304858	240621	266843
p0281	EF1A1_MOUSE	Elongation factor 1-alpha 1	EHALLAYTLGVK		1105184	1411442	1519933	777730	1104896	1079358	951076	907652	773865	1048570	901593	1210618	1576733	1788484	1683960	2215286	1749063	2271983	924245	865401	1728025	2578294	2873721	2398788
p0282	SPA3A_MOUSE	Serine protease inhibitor A3A	GNTLEEILEGLK		117985	100800	91752	199900	191820	164498	84334	69608	61161	85910	79621	103558	26406	1	6705	34768	9596	1	1	1	1	15831	8663	7842
p0283	HNRPC_MOUSE	Heterogeneous nuclear ribonucleoproteins C1/C2	VFIGNLNTLVVK		2394914	3323115	2862019	1810053	3467929	2844790	3203242	3170306	2609885	3511187	3488476	3751186	9151785	9621987	8555455	6315834	4502901	4273038	7447710	7032236	5469108	8047805	8568204	8136498
p0284	INPP_MOUSE	Inositol polyphosphate 1-phosphatase	TLADVLVQEVIK		233022	295248	238442	326525	322136	235992	277626	278248	210216	344300	351765	295503	66315	76895	61381	43109	42470	47470	65693	52619	21469	73747	60942	60298
p0285	MTA3_MOUSE	Metastasis-associated protein MTA3	DISNTLIMLADK		160236	210908	185869	154313	259585	156111	214487	218802	143070	268230	170791	201362	165133	189415	157267	157786	128537	135232	197376	162980	123270	184929	169333	132047
p0286	GRP75_MOUSE	Stress-70 protein, mitochondrial	AQFEGIVTDLIK		1390963	1896258	1292158	1421539	2422764	1617662	1535653	1537989	1238953	2585491	2070304	1673301	4072643	3812533	3840128	2318638	1934474	2302892	3747421	3774054	2887486	3565546	3243409	3076815
p0287	CLH_MOUSE	Clathrin heavy chain 1	NLQNLLILTAIK		211839	273352	241853	384605	364215	274400	270452	228894	222604	427781	335373	338290	671235	667445	532487	313557	328393	320537	462926	454838	400837	595863	451504	538270
p0288	PARP1_MOUSE	Poly [ADP-ribose] polymerase 1	VFSATLGLVDIVK		205702	351111	305339	324357	444239	306127	303916	300735	250716	574346	388380	478551	1232360	1196640	883045	791354	945771	939523	1380722	1640083	988824	1252765	877242	872102
p0289	PPIB_MOUSE	Peptidyl-prolyl cis-trans isomerase B	TVDNFVALATGEK		1996145	2836503	1695070	1055142	1942832	1043799	1693063	1764216	1726013	2680972	1921104	1895764	1346203	1473395	1430722	1667115	1058236	1265370	1689179	1362215	1245895	1447517	1768958	1672161
p0290	THIKA_MOUSE	3-ketoacyl-CoA thiolase A, peroxisomal	AEELGLPILGVLR		199795	280266	193268	311183	283736	154355	159497	198353	161260	225445	329975	256066	240164	260317	206954	177518	184053	171655	239190	240109	181915	224820	200616	213462
p0291	RTCB_MOUSE	tRNA-splicing ligase RtcB homolog	QIGNVAALPGIVHR	Gln->pyro-Glu (N-term Q)	245097	295169	216041	163372	309850	207466	249569	186602	208291	379503	401410	319570	548617	568042	542294	481532	450531	367129	320251	283155	200501	542892	609006	522242
p0292	TERA_MOUSE	Transitional endoplasmic reticulum ATPase	IVSQLLTLMDGLK		1499104	1593481	1128980	2118837	1713948	1525546	1754325	1212149	1194293	1302904	1583678	1598093	4310537	4640370	3271637	2218190	2150316	1651326	3941999	3311727	2619047	1872944	2569341	2605546
p0293	HEM6_MOUSE	Coproporphyrinogen-III oxidase, mitochondrial	IESILMSLPLTAR		133257	253170	114350	142303	224098	176278	269173	211648	168159	278346	159530	155281	324798	225724	232067	211057	180324	176578	303932	252191	199530	207922	232902	215873
p0294	CH60_MOUSE	60 kDa heat shock protein, mitochondrial	GVMLAVDAVIAELK	Oxidation (M)	72862	142291	127037	127319	160510	116025	125930	98067	89841	167837	152740	143970	283788	218636	192693	183390	200650	224039	235596	231356	168337	213688	202350	222469
p0295	DDX17_MOUSE	Probable ATP-dependent RNA helicase DDX17	LIQLMEEIMAEK		176224	281325	190758	241944	294488	195642	226902	201315	152500	359862	298445	247818	732062	831299	641316	394535	312356	381242	845926	703516	545819	574201	535951	531792
p0296	SRRM1_MOUSE	Serine/arginine repetitive matrix protein 1	MMQINLTGFLNGK		31910	47342	28259	44100	95064	53208	60564	41925	29282	88906	65546	47866	412315	290181	326071	145480	130906	120336	280403	178755	183839	226199	194239	200535
p0297	GLP3L_MOUSE	Golgi phosphoprotein 3-like	LTLMEEVLLLGLK		115786	70172	38903	173805	142445	87080	84972	63556	50809	105117	145575	75993	401011	327031	309385	55190	52390	34006	262269	339414	195757	140937	156999	130034
p0298	MAP4_MOUSE	Microtubule-associated protein 4	GMVSLSEIEEALAK		169888	242730	118389	298258	258250	173069	189449	168640	121313	267154	243719	213117	283322	296914	231070	168258	158782	130227	357610	298292	255298	251273	204814	207439
p0299	DRG1_MOUSE	Developmentally-regulated GTP-binding protein 1	IQLLDLPGIIEGAK		171557	304442	204307	298428	281548	235721	225280	215194	201687	315474	219580	208394	782672	705027	613487	397096	410039	405440	632807	579999	480636	584462	492990	486497
p0300	LARP4_MOUSE	La-related protein 4	LTTNTDLILEVLR		154273	212732	197905	234044	267370	214367	207299	184507	170766	339302	320725	248164	608617	545572	446314	332831	325957	294015	491874	492728	358356	464246	456664	464920
p0301	CH60_MOUSE	60 kDa heat shock protein, mitochondrial	TLNDELEIIEGMK		7411341	12557405	7082901	9185027	11996978	8222944	9187197	10081081	7493966	14093975	10252196	9662072	17306233	16333424	14056801	10774137	10443300	10605483	14609497	13879259	11686745	14343548	11279233	10540982
p0302	K1C18_MOUSE	Keratin, type I cytoskeletal 18	TLQTLEIDLDSMK		495682	759252	741813	560379	871627	855929	756612	854005	697840	1137169	889299	756224	1130594	928761	886078	752556	565613	482117	830678	759893	702946	712988	740784	877628
p0303	LRC59_MOUSE	Leucine-rich repeat-containing protein 59	DKLDGNELDLSLSDLNEVPVK		231869	406592	228722	179641	341911	239820	318957	254067	184448	329657	327910	260183	316049	281773	289158	1	241109	1	1	1	1	301667	271049	255008
p0304	ANXA2_MOUSE	Annexin A2	GVDEVTIVNILTNR		89295	150877	142243	96337	115925	101306	162531	87481	121013	277410	193634	172758	66776	17637	29049	9465	1	7751	17480	1	33782	35405	31451	59638
p0305	EIF3K_MOUSE	Eukaryotic translation initiation factor 3 subunit K	ENAYDLEANLAVLK		188008	315268	245959	145841	311069	152061	212119	184465	146634	319822	238541	241954	561222	504540	522108	512805	421570	328153	327087	299664	262827	472901	654477	569194
p0306	ATPA_MOUSE	ATP synthase subunit alpha, mitochondrial	ILGADTSVDLEETGR		739460	622271	665350	345472	550137	670098	575892	528000	536957	589196	657739	627772	647620	702757	665789	744423	520486	555046	471489	484873	653621	919822	880872	786499
p0307	SYEP_MOUSE	Bifunctional glutamate/proline--tRNA ligase	DQVDSAVQELLQLK		156760	176790	126768	166218	179236	115688	129393	136976	109477	187712	173808	140587	656851	649923	490576	156738	155090	167153	316087	257746	217029	481959	429216	381687
p0308	CNO6L_MOUSE	CCR4-NOT transcription complex subunit 6-like	YNECLMNFSCSGK		109849	103189	69520	1	1	48233	43996	50708	54654	62376	1	47829	74718	79410	70440	116807	1	98289	83677	110259	1	101226	89284	1
p0309	PROF1_MOUSE	Profilin-1	TFVSITPAEVGVLVGK		676534	1214405	840713	1124266	1559586	1071010	677397	698238	550558	1695727	1490823	1295000	2617145	2729807	2247468	2141431	2197603	2284643	3434850	3278048	2569607	2718481	2830527	2820013
p0310	TPIS_MOUSE	Triosephosphate isomerase	VTNGAFTGEISPGMIK		1158394	1641627	1467971	833246	1295307	1224596	1279558	1144763	1211543	1011064	1231239	1417368	1352731	1474274	1526667	1281554	1298533	1020481	1738417	1834193	1663788	2307134	2446701	1921216
p0311	HSP7C_MOUSE	Heat shock cognate 71 kDa protein	NQVAMNPTNTVFDAK		1700880	2379365	2352118	1372567	1727778	1049992	1648627	1695063	1384992	1845229	1653274	1323172	5669734	4745875	4665016	2147037	2439906	2053282	2463317	2296004	2181474	6684038	7451362	6268350
p0312	ANXA2_MOUSE	Annexin A2	SALSGHLETVILGLLK		11535	29760	34044	64188	90571	45274	19269	29359	28323	84696	66818	45200	1	1	1	1	1	1	1	1	1	1	1	1
p0313	TIF1B_MOUSE	Transcription intermediary factor 1-beta	LDLDLTSDSQPPVFK		278218	403153	277023	169398	378814	268358	381343	385758	343153	405285	482121	357536	1615873	1642538	1640056	1232043	845380	869990	1142236	1177222	1115034	1529555	1459392	1359243
p0314	LDHA_MOUSE	L-lactate dehydrogenase A chain	DLADELALVDVMEDK		1987299	3211374	2283688	3371293	3869500	2409631	2681171	2538040	1787323	3584523	2829909	3055491	5892161	5371754	4374285	3876143	3522894	3246768	6992131	6442148	4821047	4929214	4238485	4498712
p0315	MYH9_MOUSE	Myosin-9	QLLQANPILEAFGNAK	Gln->pyro-Glu (N-term Q)	162983	186493	159193	226714	287768	161618	139923	172447	127937	280569	278613	184233	796742	1209377	859096	205821	388809	264394	588436	546305	414604	576929	758869	740893
p0316	1433F_MOUSE	14-3-3 protein eta	ELETVCNDVLALLDK		239366	330920	237160	364160	369102	263259	226166	223389	183325	340629	304857	221977	1297559	1162027	929249	371303	429516	403014	835016	781618	515562	751905	726203	764955
p0317	RSSA_MOUSE	40S ribosomal protein SA	AIVAIENPADVSVISSR		1432438	2727894	2342626	1138240	1795680	1532535	1517176	2027686	1459871	2123001	2192192	1844111	1815364	1863448	1999747	2923059	2838425	2908600	1847075	1709968	2007842	2546855	2437845	2483290
p0318	PRS4_MOUSE	26S protease regulatory subunit 4	MTLADDVTLDDLIMAK		346375	470078	319857	676919	723175	422395	518068	451177	328974	708891	640402	494327	1149762	1171566	953319	689146	634533	569558	1129714	1126694	897615	968798	816004	870606
p0319	IMDH2_MOUSE	Inosine-5'-monophosphate dehydrogenase 2	LPIVNENDELVAIIAR		37593	71600	45957	34978	77690	49133	26447	36009	24226	76556	72914	48451	255865	269548	193267	169063	149330	133947	409783	336277	246316	229732	185587	211796
p0320	KPYM_MOUSE	Pyruvate kinase isozymes M1/M2	GADFLVTEVENGGSLGSK		946993	1746751	1522089	1366582	1592903	1839151	2151985	2065807	1543395	2649630	2652185	2277199	4973586	5197798	5231933	3341907	4122516	3390269	3935591	3973218	3601816	4125881	4055764	5102179
p0321	DHSO_MOUSE	Sorbitol dehydrogenase	VLVCGAGPVGMVTLLVAK		21589	56886	37742	44569	57183	32972	13347	1	12769	78784	60599	48461	68938	62327	44925	11781	11033	22375	29648	24977	13080	47597	1	32949
p0322	ASSY_MOUSE	Argininosuccinate synthase	TTSLELFMYLNEVAGK		1	44210	21170	113131	96742	63997	37943	28029	18628	46364	94150	83882	23884	12733	1	1	1	1	8934	1	6009	32615	16735	16933
p0323	PRDX2_MOUSE	Peroxiredoxin-2	KEGGLGPLNIPLLADVTK		126506	189636	164972	216052	209839	171604	139288	150588	129635	243537	233827	190892	936252	835770	760261	507056	397758	453903	534960	529648	371447	695342	666139	656432
p0324	LDHB_MOUSE	L-lactate dehydrogenase B chain	SLADELALVDVLEDKLK		48158	34565	27924	43264	48133	30819	20644	29660	21111	34230	32756	20321	242918	199111	183118	25886	62812	61136	239900	179668	149702	88039	132861	150163
p0325	GCSP_MOUSE	Glycine dehydrogenase [decarboxylating], mitochondrial	EMLQALGLASIDELIEK		27812	22265	1	42848	45162	30090	11098	1	1	37564	43138	26903	102416	104373	78386	1	21831	15996	92958	73547	53154	47091	66614	51354
p0326	IF2B1_MOUSE	Insulin-like growth factor 2 mRNA-binding protein 1	LYIGNLNESVTPADLEK		355132	567723	440275	333315	585455	521540	462464	446991	474867	497988	559024	584003	736839	713225	785446	697491	645828	492427	491248	512649	463001	706399	841479	943487
p0327	BZW2_MOUSE	Basic leucine zipper and W2 domain-containing protein 2	DTLVQGLNEAGDDLEAVAK		96615	195024	147148	98415	177983	133427	119772	132726	121432	238078	148662	157830	425898	467649	388579	158348	171592	162455	264720	248135	193135	318693	307255	310785
p0328	AN32E_MOUSE	Acidic leucine-rich nuclear phosphoprotein 32 family member E	KLELSDNIISGGLEVLAEK		64809	100233	89777	125183	106359	89329	101720	97586	82522	151987	133889	99144	571411	497087	371242	337225	250699	248307	425078	452745	248753	369937	367172	269194
p0329	KPYM_MOUSE	Pyruvate kinase isozymes M1/M2	AEGSDVANAVLDGADCIMLSGETAK		229367	406742	253951	390474	379715	225688	311771	311381	212051	495298	397796	324352	1926079	1542367	1313415	457900	509321	556748	1284185	1202643	772227	1451942	1105016	1061016
p0330	TCPZ_MOUSE	T-complex protein 1 subunit zeta	VATAQDDITGDGTTSNVLIIGELLK		84642	155767	82978	135735	176706	82734	101763	122152	90438	177113	137795	134450	649321	551411	496887	170303	205327	188166	320745	307350	234894	552147	528437	623677
p0331	EF1G_MOUSE	Elongation factor 1-gamma	TPEFLR		634020	718311	547610	675816	787842	552968	623088	761330	491044	851537	727551	580975	907826	1083880	1021770	1488414	1090171	1371612	1332924	1388020	1	1212491	1204753	969344
p0332	CO9_MOUSE	Complement component C9	EQAILLK		2497294	3162384	2583051	2276991	2883979	2086347	2059037	2666815	1941844	867532	1883406	1830723	2284818	2117505	2101019	2739271	2468497	1845217	2820928	2099699	1	3757057	2846280	3003041
p0333	HOMEZ_MOUSE		EQLAILK		2497294	3130104	2583051	2183775	2883979	2086347	2059037	2666815	1941844	867532	1883406	1830723	2284818	2117505	2101019	2739271	2468497	1831979	2820928	2099699	1	3757057	2846280	3003041
p0334	SNX3_MOUSE	Sorting nexin-3	TNLPIFK		589271	591646	510288	485354	624010	402080	532823	674388	334390	647543	454704	429663	343734	362986	327295	400361	377850	204371	571863	274003	240273	575654	368598	527293
p0335	F111A_MOUSE	Protein FAM111A	SKTQENK		382162	3373474	3526190	2405400	2113412	1965256	1871074	1413366	1357063	2890782	2171879	1448286	1679871	1154393	635267	2550517	1721541	1718084	2266378	1473850	1855899	2392583	1539212	294929
p0336	PDIA3_MOUSE	Protein disulfide-isomerase A3	FAHTNIESLVK		456621	531270	395827	378822	291881	272931	239513	1	196483	346383	302154	244590	638466	478821	482018	506877	335723	515726	645971	491678	438654	430839	586897	445162
p0337	RS13_MOUSE	40S ribosomal protein S13	LILIESR		3026900	3947951	2766711	1960167	2749687	1801082	2637101	1858528	2061214	2651711	2824231	1882539	4459440	4191167	3883176	4354881	3708214	4118287	6028974	6574306	3852361	4803082	3884560	3508218
p0338	CH60_MOUSE	60 kDa heat shock protein, mitochondrial	IPAMTIAK		2723255	3232936	3713502	2835691	2909833	2512871	3245207	2975911	2619208	3082825	3411440	2369866	3440228	4142084	3636779	4784638	3933219	3535773	4213961	4640331	3013374	4328476	4100740	3806717
p0339	H11_MOUSE	Histone H1.1	SGVSLAALK		5546542	5934706	4133224	2800329	5305211	3148906	2826721	3885894	2672158	1764150	3375866	4394091	5806793	5536556	4646749	8602491	6303365	5772487	6367073	6353824	5079782	5946009	5283264	5132692
p0340	IDHP_MOUSE	Isocitrate dehydrogenase [NADP], mitochondrial	LILPHVDVQLK		207042	152810	135297	224106	113774	240523	348312	230600	331854	160211	102040	222860	419095	120556	210863	311887	1	203374	337335	154972	189243	370304	203629	263194
p0341	H2A1F_MOUSE	Histone H2A type 1-F	KGNYSER		1	10874	1	22873	1	152573	390713	138142	251583	20712	1	1	1	1	1	24336	9084	47814	1	1	1	1	1	1
p0342	SMTN_MOUSE	Smoothelin	SLSVLSPR		1295087	1530734	1140269	759648	1351230	995245	1068190	1208976	873861	1692165	1902350	1317892	861699	1082337	848035	1400277	771759	864062	1258781	971583	820864	1193618	1011846	909456
p0343	IF5A1_MOUSE	Eukaryotic translation initiation factor 5A-1	VHLVGIDIFTGK		2375907	2293192	1564869	1772866	2642224	2002061	2114066	1899466	1280614	2711964	2077634	2583704	4558412	4218785	3209603	6070832	3070455	3234309	4721826	3984842	2784448	4224441	4205514	3301620
p0344	TCPB_MOUSE	T-complex protein 1 subunit beta	LAVEAVLR		1225837	1305292	1783246	965287	1408625	1164304	1298700	1330835	958830	1205677	856184	1354918	2281191	1919407	1619713	2537748	1618277	2017241	1919728	2193318	2243648	3047874	2428732	2431112
p0345	RS15A_MOUSE	40S ribosomal protein S15a	IVVNLTGR		1216210	1413691	828326	735544	895201	945122	1006746	845313	931451	1105739	790532	890293	1690703	1607632	1781175	1837300	916796	1306412	1807255	1463903	1302251	1313824	1443342	1184465
p0346	H4_MOUSE	Histone H4	TVTAMDVVYALK		1247229	2272121	1400764	1672852	1903343	1472435	2044840	1524628	1404982	2506302	2322428	1692088	2409352	2529583	2710700	4792743	3468488	2691182	3891968	2885459	2508741	2731833	2682660	3441654
p0347	RL15_MOUSE	60S ribosomal protein L15	NTLQLHR		1	1	1	1076590	765568	1	779029	752693	1	1004794	1048363	677730	1	1	1	1205641	985658	1278902	1	1	1	1	1	1
p0348	RS18_MOUSE	40S ribosomal protein S18	KADIDLTK		367434	503499	1	724358	625331	621740	390452	373842	351700	804417	573864	770452	1407202	1196507	1011699	1022348	1154407	1185325	1	1306687	1	1077760	765811	1
p0349	CYC_MOUSE	Cytochrome c, somatic	ADLIAYLK		515765	725269	581276	537439	498061	462948	477092	516614	406738	701022	556441	454600	331150	557137	420482	331872	335617	344935	270960	1	339842	533039	495793	486112
p0350	TCPG_MOUSE	T-complex protein 1 subunit gamma	MALDDMISTLKK		294394	405787	315840	314971	431843	235700	326757	417329	308092	479512	409775	336688	484716	563615	647590	765310	475387	420271	531115	457095	375321	571744	448033	579446
p0351	DDX21_MOUSE	Nucleolar RNA helicase 2	AAVIGDVIR		1156092	1467989	1442909	509301	699440	672579	606527	824420	702760	431975	304238	1	1135331	1118385	928906	1017374	1045094	1072531	994465	1134999	1251632	941177	1126473	906594
p0352	PGK1_MOUSE	Phosphoglycerate kinase 1	SLMDEVVK		1730976	1767388	1585754	976802	1040560	1111836	837681	904939	869323	1170965	1619185	1438518	1738318	1694218	1958030	2244880	1808146	1837455	2408742	2570410	3111262	2472653	3362636	2666751
p0353	PRDX4_MOUSE	Peroxiredoxin-4	GLFIIDDK		3610345	5261799	4232831	3426408	3260626	3411033	3403033	3156758	3501802	3967588	3697459	3096021	7404526	7107082	6209878	7028287	6942739	7172898	7783163	6339326	5192786	9490977	10182037	8089779
p0354	PABP1_MOUSE	Polyadenylate-binding protein 1	SGVGNIFIK		584872	596330	551701	528262	510780	383816	594616	694335	315564	630190	415826	405575	1118518	946089	876012	889320	962324	612730	1113032	779407	770585	1154408	836682	1078303
p0355	RL23A_MOUSE	60S ribosomal protein L23a	LDHYAIIK		429722	462085	61502	431799	349266	277532	372812	269547	255460	459983	313100	331263	538790	630400	611745	699301	681266	653590	877777	724366	1	523266	491363	585589
p0356	TBA1A_MOUSE	Tubulin alpha-1A chain	DVNAAIATIK		1615341	2129891	1194509	857628	1514009	1063637	1127897	924889	1068818	925815	1419859	1471666	3105826	3309499	2669887	3735892	3322470	3455953	4559376	3423260	2584136	2823402	2907902	2577455
p0357	VDAC3_MOUSE	Voltage-dependent anion-selective channel protein 3	LTLSALIDGK		145433	95119	69043	60888	123537	62801	162335	83274	61059	129941	94167	65236	285762	300936	327025	328469	210697	240978	385369	222522	282165	282096	288276	252976
p0358	PIR_MOUSE	Pirin	RSIGRPELK		14151	1	1	1	9638	8100	1	1	8704	19132	1	10205	37764	16393	14007	16634	16833	1	18129	1	14820	17186	10104	1
p0359	PLSL_MOUSE	Plastin-2	LSPEELLLR		207039	316915	210633	149876	310731	165688	181805	269079	168803	285844	294613	225530	250260	273373	226373	367786	372531	314493	343344	250975	238096	265327	331120	264479
p0360	RB11A_MOUSE	Ras-related protein Rab-11A	DHADSNIVIMLVGNK		135957	191008	149939	134842	171131	127595	165793	134263	96166	218165	167889	183588	132106	102430	127444	208433	145610	113755	156248	76382	122760	211459	202299	180254
p0361	TBA1A_MOUSE	Tubulin alpha-1A chain	EIIDLVLDR		4631203	6800568	5846862	5805410	6868155	5046410	6586576	6827057	6143621	7619258	6820009	5669643	17839799	18871646	17146490	18501588	13760522	14164631	18174052	16475031	14734940	19193033	16554867	14123690
p0362	DX39A_MOUSE	ATP-dependent RNA helicase DDX39A	ILVATNLFGR		718438	995838	954552	812625	1015901	947945	960336	1054269	869482	1390936	1237914	1123812	3052916	3504799	2892547	3603746	2511515	2611001	1970854	1894183	2073149	2718279	2967217	3184433
p0363	H2AV_MOUSE	Histone H2A.V	GDEELDSLIK		1	1	1173219	665899	564988	566450	706932	716604	822455	726002	452405	667253	1266775	1218522	1062212	1680905	1612257	1634231	1539850	1453889	1544882	776594	784868	1165059
p0364	THIKA_MOUSE	3-ketoacyl-CoA thiolase A, peroxisomal	QVVTLLNELK	Gln->pyro-Glu (N-term Q)	347472	423935	294407	386771	400989	269763	329977	368451	285550	356634	363093	359582	409623	391426	380993	243211	242520	224186	329010	299798	230873	257893	274836	283966
p0365	ENOA_MOUSE	Alpha-enolase	IGAEVYHNLK		1	2088406	1	1904040	1671482	1481369	1719914	1285229	1047780	1368697	1373949	1535774	3390438	3140489	3750140	2270778	2011817	1952966	2829248	2725215	1	26418	4275571	4353836
p0366	DAB2_MOUSE	Disabled homolog 2	LIGIDDVPDAR		3561229	5078417	3537168	3670949	3141596	3228165	3646035	3354390	3240587	3060897	3993453	3091595	1982248	1721489	1902462	2543161	2032121	1863492	2356291	2279360	2160786	1846958	1441599	2089095
p0367	HSP7C_MOUSE	Heat shock cognate 71 kDa protein	IINEPTAAAIAYGLDKK		5776706	8491692	7113906	5335885	6737383	6774057	5416642	5830988	4971915	8019365	7223782	6940824	15889657	14139395	11801110	13012205	11607903	9641971	14427156	12612391	9115770	13455799	13478849	12282372
p0368	LSM4_MOUSE	U6 snRNA-associated Sm-like protein LSm4	IPDEIIDMVR		439520	554448	496559	536619	649142	596712	540065	539957	411635	1143711	944068	819428	1205526	1288197	1206493	1120567	1107233	914029	1268080	1204569	921568	1044728	860811	1155679
p0369	TGFB1_MOUSE	Transforming growth factor beta-1	LHVEINGISPK		267387	422604	342734	253791	246981	1	256625	232610	202899	1	309573	257684	332003	310996	273963	20456	64529	431463	407386	329010	347652	477535	401370	1
p0370	COPG2_MOUSE	Coatomer subunit gamma-2	SIATLAITTLLK		312839	498422	380831	479417	579039	390666	363088	457309	313804	688957	373103	415177	333957	303256	226523	250799	239692	263749	317118	364835	265165	305037	284790	254501
p0371	DHX15_MOUSE	Putative pre-mRNA-splicing factor ATP-dependent RNA helicase DHX15	TLATDILMGVLK		848039	1035537	771909	1058664	1393596	665178	656702	788796	526228	1189019	1312093	689422	2448363	2338647	1719745	1472894	1439186	1405935	2587235	2334393	1666872	1381333	1469165	1531176
p0372	ATPA_MOUSE	ATP synthase subunit alpha, mitochondrial	HALIIYDDLSK		1380298	2163831	1535948	1435191	1259373	1019353	1545036	1385583	1210469	1545583	1162471	1057050	1377081	1144509	1212749	1565265	1332147	1185882	1580633	1373669	915800	1481078	1245386	1218794
p0373	ECHA_MOUSE	Trifunctional enzyme subunit alpha, mitochondrial	MQLLEIITTDK		1	1	1	1	1	1	1	1	1	1	1	1	435033	381292	325492	1	1	1	289118	370990	243221	284690	1	292935
p0374	ASAH1_MOUSE	Acid ceramidase	LTVFTTLMDVTK		105845	148459	104112	115191	195087	131110	138398	119670	115185	177959	170799	142811	239985	201921	194345	235577	247732	190296	373123	315735	330779	167035	143113	179176
p0375	ACLY_MOUSE	ATP-citrate synthase	LGLVGVNLSLDGVK		226332	464757	376165	227862	515067	314463	367726	349335	242809	702434	370040	389904	1442453	1558050	1351234	940118	910224	731952	1250305	1259090	874916	1113010	980730	936219
p0376	DAB2_MOUSE	Disabled homolog 2	TGQQAEPLVVDLK		798785	793639	826827	418611	621387	277762	573440	427578	485586	584912	564829	370732	546748	552392	417537	257177	315576	245367	466186	304754	89449	537809	546298	494271
p0377	KTN1_MOUSE	Kinectin	SVEELLEVELLK		144586	255361	189489	216491	332813	208480	225012	239355	171123	341636	286559	250941	543578	464257	369432	312154	289289	273539	422088	465533	326891	316590	318487	281028
p0378	ILF2_MOUSE	Interleukin enhancer-binding factor 2	ILPTLEAVAALGNK		268358	591303	418966	373045	473706	412683	432003	482588	404774	711050	443817	510430	1365018	1401318	1034936	764263	808780	673444	1195369	1072433	794018	1005769	764946	755952
p0379	ATOX1_MOUSE	Copper transport protein ATOX1	LGGVEFNIDLPNK		275338	390253	354369	408261	358806	476175	368578	455666	410832	691927	494217	479811	1118885	1053215	1002440	604203	639512	638673	652933	494144	499544	992132	838150	933876
p0380	OAT_MOUSE	Ornithine aminotransferase, mitochondrial	IAIAALEVLEEENLAENADK		205233	419804	242092	264808	330332	222180	313651	239139	189069	362448	300023	276740	455482	388689	330972	246753	253106	145001	356461	269106	198813	328323	351340	359303
p0381	ATPB_MOUSE	ATP synthase subunit beta, mitochondrial	TVLIMELINNVAK		1815416	2370178	1879842	3006336	3347164	1880885	1166153	1453221	1031148	1959377	3057413	1888668	7490110	7218410	5473080	1447984	2725874	2676963	5210155	5433479	3607775	3900037	5125694	4635579
p0382	TKT_MOUSE	Transketolase	MFGIDKDAIVQAVK		382209	930417	563935	1	1	460560	450581	1	457128	1	1	1	1261481	1177021	1347200	1	768554	804507	794166	737075	777871	1669205	1277548	1343157
p0383	TIM13_MOUSE	Mitochondrial import inner membrane translocase subunit Tim13	VQIAVANAQELLQR		163973	271391	173169	228922	227044	246520	194984	283727	268762	284027	226070	269438	1053996	1200583	1004630	298925	234193	257675	289076	309495	300427	1143285	936053	1001765
p0384	RB11A_MOUSE	Ras-related protein Rab-11A	DHADSNIVIMLVGNK		109796	108609	125007	57364	93699	105267	93529	100317	82680	138577	94294	152833	1	1	1	124629	86377	117486	92660	104398	84720	170843	191836	101216
p0385	KPCD1_MOUSE	Serine/threonine-protein kinase D1	LHGDMLEMILSSEK	2 Oxidation (M)	335376	1	1	1	839979	291425	607479	411834	586716	2051483	2134849	1800728	578126	1	1	1	1	284021	710194	613086	142279	24400	490496	317963
p0386	SERA_MOUSE	D-3-phosphoglycerate dehydrogenase	NAGTCLSPAVIVGLLR		63427	112314	85023	119116	131902	88124	88880	70924	58402	146106	126253	124795	221870	184558	191357	118127	117094	136038	181725	180305	153926	194415	184760	187196
p0387	SEM4C_MOUSE		GGSGHPLPELADELRR		98845	219813	136250	266685	269101	186270	171150	169594	129104	227419	159374	198640	40744	54309	22755	1	21549	17767	1	37431	1	29305	24065	41744
p0388	RL40_MOUSE	Ubiquitin-60S ribosomal protein L40	TITLEVEPSDTIENVK		2073166	3716253	2871708	1767819	1751382	1649904	2335847	1562335	1925095	2173018	1848217	1648895	1700249	1804036	2035361	2054858	1844978	2219965	1706290	1556403	2218162	2891844	2459526	2586599
p0389	NSUN2_MOUSE	tRNA (cytosine(34)-C(5))-methyltransferase	SEGALELADVSAELPGLK		258034	467010	404846	269086	423483	351618	375386	366807	322369	515709	373635	382083	644023	599508	482575	511515	468788	532388	630269	634953	526543	526648	475220	481621
p0390	CLIC1_MOUSE	Chloride intracellular channel protein 1	LAALNPESNTSGLDIFAK		140393	147661	68881	132389	116633	131330	115312	138229	148915	136544	180317	140696	153868	205160	232631	111591	104998	110854	155005	194907	129952	144395	98873	150586
p0391	SPC24_MOUSE	Kinetochore protein Spc24	ETLAVEEEVAQSLLELK		33245	53273	40875	54335	84642	38833	48594	46883	35088	39401	53797	41000	176404	169230	146747	61183	80387	84837	161696	143248	94327	88178	121597	117217
p0392	AN32B_MOUSE	Acidic leucine-rich nuclear phosphoprotein 32 family member B	LAEELPSLTHLNLSGNNLK		141086	201483	124814	75713	158417	152623	115731	200427	121870	189612	148498	139776	462766	391213	391157	321266	191925	185057	172764	144510	159232	291188	274250	300420
p0393	TCPA_MOUSE	T-complex protein 1 subunit alpha	SLLVIPNTLAVNAAQDSTDLVAK		86457	124010	96258	147120	155611	79122	147359	126505	96509	164954	142454	139277	716717	575338	526794	144676	156710	201025	392263	409883	232059	521157	466339	433973
p0394	LR16C_MOUSE	Leucine-rich repeat-containing protein 16C	EKVLLR		25436429	26372178	17237225	22501215	20180641	14621600	21010437	19366739	12409368	26009512	22317984	19583853	16297503	13757266	14728014	21783865	15815778	13750570	18697415	20299323	16187287	12648202	11500341	10425609
p0395	EF2_MOUSE	Elongation factor 2	AGIIASAR		596274	730641	429013	699400	582135	538057	554879	393101	415159	833411	644557	562098	397996	551125	413935	1185209	1237532	842845	1040587	927746	1	748750	710711	625173
p0396	HNRPU_MOUSE	Heterogeneous nuclear ribonucleoprotein U	MMVAGFK		774588	884229	806433	534758	844185	661889	668127	508181	696418	752752	720449	639321	1811365	1203572	1780144	1521697	1065490	1154980	2085475	1596882	1137481	1072483	1323340	1110581
p0397	RS9_MOUSE	40S ribosomal protein S9	MKLDYILGLK		106403	152018	91696	133564	196977	148859	148944	110470	120870	225690	218745	182686	316940	232974	248090	560202	308016	302968	305218	271580	159645	348923	263481	287771
p0398	KCNQ5_MOUSE	Potassium voltage-gated channel subfamily KQT member 5	SASANISR		7725100	31679	165374	6191487	10285933	6874666	14630537	4737698	5148594	9102887	659531	7133348	5972555	5015422	8618241	10052858	8134925	11976277	15504402	12475101	19167589	1	37980	10069209
p0399	HBA_MOUSE	Hemoglobin subunit alpha	VDPVNFK		1396340	1495515	1381245	830264	1079962	522647	812488	657465	595572	1220619	926943	897808	1	1	23630	83127	1	45891	70170	88017	1	1	18246	222772
p0400	RL8_MOUSE	60S ribosomal protein L8	IDKPILK		919862	709352	650854	864659	1054606	501546	448745	478309	448039	882017	556574	869030	2020993	2024605	1381581	1665306	1853103	1504577	1134146	1491202	1	880600	952084	1495377
p0401	IF5A1_MOUSE	Eukaryotic translation initiation factor 5A-1	LPEGDLGK		122418	115743	1	1	1	64042	1	1	79967	236698	243752	224986	57290	100192	162204	389699	379061	341228	480971	427900	1	247294	99918	1
p0402	OS9_MOUSE	Protein OS-9	EGLTAEGKIEIK		1	1	1	1	1	1	1	1	1	841992	1123843	668382	1	1	1	41404	1	1	1	1	1	1	1	1
p0403	ATPA_MOUSE	ATP synthase subunit alpha, mitochondrial	QMSLLLR		1	1	1	401548	1	196640	168733	163162	81038	269712	1	163738	658298	278290	487988	510550	1	445143	234483	378673	1	1	1	1
p0404	RS16_MOUSE	40S ribosomal protein S16	TLLVADPR		1090103	1195553	1682304	891480	961171	1	1	1	1	1138005	1	1	2473294	1848421	1372328	1904755	1235582	1547986	1443096	1622210	949241	1841507	1534255	1476815
p0405	CDKL1_MOUSE		TLGDLIPR		1090103	1195553	1682304	891480	961171	1	1	1	1	1138005	1	1	2473294	1848421	1372328	1904755	1189032	1547986	1443096	1622210	949241	1841507	1517797	1476815
p0406	NDKB_MOUSE	Nucleoside diphosphate kinase B	QHYIDLK	Gln->pyro-Glu (N-term Q)	820723	931239	843372	671300	628289	626586	751216	777408	472893	838864	571736	789298	1358583	1203342	992874	1104774	775114	972815	1721932	1652836	860997	1011781	1061252	1075641
p0407	PRDX5_MOUSE	Peroxiredoxin-5, mitochondrial	VNLAELFK		131935	161841	122708	117861	169912	148638	153721	180778	134745	203392	219323	148078	134546	173304	99578	130551	147758	112462	1	68102	110901	174526	125363	194481
p0408	RGAG4_MOUSE	Retrotransposon gag domain-containing protein 4	EEEEEMR		178621	1	1	1	1	1	1	1	1	171077	12247	1	21994	1	1	1	1	1	290700	1	1	1	1	1
p0409	EF1A1_MOUSE	Elongation factor 1-alpha 1	IGGIGTVPVGR		7497336	9705489	8089267	5712144	7815573	8897279	7866692	8274833	5912470	10021111	6884249	8222530	20604123	22765314	23920139	17123287	13179266	14045146	22484071	16405012	15976732	15594250	14604916	16952405
p0410	HBA_MOUSE	Hemoglobin subunit alpha	MFASFPTTK		1237865	1093010	1319134	809435	814569	839060	1024345	721701	740413	970494	961902	1019974	23068	36854	63398	1	44483	1	38773	97787	115956	101052	204657	50724
p0411	IF4G1_MOUSE	Eukaryotic translation initiation factor 4 gamma 1	GVIDLIFEK		530906	732792	634834	585155	790326	623176	648551	727215	451279	813775	637963	676277	640635	738677	570045	679063	637536	645793	716704	680791	576084	687679	633938	543509
p0412	OAT_MOUSE	Ornithine aminotransferase, mitochondrial	LPSDVVTSVR		1	835555	719944	362585	469168	290313	577268	435759	548567	589069	1	621940	1913509	313491	362397	375341	845579	358574	262304	253869	1	344136	231984	222034
p0413	HBA_MOUSE	Hemoglobin subunit alpha	LRVDPVNFK		390406	370788	204192	100229	343986	206891	253091	177099	188884	213674	268458	188219	62069	1	1	1	1	1	1	1	1	1	1	1
p0414	U2AF2_MOUSE	Splicing factor U2AF 65 kDa subunit	ELLTSFGPLK		477159	595131	428268	389966	554610	479240	513324	530096	496098	489077	468520	496956	611260	592876	708679	730686	612374	587781	580834	582305	506031	715752	795962	674035
p0415	GILT_MOUSE	Gamma-interferon-inducible lysosomal thiol reductase	LNMVEACLLDKLEK		731536	1065929	802886	809961	1082964	910124	1080594	945533	819690	1010359	1031769	961113	382289	486288	498627	289140	306735	285914	293220	375020	378175	438305	346297	362494
p0416	CAZA1_MOUSE	F-actin-capping protein subunit alpha-1	LLLNNDNLLR		622448	930085	810958	515778	633761	768575	538897	590738	643485	675811	617343	661886	992464	904226	937397	638843	716311	819733	472753	630631	637841	1352426	1204693	966933
p0417	FBRL_MOUSE	rRNA 2'-O-methyltransferase fibrillarin	LAAAILGGVDQIHIKPGAK		519220	826209	802534	472595	968936	783706	634036	630218	783289	453700	966650	893732	1754441	2230403	1792567	1591575	1167077	836623	1140172	1324651	1130873	2726803	2542941	2680407
p0418	RL32_MOUSE	60S ribosomal protein L32	ELEVLLMCNK		1025554	1557476	1026973	648053	821944	785721	932589	817848	760404	1093335	863281	1046899	3362082	3939207	3750811	2708889	2126249	2634526	1830054	1767049	1777204	4459102	4339371	4213834
p0419	HSP7C_MOUSE	Heat shock cognate 71 kDa protein	FDDAVVQSDMK		327854	311208	571077	300755	360401	268498	363383	272111	266929	309744	263953	302792	739650	794779	538408	363213	229927	442725	735001	693063	329462	696737	598668	591743
p0420	GRPE1_MOUSE	GrpE protein homolog 1, mitochondrial	DLLEVADILEK		1185634	1720165	1344777	1727665	1764761	1281303	1464490	1408171	1103850	1754600	1659588	1443794	2450193	2192554	1763284	1644383	1659697	1628313	2113756	2039335	1555834	1737098	1703583	1587919
p0421	TMEDA_MOUSE	Transmembrane emp24 domain-containing protein 10	IPDQLVILDMK		797440	1576315	738643	693280	1574808	809581	1171487	1248545	965419	1340591	1448686	990677	1778032	1248804	1351020	1232831	865066	809722	1519529	1205162	897403	1359558	1065076	1099529
p0422	SAS10_MOUSE	Something about silencing protein 10	LTEVKDELEPLLQLVEK		31364	51129	60209	52321	55724	51204	45747	35522	38016	53360	53716	61249	127610	129382	114420	55556	63136	76005	150266	97901	101437	1	87512	96598
p0423	DDX5_MOUSE	Probable ATP-dependent RNA helicase DDX5	GDGPICLVLAPTR		989882	1790578	1165093	842688	1203412	1133739	1044299	1129765	1009608	1272536	1338309	1168787	3196543	3569921	2802148	2455578	2107464	1977845	2491906	2687817	2206231	3825252	3435652	3850562
p0424	ECM29_MOUSE	Proteasome-associated protein ECM29 homolog	LLLQGLMDSVEAK		92346	138201	99057	93585	136316	95882	124217	115284	90510	187176	138188	105914	90426	127685	119578	91199	68934	78416	110565	124924	66205	112206	100935	90392
p0425	HPRT_MOUSE	Hypoxanthine-guanine phosphoribosyltransferase	NVLIVEDIIDTGK		1	1	1	1	406669	1	1	1	1	1	363470	1	666564	679352	1	1	612524	1	1	814966	620891	917626	735789	667939
p0426	KPYM_MOUSE	Pyruvate kinase isozymes M1/M2	IYVDDGLISLQVK		2099856	3194733	1140964	1443127	3854410	1515155	2043976	2286537	1406471	2653201	1922682	1193245	9429292	8450914	6061721	7356438	4119339	2721423	7551315	6503462	1908838	4569817	10238774	2972662
p0427	MYH9_MOUSE	Myosin-9	VEEEAAQKNMALK	Oxidation (M)	266758	442746	345075	282907	470150	377527	424403	442562	336712	556647	449301	385345	709121	727859	704072	345193	345904	330505	580578	519067	403222	677495	596751	562604
p0428	RL6_MOUSE	60S ribosomal protein L6	SSITPGTVLIILTGR		2461923	2329196	1667565	2200842	2618788	1413790	1553540	1775036	1368317	2333338	2636860	1617537	4348248	4313600	3596612	3707481	3580618	3683236	5351628	4975910	3735553	3178889	4055659	3703215
p0429	RAB5C_MOUSE	Ras-related protein Rab-5C	TAMNVNEIFMAIAK		39057	64727	43870	86793	84387	59057	24247	24058	17116	79545	58243	67905	151976	151981	105780	73131	55432	43674	137427	128532	104556	109786	111937	82916
p0430	PRDX2_MOUSE	Peroxiredoxin-2	SAPDFTATAVVDGAFK		186741	180953	157846	124891	301883	232957	225875	185719	198462	269909	333799	295638	797058	829014	910010	636536	584931	564608	644363	639986	657434	1058942	1052276	955465
p0431	CBX1_MOUSE	Chromobox protein homolog 1	IIGATDSSGELMFLMK		39285	79147	65389	63042	128599	90647	38711	49549	33985	120991	94375	77291	599946	485764	437659	256639	231460	278001	525537	506221	384750	410064	449569	373174
p0432	1433S_MOUSE	14-3-3 protein sigma	GVCDTVLGLLDSHLIK		62821	90604	51259	134905	134997	91215	55683	49406	47913	142345	101254	90114	1	26318	20937	1	1	8192	1	1	12003	16023	23808	24033
p0433	TCPH_MOUSE	T-complex protein 1 subunit eta	QLCDNAGFDATNILNK	Gln->pyro-Glu (N-term Q)	284614	421517	342095	226809	396116	222107	267141	346573	216332	388357	414535	377116	1011287	1048155	959075	405654	435380	529299	422028	452746	391316	1078167	969646	1078656
p0434	AT1A1_MOUSE	Sodium/potassium-transporting ATPase subunit alpha-1	MSINAEDVVVGDLVEVK		3455971	5737207	3433976	4212942	5514376	3958995	4559065	4722021	3114457	6057680	4287134	4442195	13761225	11071037	9210360	7122975	5939775	6453861	7737261	7020176	5886322	10362650	8338770	8436750
p0435	RHG29_MOUSE	Rho GTPase-activating protein 29	LDELLR		1	1	1	1	1	1	49050	1	27252	1	1	1	349476	227854	372098	38643	1	1	26938	137341	110043	1	1	1
p0436	SAE1_MOUSE	SUMO-activating enzyme subunit 1	VLIVGMK		417356	438424	267293	1	236976	241314	1	1	1	1	1	1	632888	684745	521697	623351	489876	565906	728386	894372	544606	564221	687930	722616
p0437	RL6_MOUSE	60S ribosomal protein L6	RVVFLK		136235	1	1	120736	1	90227	1	1	1	115105	1	103317	417928	223896	298669	310749	1	298124	340385	316151	1	338549	1	1
p0438	ENOA_MOUSE	Alpha-enolase	IGAEVYHNLK		2081046	2289754	1503482	2454467	1624581	1609845	1950483	1343590	938787	1695251	1530444	1339303	3908533	3260910	4070006	2974313	1937665	1941621	4015831	4093786	1	5600934	4639735	4735440
p0439	RS27A_MOUSE	Ubiquitin-40S ribosomal protein S27a	MQIFVK		2009209	2375719	2224892	1494269	1669103	1932161	1199404	1463352	1248745	951491	1536419	1534068	3499602	2880357	2880326	2966605	2103996	2378321	3169303	2383182	3602505	2755351	4151589	3734623
p0440	RALY_MOUSE	RNA-binding protein Raly	VTVPLVR		813531	1123179	1100011	774283	890655	1	1	1	126464	1	263337	119414	1571898	315849	451754	769503	1817777	1512310	1574632	2186745	2053348	345631	310786	409159
p0441	RS2_MOUSE	40S ribosomal protein S2	LSIVPVR		825645	1021672	1100011	722831	819244	362966	533139	702318	509015	1	263337	1	1500451	1687381	1219565	586443	1685037	1050796	694181	1088747	1500288	1268106	1769025	1210469
p0442	RS26_MOUSE	40S ribosomal protein S26	FRPAGAAPRPPPKPM		179367	316360	333344	230240	270276	236381	120766	127842	1	138093	218759	112606	606734	432108	669119	447871	263166	202686	517656	640487	1	985864	929079	864819
p0443	RS3_MOUSE	40S ribosomal protein S3	LLGGLAVR		850168	990750	687990	480345	568178	459262	712362	566184	469061	545702	767934	1	2632871	2792828	1976146	2123149	1743558	1883710	3293935	4127163	2827476	2133511	2100166	2128901
p0444	ZN187_MOUSE	Zinc finger protein 187	KNPAMPK	Oxidation (M)	10858664	12523331	11810429	5806803	5486733	5646797	5980281	4916438	4470786	3368942	2192232	1990048	6107896	5564210	5583815	6840790	4222895	4763173	5292787	6198281	7289212	5785814	8083752	5559687
p0445	RS9_MOUSE	40S ribosomal protein S9	IGVLDEGK		1298628	978472	919650	940719	1113594	848677	783779	788068	590911	1163764	818192	1041697	1409442	1577546	2188949	2030653	1504706	1418114	2225060	2321107	1	2458478	2001859	2030502
p0446	H15_MOUSE	Histone H1.5	GGVSLPALK		772931	844512	716449	502118	604106	542641	566974	491461	437990	565098	697186	593562	696673	1000675	1001207	1262567	1066457	945668	912258	1010177	1156606	1364559	1130014	1102602
p0447	RS20_MOUSE	40S ribosomal protein S20	VCADLIR		1	1	1	858973	857057	1	691453	736829	1	973832	824096	551067	1782861	1346105	1284280	2178291	1606892	1141825	888029	1172929	1	2329390	2000415	2219889
p0448	EF1A1_MOUSE	Elongation factor 1-alpha 1	QLIVGVNK	Gln->pyro-Glu (N-term Q)	1237319	1576876	1437709	774103	948159	833826	1404100	957975	844556	1137213	807934	913285	2209949	2109795	1817450	2000135	2001395	1201522	2590094	2437168	1347860	1973989	1860877	1784592
p0449	HNRPU_MOUSE	Heterogeneous nuclear ribonucleoprotein U	LNTLLQR		255151	154266	226114	81448	1	83230	1	1	1	1	1	1	1308393	856402	779838	534272	443162	410357	508721	531830	529862	824294	804273	739703
p0450	HS90A_MOUSE	Heat shock protein HSP 90-alpha	KLSELLR		234764	314886	456779	198379	1	170412	1	182158	105241	231255	282616	157631	312949	1	277016	500458	346347	400845	455501	418147	410400	1	202836	399796
p0451	IQCG_MOUSE		QIKTLQK		234764	314886	456779	198379	1	170412	184403	182158	105241	231255	282616	175490	312949	1	277016	500458	346347	400845	455501	1	410400	1	202836	399796
p0452	TXNL1_MOUSE	Thioredoxin-like protein 1	IFINLPR		1025461	881726	979700	578227	716021	601349	537266	551451	662675	891881	752492	817662	1032183	714980	692006	1201957	946288	959029	584365	633922	553676	1066783	1051069	1232894
p0453	1433Z_MOUSE	14-3-3 protein zeta/delta	NLLSVAYK		2236868	3034662	1968313	1965045	2367759	2278013	1883150	1827444	1510704	3022930	2229008	2671026	3116143	3768447	2997346	5972522	3687810	3295311	3459716	3634996	4043708	3878323	3773189	3534099
p0454	RL18A_MOUSE	60S ribosomal protein L18a	AHSIQIMK		1	16714	1	225891	132048	308857	236650	1	1	284406	232599	314145	949837	874549	627634	326360	348811	283316	726792	856648	50116	470825	383351	358409
p0455	FABP5_MOUSE	Fatty acid-binding protein, epidermal	ELGVGLALR		158845	104273	1	77098	100906	149417	67321	120110	115305	157025	55248	1	617403	586187	367794	735559	379105	445766	678000	498530	451971	511279	537857	434776
p0456	CTBL1_MOUSE	Beta-catenin-like protein 1	FVDILGLR		1	1	1	1	195012	145081	1	142259	1	1	1	152647	341312	273818	266279	345853	1	1	1	1	335416	353766	297120	328549
p0457	RS9_MOUSE	40S ribosomal protein S9	LDYILGLK		2266230	3723984	2411964	2040853	2386557	1884776	1987980	2215179	1452410	2397923	3477506	2173705	3506991	3688037	3767479	4027219	3796764	3715965	4171440	3898905	3443067	4849279	4913308	4915488
p0458	TIF1B_MOUSE	Transcription intermediary factor 1-beta	MAILQIMK		819538	1328190	1130063	707447	947005	980847	892501	1032197	973939	708123	701642	803104	4624454	4303052	4943046	3945775	3072567	2803317	3104901	2822503	3005349	4729541	4317971	4551810
p0459	RL23_MOUSE	60S ribosomal protein L23	NLYIISVK		1630069	2187213	2030823	1644454	2342355	1672906	2046296	2336973	2044233	1995582	1740394	2076448	2263364	2506140	2209257	3214314	2373253	2817254	1891496	2065196	3046618	2526926	2495414	1992300
p0460	ATPB_MOUSE	ATP synthase subunit beta, mitochondrial	TVLIMELINNVAK		47934	88595	61882	96652	74911	50192	38245	40060	35424	69049	104044	77421	366573	209027	176570	40966	125068	79682	216591	176644	149518	118111	163926	169330
p0461	EF1A1_MOUSE	Elongation factor 1-alpha 1	LPLQDVYK		4621978	4959901	4188803	3220928	4378707	2998805	2851648	3096561	2684918	3041985	2020955	1	8466887	7823186	8684456	8709284	7021920	6105522	7695960	9542906	8573309	7660795	9347930	7335100
p0462	LGUL_MOUSE	Lactoylglutathione lyase	VLGLTLLQK		502161	757093	603216	449386	592399	562655	458458	537676	426150	577132	589296	594102	1579144	1540596	1504598	1101748	846485	854380	814434	677478	782898	1528964	1553985	1738047
p0463	FBRS_MOUSE	Probable fibrosin-1	AGEEGARPAK		1880066	2076936	1940477	1137686	1205383	692180	837870	789254	794950	1544272	1122533	1157574	2348875	1810540	1961178	1024363	768665	800132	599878	887488	1	2512220	2277640	2421550
p0464	ROA2_MOUSE	Heterogeneous nuclear ribonucleoproteins A2/B1	LTDCVVMR		748640	839108	832372	538488	541527	412030	421096	314020	245239	683248	462530	521163	1186811	1073591	1010407	810187	769677	846888	825887	910456	1	1469145	1229087	1257136
p0465	SYTC_MOUSE	Threonine--tRNA ligase, cytoplasmic	ETLLEMFK		234606	348280	261692	263897	419167	288398	348048	294159	243765	443075	268038	329968	484623	499230	381885	429091	378734	294415	492359	483392	415426	523533	420359	305892
p0466	TFR1_MOUSE	Transferrin receptor protein 1	ILNIFGVIK		44830	142337	68985	65206	154845	70918	143837	76512	76423	128957	108732	100320	326566	246068	240056	175301	153579	141298	299695	324162	148421	198751	232682	280759
p0467	RS3_MOUSE	40S ribosomal protein S3	KFVADGIFK		529359	578785	551840	383140	457352	470549	1	332204	395834	386911	634812	526664	413564	431655	509950	597922	473769	538894	838850	960324	1045946	507632	642517	829696
p0468	NUCL_MOUSE	Nucleolin	FAISELFAK		5644891	8586784	6548403	7018084	9010872	7630307	7289991	7021357	5152259	11240086	7706190	8760221	13496517	14060641	12226243	12877943	11633556	12209432	14310723	13605258	11897840	11262745	10010086	10574552
p0469	ATOX1_MOUSE	Copper transport protein ATOX1	LGGVEFNIDLPNKK		528188	632213	695696	446400	540776	478034	252653	553269	410869	358236	479384	735872	730939	670230	610294	841852	723218	703172	280780	246680	635084	1058307	928165	1151638
p0470	MP2K1_MOUSE	Dual specificity mitogen-activated protein kinase kinase 1	QLMVHAFIK	Gln->pyro-Glu (N-term Q)	115487	233426	126643	144236	241316	102580	96502	149869	34384	249600	270246	180402	129236	132115	87584	354507	196485	199343	131997	85284	1	269864	172570	233412
p0471	HSP7C_MOUSE	Heat shock cognate 71 kDa protein	LLQDFFNGK		1843847	2613041	2043817	1690968	2526189	1953034	2020614	1977385	1645002	2580925	2728969	2691136	6476929	7232116	6549670	4493613	3922731	5064595	3990874	3890877	3605443	7765197	7979341	8515115
p0472	PABP1_MOUSE	Polyadenylate-binding protein 1	LFPLIQAMHPSLAGK		192531	345226	244782	260578	360308	258635	169239	192420	126851	410441	342420	304810	735399	876444	723335	540964	418394	403743	649411	618295	488103	736447	642148	781781
p0473	H11_MOUSE	Histone H1.1	SLAAAGYDVEK		1129804	1151794	952437	322076	1	305346	242834	217753	1	509660	347253	234577	1195726	985121	1254018	856241	669214	604463	1991786	1990145	15058	1893728	1349978	1434274
p0474	TPM1_MOUSE	Tropomyosin alpha-1 chain	MEIQEIQLK		439982	412480	470378	176624	171767	192359	132594	1	100868	277109	202750	243371	850027	474777	655640	308863	266107	311573	609733	333015	418086	583297	570234	495721
p0475	HS105_MOUSE	Heat shock protein 105 kDa	MIMQDKLEK		1	1	1	1	1	1	1	1	1	1	1	1	534359	359750	430620	1	1	193397	472964	289328	1	1	414159	1
p0476	RL27A_MOUSE	60S ribosomal protein L27a	TGVAPIIDVVR		12555015	18899499	11149242	8901023	12960122	13647044	9203899	11586078	10241046	13819672	14366800	14445936	12248260	11195039	12316647	17476625	14267102	15540069	13317289	14027870	14185844	14757960	14623082	13688149
p0477	RL35_MOUSE	60S ribosomal protein L35	VLTVINQTQK		274243	639305	528151	242355	1	95973	224065	204832	106021	356287	422678	206976	1485971	1587547	957974	636544	421712	582030	580523	492263	1	2107518	1692469	1880837
p0478	LDHA_MOUSE	L-lactate dehydrogenase A chain	VTLTPEEEAR		840069	1165428	753554	793785	784249	524478	403196	668760	591942	963068	992570	470476	985709	832539	1051941	1574220	1346110	1709859	1846590	1531920	817862	1287742	1420379	1293994
p0479	AMPM1_MOUSE	Methionine aminopeptidase 1	EVLDIAAGMIK		359579	575733	394163	503517	631033	469271	579471	499434	468989	619881	597177	541181	745705	748985	632495	734553	615928	500438	579226	524868	609000	504537	581161	547589
p0480	ALBU_MOUSE	Serum albumin	ECCHGDLLECADDR		2200689	1986838	1437525	813907	561129	634703	478844	270973	397337	533451	454925	586721	1468902	1502098	1184273	384292	415097	609724	780246	733419	880106	2868565	2214416	2459021
p0481	MCM2_MOUSE	DNA replication licensing factor MCM2	GLALALFGGEPK		184529	252245	251440	187153	279597	216273	175736	223619	150747	330206	277722	210864	557970	642903	507452	603872	553694	572772	562792	527654	521466	735842	648339	820139
p0482	FUBP2_MOUSE	Far upstream element-binding protein 2	IINDLLQSLR		2729018	4158297	3761680	3158161	3459261	2501572	3619061	4379082	3041429	4187442	3657708	3345271	4356292	4976857	3745871	2729601	2279836	2116777	3542580	3358247	2744182	4203041	3463654	3111741
p0483	1433Z_MOUSE	14-3-3 protein zeta/delta	DSTLIMQLLR		1085050	1504942	1260637	1959168	1938423	1215597	1223055	1151467	951384	2299222	2185811	1934154	5540970	5408799	4612200	2798957	3016678	3138836	4689536	4646562	3467109	4671719	4198474	4423609
p0484	RS9_MOUSE	40S ribosomal protein S9	MKLDYILGLK		142467	231387	179119	181320	470952	267003	230333	299841	242400	380797	393027	246344	634945	547226	510436	803811	499527	489706	419001	364039	332990	619283	548956	567767
p0485	EIF3H_MOUSE	Eukaryotic translation initiation factor 3 subunit H	QVQIDGLVVLK	Gln->pyro-Glu (N-term Q)	43106	148649	114571	70544	102799	105674	122501	117093	109664	127084	130251	136165	496805	533321	482435	248954	236673	241133	389903	384706	347431	481069	483097	381221
p0486	H12_MOUSE	Histone H1.2	ASGPPVSELITK		4182426	4489725	3822548	2718871	2484162	2836649	3062877	2733006	2451844	3581352	3333669	1396957	3008042	3723058	3080574	4510257	4080284	4044964	4951034	4972776	4747890	3257526	4230618	3865990
p0487	GLOD4_MOUSE	Glyoxalase domain-containing protein 4	ELPDLEDLMK		157257	255834	175115	129439	253479	177702	203210	206682	149675	285022	227835	207933	440783	369771	385887	379688	390183	346403	472267	438082	389088	408212	364969	299270
p0488	1433T_MOUSE	14-3-3 protein theta	DSTLIMQLLR	Oxidation (M)	1	1	1	1	1	13186	1	1	1	34756	1	1	445828	409364	371991	381370	24244	1	302157	319431	259203	360785	349434	368058
p0489	UTP15_MOUSE	U3 small nucleolar RNA-associated protein 15 homolog	FIVLQELVEK		214168	309746	299313	254514	453370	331606	341747	378474	239046	473555	365495	376879	923754	823585	719156	399458	388443	392761	734171	626289	545193	544321	600508	651825
p0490	RS24_MOUSE	40S ribosomal protein S24	QMVIDVLHPGK	Gln->pyro-Glu (N-term Q)	9080837	13722557	8411405	8123991	10231184	8915489	10352972	9279965	8208408	11337614	12479828	10704903	13054533	14611715	11631143	13301444	12978325	11178575	10840281	11433812	11083193	12137050	14293867	12025254
p0491	ADT2_MOUSE	ADP/ATP translocase 2	DFLAGGVAAAISK		1483149	2267932	1518930	1127774	1754057	1466467	1842489	1973994	1574438	1744346	1666045	1543695	1958013	1922882	2385688	2822714	2689883	2344857	2902618	2272423	2394699	3368643	3336403	3065239
p0492	HNRLL_MOUSE	Heterogeneous nuclear ribonucleoprotein L-like	GLCESVVEADLVEALEK		66436	76737	51796	125283	89695	72545	62260	60890	48465	82374	67441	63308	278997	245489	167793	127615	110443	99804	196643	179238	138261	151481	113304	115962
p0493	RS18_MOUSE	40S ribosomal protein S18	AGELTEDEVER		106065	320092	356077	283055	331268	286418	172294	1	187697	394877	1	466313	543106	434779	597668	680209	763088	430698	521548	547128	426917	375741	1	315386
p0494	RS13_MOUSE	40S ribosomal protein S13	GLTPSQIGVILR		1254943	1603358	1590317	1370519	1597534	1428324	1658520	1594540	1458222	2350525	1863731	1927438	2962833	3463840	2850064	3283952	2758037	2665685	1990622	2035413	2140843	3020203	3280905	3374250
p0495	SAHH_MOUSE	Adenosylhomocysteinase	VPAINVNDSVTK		25804	1	160766	89518	35378	1	164214	1	1	1	52953	1	221239	223229	94675	297060	155896	173854	108697	166526	1	206950	177738	182037
p0496	PTMA_MOUSE	Prothymosin alpha	KEVVEEAENGR		1	1	1	1	49081	1	1	1	1	1	1	1	303678	246352	1	1	1	1	1	1	119982	1	1	1
p0497	RFA1_MOUSE	Replication protein A 70 kDa DNA-binding subunit	VVVLMDLEVMK		74246	150676	138605	72803	148554	132119	82482	114935	83359	216968	148408	155797	419860	450732	414032	316507	260915	192952	357190	410235	367416	462185	365352	372409
p0498	CH10_MOUSE	10 kDa heat shock protein, mitochondrial	VLQATVVAVGSGGK		673647	777640	847488	653837	922075	742743	1075822	1081362	853856	1151044	1071746	790389	3039216	2764923	2297733	1677633	977185	1363837	1491385	1477550	1280915	2587967	2323042	1671178
p0499	H2A1F_MOUSE	Histone H2A type 1-F	VTIAQGGVLPNIQAVLLPK		6998234	9332522	8229770	12495172	13696397	8822034	9689293	9182223	6588142	13540837	10835930	9908135	38030868	35034830	28896003	15797444	18428952	15356450	24002921	20276547	18208883	31437158	26824763	28978388
p0500	G6PI_MOUSE	Glucose-6-phosphate isomerase	EVMQMLVELAK		1221318	1888965	1338247	1592980	1873658	1506174	1750070	1743641	1529141	2798347	1790942	2080230	3007733	3625760	2702003	1512012	1892508	1973958	3044950	3019026	2395201	2254623	2275317	2007193
p0501	GRP75_MOUSE	Stress-70 protein, mitochondrial	VQQTVQDLFGR		228499	213720	382906	150365	282695	1	176719	117692	116392	196745	240878	221697	714380	789759	637286	239382	201056	268153	204409	183375	312927	806886	722717	764515
p0502	RL18_MOUSE	60S ribosomal protein L18	TAVVVGTVTDDVR		1257990	1486875	1137455	1417905	1309094	746544	1356786	989214	1057956	1807492	1520329	1045290	3165585	2442121	2558882	2992857	2434574	2216973	3487847	2741222	1830120	2358721	2678422	2355986
p0503	PPID_MOUSE	Peptidyl-prolyl cis-trans isomerase D	IVLELFADIVPK		37547	66220	47673	87177	110929	43420	16585	18994	1	33180	100349	49723	367648	375877	279597	11813	144725	139295	360362	313763	248837	135977	169474	157988
p0504	KPYM_MOUSE	Pyruvate kinase isozymes M1/M2	NTGIICTIGPASR		806840	831292	852062	552754	672576	599803	732265	798437	607830	260820	136332	146500	2083799	1896199	2217625	1802775	1103984	1603467	1672825	1701151	1820155	2235392	2883635	2303279
p0505	HNRPU_MOUSE	Heterogeneous nuclear ribonucleoprotein U	YNILGTNTIMDK		918886	1276374	1022848	379956	614168	524588	441683	492369	549542	663326	728052	691761	1156030	1274362	1210201	1139670	1067956	1137958	1031974	1078672	1065384	2509188	1921219	2309705
p0506	ANR28_MOUSE	Serine/threonine-protein phosphatase 6 regulatory ankyrin repeat subunit A	NGLTMVVQELLGK		37738	31671	14329	42731	45136	23799	27856	29647	21750	25758	45048	30608	130142	112985	92046	31045	43116	32350	79254	73120	54072	55764	73771	63928
p0507	RL23A_MOUSE	60S ribosomal protein L23a	LAPDYDALDVANK		4420329	5182639	3843261	3396544	3879366	2300094	3774531	3659056	2553154	4595262	4072061	3098411	9930538	7334255	7793149	6597729	5297803	5121365	6983670	6183414	4530103	7905880	7614881	7354663
p0508	PCBP1_MOUSE	Poly(rC)-binding protein 1	LVVPATQCGSLIGK		369317	697770	549670	454369	411593	418054	375618	641487	424461	646453	580601	493929	2162472	2277865	1900660	872046	712004	656776	904204	683903	595939	1835189	1476918	1290195
p0509	STAU1_MOUSE	Double-stranded RNA-binding protein Staufen homolog 1	NAAENMLEILGFK		50722	78657	54408	88739	125796	64204	58791	71274	40722	74497	96195	74046	221923	177858	154630	36322	69023	57913	147814	128767	93268	84347	124143	104486
p0510	TMOD3_MOUSE	Tropomodulin-3	SNDPVAVAFADMLK		74064	109359	70724	27572	119527	70286	63478	58248	58454	114547	111578	89788	183999	133854	86856	87230	74600	62062	70657	119536	81475	16493	137178	122113
p0511	PPIA_MOUSE	Peptidyl-prolyl cis-trans isomerase A	VKEGMNIVEAMER		121375	1	131685	183587	232491	214898	298347	236268	246613	321954	154602	186169	661652	924090	1045037	613335	505302	557645	637498	745236	706309	541862	577988	793606
p0512	RS8_MOUSE	40S ribosomal protein S8	ISSLLEEQFQQGK		426295	610496	558036	233329	343991	341501	317618	325432	328156	446883	369665	372419	2112093	1583260	1528275	711551	927226	593071	650592	675796	758575	1603760	1588352	1570403
p0513	RAN_MOUSE	GTP-binding nuclear protein Ran	VCENIPIVLCGNK		1	646340	458297	221159	419900	217663	204065	219578	298223	210739	285988	317141	1049977	1036918	1353613	507590	482069	568027	541049	470803	678199	1472286	1475439	1357484
p0514	MESP1_MOUSE	Mesoderm posterior protein 1	LGSGQRQSASEREK		1318022	1919111	1289397	662736	766954	2034659	1	1	1	1197446	1030409	1480681	2920172	3118038	3190364	1	501159	1101091	1383391	1754936	1	3088212	3516520	3730380
p0515	HS105_MOUSE	Heat shock protein 105 kDa	GCALQCAILSPAFK		194556	281061	155977	192556	337198	308724	256652	198148	242704	250232	195127	314185	645667	642630	718516	321805	340321	265585	224940	311758	219967	527226	598765	649604
p0516	TERA_MOUSE	Transitional endoplasmic reticulum ATPase	LGDVISIQPCPDVK		40707	1	17084	1	1	1	190601	1	1	1	117364	206392	756825	787975	644021	365451	262689	259350	393741	257104	365824	497792	462346	551730
p0517	LA_MOUSE	Lupus La protein homolog	LTTDFNVIVQALSK		170257	264343	196446	300924	322455	226844	201499	203423	143381	345892	245825	274486	1526157	1366709	1242191	470221	604014	566084	1109379	849239	653446	1087012	947923	879249
p0518	UBA6_MOUSE	Ubiquitin-like modifier-activating enzyme 6	QDIIITALDNVEAR	Gln->pyro-Glu (N-term Q)	47355	51037	38951	62597	68345	37472	33235	33666	30575	51835	64622	43471	153129	142015	127785	59724	96123	85079	165724	134381	112964	121223	116038	109790
p0519	FUBP2_MOUSE	Far upstream element-binding protein 2	VQQACEMVMDILR		20730	18985	19768	28640	1	36103	17665	11331	11933	41509	24780	35061	321041	333239	300432	61164	72046	32432	146418	123215	124889	174967	154213	154242
p0520	PRP31_MOUSE	U4/U6 small nuclear ribonucleoprotein Prp31	VIVDANNLTVEIENELNIIHK		1	1	1	11921	10595	9904	1	1	1	1	11924	8702	211047	169839	105655	1	1	10532	65285	62821	41864	67178	88310	85652
p0521	MATR3_MOUSE	Matrin-3	ITPENLPQILLQLK		217093	293245	207112	343127	342711	170039	187807	224305	160706	343500	303495	248028	2225040	2169844	1769846	680427	719027	672265	1081168	1045436	803921	1221456	1402565	1290236
p0522	CH60_MOUSE	60 kDa heat shock protein, mitochondrial	VGEVIVTKDDAMLLK		55021	1	1	138510	154801	177806	187588	128815	90081	169387	203924	1	371684	500467	293587	230965	226807	168458	159893	139759	129851	248753	312734	253965
p0523	IPO5_MOUSE	Importin-5	FMQDASDVMQLLLK		28177	25044	1	62944	52373	21871	21629	1	1	59250	46475	33770	234890	216889	193902	62655	65216	55833	150513	121159	83766	137384	148028	124721
p0524	CHD4_MOUSE	Chromodomain-helicase-DNA-binding protein 4	GGGNQVSLLNVVMDLK		1	49868	35063	73915	72542	70027	37381	37213	37740	55901	80973	60914	275927	269582	251923	72768	111870	102188	127816	146152	96472	202711	194946	227179
p0525	THOP1_MOUSE	Thimet oligopeptidase	TSQTVATFLDELAQK		1	22536	8116	1	1	14249	1	1	1	7668	1	1	322672	96598	130963	29364	35532	54381	20754	27091	32109	116302	122206	112784
p0526	RL21_MOUSE	60S ribosomal protein L21	VYNVTQHAVGIIVNK		480914	492331	483489	293425	234365	325180	315210	253147	175193	441843	483356	318938	1873761	1417996	1439450	524205	607754	471663	783247	824108	864704	1638156	1702422	1717413
p0527	KPYM_MOUSE	Pyruvate kinase isozymes M1/M2	AEGSDVANAVLDGADCIMLSGETAK		525914	620381	494967	743063	680512	463317	613805	637983	411941	802851	731892	663240	2476491	2161993	2114568	933590	1022671	961419	1914748	1837280	1280838	1974821	1923826	1822500
p0528	CN166_MOUSE	UPF0568 protein C14orf166 homolog	INEAIVAVQAIIADPK		68263	68669	60869	69615	65035	83298	65661	68278	55844	147772	81871	61714	553349	650186	411909	192288	175819	189712	494111	314947	279723	471742	400695	415574
p0529	RL12_MOUSE	60S ribosomal protein L12	EILGTAQSVGCNVDGR		1	66469	111188	1	74216	1	1	1	30138	1	93467	127148	854432	1020122	899638	289912	170416	232407	191152	367678	176512	752387	603699	627749
p0530	TCPZ_MOUSE	T-complex protein 1 subunit zeta	VATAQDDITGDGTTSNVLIIGELLK		114552	168100	131670	162173	137902	123274	130970	141723	99217	156259	149194	151329	570065	572605	437846	209047	248174	220236	288900	279616	231974	466569	545488	479236
p0531	HNRPU_MOUSE	Heterogeneous nuclear ribonucleoprotein U	KDCEVVMMIGLPGAGK		224039	1	339884	268914	351147	343554	399179	354930	216011	455347	539936	576232	689439	566583	706079	825168	603508	614597	380124	361700	352851	765886	782188	801440
p0532	HNRPK_MOUSE	Heterogeneous nuclear ribonucleoprotein K	ILSISADIETIGEILK		43867	44013	38437	75533	64883	59111	19053	15199	24808	20793	83383	43412	239956	216146	190465	47645	73492	56676	187648	269702	189443	124793	153467	166838
p0533	PUR6_MOUSE	Multifunctional protein ADE2	ITSCIFQLLQEAGIK		15441	22855	15968	41426	31032	27289	7420	1	6636	34960	33703	19436	298766	244846	188155	18762	49451	40128	97589	79405	71417	111121	156870	156409
p0534	IF4A1_MOUSE	Eukaryotic initiation factor 4A-I	LNSNTQVVLLSATMPSDVLEVTKK		28508	53025	81970	40801	93776	54050	71430	69841	42894	82036	82640	63089	258504	271738	264046	138329	152671	91962	173830	183883	187856	251671	239416	223357
p0535	MYH10_MOUSE	Myosin-10	QLLQANPILESFGNAK	Gln->pyro-Glu (N-term Q)	18411	20572	18400	19249	10918	10768	14355	21705	8585	25281	22013	19260	161886	171086	130510	69230	66861	57276	102497	78837	61241	108770	131443	145174
p0536	HNRPK_MOUSE	Heterogeneous nuclear ribonucleoprotein K	IITITGTQDQIQNAQYLLQNSVK		28700	46093	33471	28280	86592	40340	51326	33858	30943	65545	1	58143	1121369	1119301	1071112	112096	120324	98701	150716	102508	135887	843957	964607	927338
p0537	RL23A_MOUSE	60S ribosomal protein L23a	KIEDNNTLVFIVDVK		77210	114015	97378	44765	109641	88902	35666	70619	63971	74714	122997	109490	550762	465366	468629	166579	56394	114051	139576	184302	100106	502684	429797	319185
p0538	IF2B_MOUSE	Eukaryotic translation initiation factor 2 subunit 2	DASDDLDDLNFFNQK		78100	127923	80322	98462	140707	101869	108047	108450	86142	182393	120408	147797	348475	349684	317001	152722	184264	152081	175683	195990	112888	315015	291857	321698
p0539	PRDX1_MOUSE	Peroxiredoxin-1	KQGGLGPMNIPLISDPK		361109	917976	682285	432238	513811	365125	508724	510321	183969	695454	590689	473997	391155	326644	337929	1054292	1047229	818596	456195	951557	619846	450571	548855	500516
p0540	RLA2_MOUSE	60S acidic ribosomal protein P2	ILDSVGIEADDDRLNK		234414	295554	299963	295274	273164	213838	399693	232172	316192	169784	265332	1	856497	732605	665243	445420	500233	396216	699384	844916	542899	774795	771459	805385
p0541	ETFA_MOUSE	Electron transfer flavoprotein subunit alpha, mitochondrial	GLLPEELTPLILETQK		123514	218877	148381	232191	254012	176844	127222	162474	102450	222508	159982	171347	304102	306762	276761	131151	120625	131024	191325	173562	151091	292728	242367	232832
p0542	AP2A2_MOUSE	AP-2 complex subunit alpha-2	NNGVLFENQLLQIGLK		17941	37218	27769	34824	61277	34776	1	12887	10510	61337	39889	32085	202152	176764	129974	1	24134	33532	38465	26620	34360	125783	126881	120623
p0543	CSN4_MOUSE	COP9 signalosome complex subunit 4	QIQSLCFQVNNLLEK	Gln->pyro-Glu (N-term Q)	1	9379	1	53651	51387	42444	29977	28574	15120	37419	10512	26111	138862	146297	99498	17756	12254	14118	8629	18166	7503	92734	76905	63553
p0544	DDX17_MOUSE	Probable ATP-dependent RNA helicase DDX17	LIQLMEEIMAEKENK		56826	64256	63697	42783	97505	48107	67730	86134	83287	116157	78329	68852	369304	246384	203730	121182	138288	85607	58112	69980	102935	189191	186814	234802
p0545	G3P_MOUSE	Glyceraldehyde-3-phosphate dehydrogenase	IVSNASCTTNCLAPLAK		540909	568554	355767	701927	778489	589068	321895	588143	648705	591764	659561	546888	2040768	2099462	1864969	1036488	1029189	1057535	1065796	1196479	630325	1116372	1046818	1465913
p0546	RS6_MOUSE	40S ribosomal protein S6	GCIVDANLSVLNLVIVK		72124	151471	132915	154720	208492	94674	51928	61094	39100	75425	196255	105382	1046495	886797	762213	311006	351940	331651	644361	612825	485181	562323	748909	766045
p0547	SPSY_MOUSE	Spermine synthase	DVLILGGGDGGILCEIVK		21506	43145	26063	51619	68208	35671	53380	49487	45400	70204	35020	46756	180819	159599	140633	60227	75278	67279	126185	132170	85641	151503	161442	169001
p0548	RM21_MOUSE	39S ribosomal protein L21, mitochondrial	VTAEDLILIENELDIK		21506	43145	30013	51266	68208	38465	55556	49487	48602	70204	35020	48595	195642	139983	130000	57096	63214	58990	141167	86302	73361	137263	149974	142223
p0549	MCM7_MOUSE	DNA replication licensing factor MCM7	ALLLLLVGGVDQSPQGMK		1	1	1	1	13866	8659	7105	1	1	15970	1	12330	201483	189631	213413	1	26291	48529	120938	77725	33630	196810	209932	188820
p0550	HNRPK_MOUSE	Heterogeneous nuclear ribonucleoprotein K	ILSISADIETIGEILKK		77021	53228	41329	79715	111872	41874	21102	36356	22433	60263	90368	74314	188845	265336	205333	43653	84878	96342	202346	221106	132637	114044	164471	181635
p0551	HNRLL_MOUSE	Heterogeneous nuclear ribonucleoprotein L-like	GLCESVVEADLVEALEK		50620	94974	41749	105878	113968	87582	72357	77701	54302	102966	73208	86438	341788	270905	215511	162897	109267	123103	260356	254736	153070	194792	121799	134198
p0552	MYH9_MOUSE	Myosin-9	ANLQIDQINTDLNLER		42962	1	1	78000	1	81718	70084	83226	100245	1	1	1	711315	831310	615824	7816	1	1	1	190606	208797	510079	552618	456410
p0553	XPO2_MOUSE	Exportin-2	LLQTDDEEEAGLLELLK		1	46141	41643	1	40018	46479	1	1	1	1	36401	34919	141994	99764	118242	1	1	69607	1	1	68671	139046	127688	132333
p0554	CTNA1_MOUSE	Catenin alpha-1	LLEPLVTQVTTLVNTNSK		58183	73522	50660	47176	81954	50472	49757	1	26325	98452	69023	61633	239222	287339	232158	98076	74798	111731	151241	148548	117204	234003	208405	202447
p0555	SMD2_MOUSE	Small nuclear ribonucleoprotein Sm D2	EEEEFNTGPLSVLTQSVK		73736	134791	83925	66799	101944	85593	100895	109593	76030	113032	115127	111592	355802	304500	289471	113844	157397	138428	171391	189087	134126	265047	297475	290808
p0556	ENOA_MOUSE	Alpha-enolase	FTASAGIQVVGDDLTVTNPK		381882	564369	552676	272170	449607	464889	377823	385751	433729	439828	473123	478086	1637888	1717919	1481759	692532	677271	719163	684894	686284	718919	2205038	2042403	1864667
p0557	NP1L1_MOUSE	Nucleosome assembly protein 1-like 1	NVDLLSDMVQEHDEPILK		46362	155935	103373	155995	200182	137524	91221	92236	1	222977	141718	156405	918069	644264	568034	377224	248842	222476	414225	458785	304533	346470	444015	459175
p0558	NAMPT_MOUSE	Nicotinamide phosphoribosyltransferase	VIQGDGVDINTLQEIVEGMK		17137	24322	1	48048	43502	33823	13245	1	13721	26245	35227	29206	348229	260498	202170	35028	58307	46284	142349	132651	86643	180763	161354	172613
p0559	TCPH_MOUSE	T-complex protein 1 subunit eta	SQDAEVGDGTTSVTLLAAEFLK		25931	35215	23001	40114	54285	28446	21200	30821	14977	21631	50616	32364	146955	175562	131371	56791	63493	71580	106819	113230	69007	108898	137861	141725
p0560	H2AX_MOUSE	Histone H2A.x	LLGGVTIAQGGVLPNIQAVLLPK		13328	6917	1	13838	15168	1	1	1	1	1	16066	1	307100	321439	269481	28489	52151	39161	186215	146549	112146	128519	159673	152805
p0561	ENOA_MOUSE	Alpha-enolase	SGETEDTFIADLVVGLCTGQIK		1	1	1	11499	16546	11155	1	1	1	8254	7224	1	181211	203861	173765	15036	10459	6793	99394	78327	44849	67285	77305	100442
p0562	HNRPK_MOUSE	Heterogeneous nuclear ribonucleoprotein K	IITITGTQDQIQNAQYLLQNSVK		1	1	1	1	11691	1	1	1	1	1	1	1	557406	430674	356982	1	1	18214	22865	1	1	335256	244797	270009
p0563	PDIA6_MOUSE	Protein disulfide-isomerase A6	DGELPVEDDIDLSDVELDDLEKDEL		70739	40709	25846	96067	126855	48910	35450	44978	37402	68924	90901	48821	166028	142608	106625	59209	56496	59701	190602	125153	81577	53868	52141	82158
p0564	RAB1A_MOUSE	Ras-related protein Rab-1A	SCLLLR		1	223412	1	107187	145855	1	1	1	1	1	121262	1	1	204000	1	186382	155540	185710	196244	219406	138120	1	176623	121370
p0565	UBE3D_MOUSE	E3 ubiquitin-protein ligase E3D	VFLEVR		1	1	1	48075	1	1	77796	1	1	1	1	1	1	186604	162008	300705	291119	1	341673	264627	1	398607	211406	354567
p0566	SAC2_MOUSE	Phosphatidylinositide phosphatase SAC2	SFLMSKFSSLNQK	Oxidation (M)	1	1	1	16716	19249	1	24541	5377	1	24257	38193	1	5257	1	1	47047	1	1	26760	1	1	1	1	1
p0567	CYC_MOUSE	Cytochrome c, somatic	TGPNLHGLFGR		1199172	916768	877943	801409	625029	632500	700907	648215	470336	750213	704951	544159	798195	717600	693416	855259	628785	578098	749272	968835	782737	946797	899845	769962
p0568	ACTBL_MOUSE	Beta-actin-like protein 2	HQGVMVGMGQK		1	1	1	346592	142407	276708	263257	238174	1	537705	268655	186894	928413	830601	713797	420585	295671	723780	1	1	1	1	1	1
p0569	PAIRB_MOUSE	Plasminogen activator inhibitor 1 RNA-binding protein	RFEKPLEEK		229493	1	1	260864	240532	148646	69446	98327	110724	210226	104378	162260	1	708816	527343	587925	681684	430571	1	763719	1	747855	550619	599435
p0570	NASP_MOUSE	Nuclear autoantigenic sperm protein	SLLELAR		603896	759108	502337	419958	227442	296232	543233	331670	303709	315442	377798	297094	1670015	1530644	1294486	1642197	982612	1150356	1432953	1574303	1433845	1368387	1364546	1366199
p0571	RL15_MOUSE	60S ribosomal protein L15	QLSALHR	Gln->pyro-Glu (N-term Q)	1006897	582840	647945	721008	532555	506275	576881	640184	494005	635763	664417	565470	776175	904767	977982	1093259	983340	877207	1138380	1026581	1	967763	637818	710860
p0572	TCPQ_MOUSE	T-complex protein 1 subunit theta	VADIALHYANK		201450	207789	262471	99530	77875	77712	88833	1	74693	77139	66262	64357	399367	374592	179007	326120	189114	315265	254591	338112	340999	295284	202797	178798
p0573	RANG_MOUSE	Ran-specific GTPase-activating protein	VAEKLEALSVR		144692	305096	1	134074	151253	136534	165235	153642	1	183039	82800	1	233366	131928	316378	357848	1	321537	433596	330813	196363	295762	351347	1
p0574	TCPH_MOUSE	T-complex protein 1 subunit eta	ALEIIPR		606969	628291	660437	384429	350451	422991	307048	363200	444554	504983	394822	586569	622637	750385	614207	928660	616946	622414	1350101	1492910	1236973	650120	841709	776367
p0575	HNRPU_MOUSE	Heterogeneous nuclear ribonucleoprotein U	VCFEMK		191106	334786	300611	107093	1	100592	106423	1	1	1	92048	107766	720966	533146	383447	378413	375781	331446	269027	383176	280921	529721	261570	317733
p0576	LGUL_MOUSE	Lactoylglutathione lyase	LDFPAMK		449425	1	427828	318430	360143	252312	374760	268673	290678	426069	332955	306896	771187	798206	551761	822884	510198	481189	827776	604703	583126	642272	668511	716537
p0577	EF2_MOUSE	Elongation factor 2	TILMMGR		693883	713439	885715	330642	711376	457711	619900	799049	505187	1	1	1	1633665	1754655	1385412	1956061	1887972	1658516	1791682	2143751	2228649	1848094	2104948	1583305
p0578	CYBP_MOUSE	Calcyclin-binding protein	SFDLLVK		608497	752878	584305	382371	1	442426	387679	413678	475453	462298	616304	459999	478992	680170	661538	1199581	844934	932819	633568	736929	885738	1155068	1077660	1199440
p0579	DNM3A_MOUSE	DNA (cytosine-5)-methyltransferase 3A	HLFAPLK		115371	1	1	1	35745	1	1	1	1	1	1	1	848703	766756	1238107	1008934	610937	733645	1352359	1019258	747264	759835	887309	752696
p0580	MST4_MOUSE	Serine/threonine-protein kinase MST4	VLFLIPK		148415	273275	182484	174428	172163	178101	164710	159297	143416	181069	285414	210635	485531	430096	543313	503338	343405	347094	495052	463555	416498	478011	402619	450935
p0581	UB2R2_MOUSE	Ubiquitin-conjugating enzyme E2 R2	ALMLELK	Oxidation (M)	7642959	9311643	9211646	5070779	7074242	4979319	5059012	5573496	4561304	6023279	7008799	6631354	2311283	2303148	2091999	7379107	4526945	3762613	4736295	3821943	3909506	3053665	3399274	2841829
p0582	RL38_MOUSE	60S ribosomal protein L38	DFLLTAR		930954	865105	778820	453214	723086	374106	816765	850042	335531	584339	642480	582427	1096124	1237926	864416	1417432	1523270	1019375	1756963	1707144	1279546	1578994	1428880	1288848
p0583	MIF_MOUSE	Macrophage migration inhibitory factor	LHISPDR		2034614	394269	1465714	2247578	1362878	897856	977568	1130365	846034	1890524	1834989	1303817	2593191	2713377	2068352	3526977	2852796	3523059	3264713	3853129	1	3229477	2835426	2409615
p0584	RL35_MOUSE	60S ribosomal protein L35	KYKPLDLRPK		1	1	1	192266	146978	149982	1	65910	33696	162623	140757	166026	428614	279036	222065	318788	186877	276787	1	1	1	1	1	1
p0585	EF1A1_MOUSE	Elongation factor 1-alpha 1	EVSTYIK		1063631	1208603	598829	689673	651951	435248	475803	257734	282664	1033524	722611	466454	809701	706852	542816	1057032	1080792	918972	1016049	1167270	1	1094136	1153806	1067447
p0586	H31_MOUSE	Histone H3.1	EIAQDFK		4201449	4713976	3310238	5124792	3641364	3503838	2604226	2921975	3004839	5343686	5232977	4356893	7720955	7643666	7275416	8215192	6816843	9705742	8076929	8475922	1	8473138	7172138	6351399
p0587	GTR1_MOUSE	Solute carrier family 2, facilitated glucose transporter member 1	NEENRAKSVLK		2127795	996338	1252963	1233056	1185518	717939	826670	779480	813077	434333	1155818	1	1	888298	900461	813764	904603	911763	1739987	1226965	975162	994904	820915	680336
p0588	HSP7C_MOUSE	Heat shock cognate 71 kDa protein	DISENKR		1	1	1	51447	29568	160346	205241	47717	144890	59878	18788	50362	17414	11705	1	83543	29802	103609	30721	7861	1	1	1	16820
p0589	COF1_MOUSE	Cofilin-1	AVLFCLSEDKK		835463	1141069	682452	611433	603443	529133	681899	607343	585728	617784	573936	525735	1245767	1432274	1431119	2097991	1029219	1048863	1001541	1019083	1157367	1536493	1160505	795470
p0590	SAHH_MOUSE	Adenosylhomocysteinase	IILLAEGR		408854	388682	206874	230790	256439	147824	181061	294658	1	235015	1	204472	405922	636003	435957	738941	684135	710279	680309	557907	613783	558570	427226	493415
p0591	RL18_MOUSE	60S ribosomal protein L18	GTVLLSGPR		754814	1101098	1054582	413781	418526	476835	250607	305723	298860	302123	416129	254779	1325862	1026642	817222	886886	877530	720090	708019	664159	1	959957	613053	820995
p0592	H2B1A_MOUSE	Histone H2B type 1-A	LAHYNKR		776134	1401315	904146	402504	1065273	1343352	371116	342997	265482	874710	990923	1351533	495556	627930	756184	1388659	1320468	1284074	3137503	1828914	1	1319472	528463	1354226
p0593	SRSF2_MOUSE	Serine/arginine-rich splicing factor 2	VGDVYIPR		194146	184630	235383	1	231733	156765	105919	31284	80665	350079	198171	268917	917284	705128	852364	661509	489936	706722	604748	757756	437661	642863	514027	579480
p0594	TCPE_MOUSE	T-complex protein 1 subunit epsilon	DVDFELIKVEGK		259459	456214	290527	303957	311456	290926	272326	212993	306680	286425	440430	373284	416370	526027	444194	657991	618758	617458	397137	169047	490656	834500	585936	760022
p0595	TCPD_MOUSE	T-complex protein 1 subunit delta	AYILNLVK		509603	641547	588739	354384	442134	486965	540486	517353	411788	550290	453947	404627	650880	836893	773136	710468	657435	566978	645016	689442	553903	994504	783520	771070
p0596	RS3A_MOUSE	40S ribosomal protein S3a	TTDGYLLR		719097	601296	1050641	612766	579267	459144	561516	424648	520928	603931	513315	461799	1148730	1146206	516370	1108569	655426	1068497	952124	993091	554406	929634	811142	563975
p0597	PARI_MOUSE	PCNA-interacting partner	LAQGTKGNR		6909227	8255163	6877095	8736422	9859837	8515896	7391787	6023284	6193995	11825249	10549916	9331946	28367289	22830342	21521806	20874361	14764522	15041482	17213419	16503919	13770839	24154471	23371424	25357038
p0598	RS19_MOUSE	40S ribosomal protein S19	VLQALEGLK		2195958	2052719	1753553	1051021	1603251	1081735	1403486	1377868	975411	1324266	1075230	1326279	3432014	3095587	3203907	2954014	2336408	2318035	3191278	3097449	2559614	4763428	4341926	3948142
p0599	IF4A3_MOUSE	Eukaryotic initiation factor 4A-III	KGVAINFVK		1	1	48558	43958	1	46692	1	1	1	1	1	1	270870	293037	385802	243790	173467	256383	603932	288334	245120	385071	263208	285728
p0600	RL3_MOUSE	60S ribosomal protein L3	HGSLGFLPR		1921992	1953291	1514719	1179135	1529272	1270367	1494612	1565157	1075988	1742521	667193	1	2082294	1813828	1927740	3022589	2887337	2627823	2272455	2977757	1	2434721	2962944	2775779
p0601	RL14_MOUSE	60S ribosomal protein L14	ALVDGPCTR		1	65445	76815	124402	260455	1	1	100984	186232	1	1	1	493679	516212	231543	279719	265220	191374	1584363	210538	1	282467	285442	181724
p0602	RS9_MOUSE	40S ribosomal protein S9	SRLDQELK		1	1	228431	282547	219514	140264	173787	114415	213317	269055	144511	210778	1	1	362867	638708	402928	395692	1	374778	2018250	1	1	434803
p0603	HSP7C_MOUSE	Heat shock cognate 71 kDa protein	LSKEDIER		566546	1640292	437118	484605	278015	328571	233141	217894	239829	682530	657729	570190	1	245935	320227	598495	761899	680191	1372698	1591150	37363	1102480	1002505	1040879
p0604	TCPE_MOUSE	T-complex protein 1 subunit epsilon	MIIEEAKR		1	1	1	98005	113620	135890	73628	1	55398	91946	99397	114247	328334	1	164539	381566	138277	295865	1	254667	930932	1	1	268094
p0605	NUCL_MOUSE	Nucleolin	NDLAVVDVR		2062066	2209304	1205089	2185863	1823167	1394076	1578436	1941452	1573330	2254103	1668840	1748284	4178261	3661115	3923041	3516623	2606158	2607621	4492766	4655064	3668415	2690954	2555916	2429769
p0606	SPZ1_MOUSE	Spermatogenic leucine zipper protein 1	QKLEEQVK		395899	736949	823649	227814	515526	710062	383852	223367	374376	390215	625452	716613	267239	237337	294871	340462	304191	295710	720028	596659	206446	376473	369364	456347
p0607	HMGB1_MOUSE	High mobility group protein B1	IKGEHPGLSIGDVAK		304318	331042	399918	235393	179551	249956	282043	327526	153807	210417	213481	1	1170486	823785	566584	639714	683235	671673	708522	800503	615997	539654	372154	469838
p0608	RL6_MOUSE	60S ribosomal protein L6	SSITPGTVLIILTGR		221981	334552	233390	216366	343286	202809	247990	247967	184903	409633	352251	287502	279706	293130	223020	567799	497690	412079	494002	332769	340655	436704	374055	418236
p0609	SFR1_MOUSE	Swi5-dependent recombination DNA repair protein 1 homolog	IKNDVTELENLIK		54388	94509	79939	108518	101763	101206	1	60405	71914	154778	140366	105883	278688	336345	257646	232204	175221	149390	277549	216021	174023	278621	165166	248618
p0610	SAT1_MOUSE	Diamine acetyltransferase 1	GFGIGSEILK		206946	80010	159415	1	1	14126	1	1	1	1	1	1	231857	162243	163392	269124	183348	184011	234890	280163	373174	297823	221744	1
p0611	MBB1A_MOUSE	Myb-binding protein 1A	LVQLADMLLNHNR		166168	259462	147393	106396	143509	163807	158362	165031	101896	171876	202117	161489	329548	427962	366803	269550	209128	141928	272566	250638	214151	297269	364611	308901
p0612	RS3_MOUSE	40S ribosomal protein S3	TEIIILATR		3020384	2507396	2764748	1868946	2191006	1904502	2033143	2360479	1969305	2789831	1920598	2607644	1762081	1947301	2579498	3508047	2436134	3443836	1233596	1324114	2217619	3910534	5067268	3532217
p0613	G3P_MOUSE	Glyceraldehyde-3-phosphate dehydrogenase	VPTPNVSVVDLTCR		567177	439676	632448	454051	681852	858546	866378	742341	872978	831103	551669	657763	810022	1223877	1138630	1405809	1006283	968797	853775	787832	909098	1408029	1303544	1399640
p0614	PPID_MOUSE	Peptidyl-prolyl cis-trans isomerase D	ILLISEDLK		1422444	1661261	1634661	1308485	1223395	1010062	1148009	1427529	1136057	1762531	1422803	1312040	1676522	1849754	1790042	1713900	1666167	1681625	2501017	2267291	2017429	2173073	2177070	2004356
p0615	HNRPK_MOUSE	Heterogeneous nuclear ribonucleoprotein K	VVLIGGKPDR		1	74925	1	390509	616312	562503	522973	547365	334999	435894	438608	499920	1218450	1108618	1599444	1308309	1002626	984695	1	47451	1	1	1731094	1444432
p0616	LDHA_MOUSE	L-lactate dehydrogenase A chain	DQLIVNLLK		4279134	5259518	3602085	2824252	4280500	2587484	3701641	4160881	2878321	4688129	5671007	3863727	7381984	7764785	7622570	6053491	4555058	5964636	6607069	6507547	5523696	9886160	8604193	7468595
p0617	IF4A1_MOUSE	Eukaryotic initiation factor 4A-I	KGVAINMVTEEDKR		347000	476854	1	326098	246083	369705	358981	372291	334413	302588	124484	233962	401240	568760	390713	742242	515041	649779	694238	590173	1	921036	947518	1053656
p0618	EF2_MOUSE	Elongation factor 2	GVQYLNEIK		1073128	981029	972779	643083	796580	556329	506644	553482	590150	760340	556253	92660	1377749	1069119	1498802	756573	591179	812370	1058771	1459930	1088641	1502399	1365635	1294534
p0619	TBB3_MOUSE	Tubulin beta-3 chain	NMMAACDPR		1	1	161645	501780	431921	284988	1	239338	227644	447422	378642	361084	1352978	1260693	774285	802570	988739	588452	720054	711046	1	632223	505793	508948
p0620	LA_MOUSE	Lupus La protein homolog	DTNLLILFK		391509	696498	352223	374722	539044	347772	525287	493068	335417	725015	640260	625377	1874159	1773480	1248524	1051811	1145140	1033755	1670333	1160911	1276717	1327166	1143092	1579673
p0621	ARF1_MOUSE	ADP-ribosylation factor 1	DAVLLVFANK		1039984	1237998	1190239	875351	1033092	1021508	1373642	1242849	940904	1444699	1012937	1126034	1406081	1878986	1326617	1786370	1111494	1310229	1810899	1703737	1518607	1610986	1430648	1341534
p0622	H15_MOUSE	Histone H1.5	ALAAGGYDVEK		805778	1124136	637330	701479	775375	617065	694486	548372	403926	838402	551665	948139	2070341	1908137	1350762	2050851	1638640	1159408	2237575	2409647	1	3041901	2467211	2413031
p0623	RS14_MOUSE	40S ribosomal protein S14	ELGITALHIK		1974135	2145337	2785973	1276480	1417908	1384149	1272056	1114643	1202901	1893933	2179333	1633189	3646242	3040987	2522742	2546906	3329349	2594696	5212327	4275770	2923185	2612135	2895353	3513556
p0624	RS20_MOUSE	40S ribosomal protein S20	DTGKTPVEPEVAIHR		379279	752357	345318	269618	171536	224477	397591	218569	115022	284337	199734	1	615177	817205	608015	500445	368019	285263	759554	664240	1	880035	717605	861039
p0625	PABP1_MOUSE	Polyadenylate-binding protein 1	SKVDEAVAVLQAHQAK		365002	308794	322794	553456	474768	269493	304666	425435	467005	248774	590501	286378	1761417	1767926	1920864	1044277	729251	822936	975970	881768	472458	1089897	1333859	1484917
p0626	TCPD_MOUSE	T-complex protein 1 subunit delta	QMQVLHPAAR	Gln->pyro-Glu (N-term Q)	1	1	1	1	1	1	1	103542	1	1	133751	1	626383	820643	756880	653372	285757	235020	498567	378273	236221	526082	371061	709416
p0627	PPIA_MOUSE	Peptidyl-prolyl cis-trans isomerase A	KITISDCGQL		223576	266485	206822	250619	246927	148718	1	132655	275563	333371	294194	253238	1094679	965478	1234206	789523	476067	502582	761887	661504	538653	826611	963836	839585
p0628	ODPA_MOUSE	Pyruvate dehydrogenase E1 component subunit alpha, somatic form, mitochondrial	VDGMDILCVR		162102	208386	203965	156430	187804	179913	200826	190011	153535	100126	171431	173418	360612	469171	334480	214915	234524	359222	276971	256209	241800	490656	390839	473630
p0629	P5CS_MOUSE	Delta-1-pyrroline-5-carboxylate synthase	GPVGLEGLLTTK		584314	764040	561298	411374	700297	445769	625851	615061	615068	728788	798140	513875	370575	426938	427217	587310	473258	490879	252364	322999	317155	442972	467703	518839
p0630	PRDX1_MOUSE	Peroxiredoxin-1	QITINDLPVGR	Gln->pyro-Glu (N-term Q)	3797466	4461903	3148759	2479026	4520762	2683950	3546895	3538925	2596296	4440313	3866423	3699806	7131170	7323134	7955875	8662308	7215431	5950097	6884144	6211292	5688842	8297033	8232187	7292648
p0631	SMD2_MOUSE	Small nuclear ribonucleoprotein Sm D2	HCNMVLENVK		218655	265867	1	1	1	1	35354	59640	1	44002	54295	66656	497906	441175	430823	261628	166815	227398	251132	306909	1	644940	628432	546615
p0632	RD23B_MOUSE	UV excision repair protein RAD23 homolog B	NFVVVMVTKPK		287850	573441	400227	412819	427540	566131	356827	500261	345232	527923	685641	608497	989419	981759	788258	913503	697972	491080	760565	828442	1026049	1114628	1042134	1176422
p0633	EIF3A_MOUSE	Eukaryotic translation initiation factor 3 subunit A	NQLTAMSSVLAK		96484	71558	112321	15773	1	1	52462	55565	90607	1	53671	38673	141273	1	1	214929	231812	143230	184485	122108	120000	177408	239907	213251
p0634	PABP1_MOUSE	Polyadenylate-binding protein 1	ALDTMNFDVIK		844273	1338840	1008470	842168	1139523	1065047	1006391	1078390	1099438	1413297	1196846	1117117	2062568	2573990	3070017	2361550	2187608	1685090	1500772	1639083	1335743	2452384	2453221	2494578
p0635	1433Z_MOUSE	14-3-3 protein zeta/delta	YLAEVAAGDDKK		269161	351335	246174	83665	172731	51900	1	1	91501	1	1	1	115026	106428	206452	316373	431033	186668	425772	478427	1	380953	414141	529276
p0636	LRP5_MOUSE		ILVSEDLDEPR		811726	1111927	1109349	762727	802564	775900	816320	752534	636824	1	1	92373	642223	787670	610454	810281	575998	715371	514179	595565	656609	652716	877343	869435
p0637	MCM3_MOUSE	DNA replication licensing factor MCM3	AILCLLLGGVER		1	1	1	1	1	50530	1	1	15754	1	1	1	546329	459932	486435	284448	252942	275406	437597	424875	347765	541103	472717	407786
p0638	OTX2_MOUSE	Homeobox protein OTX2	AQLDVLEALFAK		1	1	1	1	1	1	1	1	1	1	1	1	690659	668878	527351	379513	346570	347860	535172	507940	376974	565784	475946	526981
p0639	HSP74_MOUSE	Heat shock 70 kDa protein 4	VLATAFDTTLGGR		342799	501403	340128	1	17086	232191	117691	212916	189331	171987	349951	257226	524826	542383	514250	968270	661618	563654	550988	615796	405665	993344	841606	1067033
p0640	PAMR1_MOUSE	Inactive serine protease PAMR1	KITEGPGLLNER		4736825	5446953	5986661	4975522	6779301	4073848	5263874	4540823	5887140	6726274	6379906	5174129	2294464	2270921	1850140	7668946	6274475	7525873	8762332	9056087	7145510	2848170	2640722	2985774
p0641	SMRC1_MOUSE	SWI/SNF complex subunit SMARCC1	SLVALLVETQMK		145519	341300	223931	223168	366384	274998	248231	345340	266942	471351	304722	371479	1568592	1865586	1566238	857188	836292	823656	1351575	1323155	1053780	1212857	1263952	995595
p0642	RL5_MOUSE	60S ribosomal protein L5	GAVDGGLSIPHSTK		191841	591804	334083	307439	1	109694	354453	127782	289948	332623	268129	1	244865	444532	370177	537981	408419	224496	311400	458802	429728	419206	414116	508246
p0643	CASP3_MOUSE	Caspase-3	EDILELMDSVSK		1	1	46877	20829	1	56973	35452	47220	19276	40043	67645	49432	215338	271804	233839	234374	247609	248817	297237	296228	222221	267242	256606	240021
p0644	CAND1_MOUSE	Cullin-associated NEDD8-dissociated protein 1	LTLIDPETLLPR		93656	136820	91724	93074	130312	84734	100946	87725	72328	131761	126602	104145	181299	158834	137853	165827	153799	134788	176603	194190	126207	163126	146718	157464
p0645	WSCD2_MOUSE	WSC domain-containing protein 2	GFRDTVEASSIAR		72503	104809	58299	88921	90924	87959	108590	99606	88161	148609	89508	110274	131992	190365	166210	156551	1	144557	230203	159944	151836	123737	155390	116811
p0646	PRI2_MOUSE	DNA primase large subunit	IPASGISQILDLVK		25501	52731	33789	43074	47170	30646	47815	39466	36849	78637	43613	40949	166182	141544	123881	96352	93055	90169	90122	103710	100126	123032	114511	103259
p0647	LIT2_MOUSE	Lithostathine-2	GYCVSLTSNTAYK		12587781	23719055	14204717	12035592	20792659	15019314	14758220	15619315	12790797	21808511	21520963	17950124	2528487	2583889	2480182	11623070	12094515	10388356	11961904	10811110	9641637	5113249	4888960	5556689
p0648	SAP3_MOUSE	Ganglioside GM2 activator	SLTIQPDPIVVPGDVVVSLEGK		912893	1270289	1155288	1665481	1701275	1238051	687536	742615	504792	1645446	1625028	1188700	1014090	889512	651412	408043	413869	321745	603401	529239	393589	710884	676895	712809
p0649	RAB5B_MOUSE	Ras-related protein Rab-5B	TAMNVNDLFLAIAK		24488	55077	37652	83855	73663	49136	55451	40999	31053	83079	43592	73867	121806	104142	101953	46838	51542	51680	81114	76406	66240	75825	80006	66176
p0650	PSB3_MOUSE	Proteasome subunit beta type-3	DAVSGMGVIVHVIEK		44402	81253	63499	48038	70621	25642	27316	49053	52255	128611	80569	64827	215615	183163	178727	186804	102369	123329	269839	319987	197276	298181	192520	210247
p0651	IMA2_MOUSE	Importin subunit alpha-2	LLGATELPIVTPALR		176741	339483	232642	194262	339882	247079	227167	234059	181083	397577	258199	307349	745295	791699	734592	665913	657558	677146	829658	724050	628473	845518	860328	826273
p0652	TCPA_MOUSE	T-complex protein 1 subunit alpha	SLLVIPNTLAVNAAQDSTDLVAK		46806	55267	45236	95564	77581	58175	68225	86251	42546	98274	79147	60769	355987	265636	283742	113690	112572	80941	225020	179333	112924	268334	219634	255902
p0653	UBA1_MOUSE	Ubiquitin-like modifier-activating enzyme 1	LAGTQPLEVLEAVQR		112784	229791	170016	153533	344723	242148	273251	203480	142846	351484	202091	192347	1095650	1071436	1047190	411222	343269	248346	680637	664053	369308	611595	551980	667219
p0654	LDHB_MOUSE	L-lactate dehydrogenase B chain	SLADELALVDVLEDK		73201	101061	69977	96699	93676	64643	51145	64965	42160	85786	96285	56662	297357	291787	239492	186976	231579	217713	349121	333744	236342	260479	245996	231858
p0655	CSN5_MOUSE	COP9 signalosome complex subunit 5	TTIEAIHGLMSQVIK		25325	82632	42931	61957	114747	81310	55545	65582	56675	120125	126306	119713	299502	315999	235370	107846	121013	102165	242914	224060	178290	179289	133297	156910
p0656	PPID_MOUSE	Peptidyl-prolyl cis-trans isomerase D	LQPIALSCVLNIGACK		122664	225653	161859	122933	148663	139640	207431	141739	151325	272876	200552	178086	1274708	1373544	1044627	299841	364816	251841	598966	629295	446387	663460	777031	655381
p0657	PGK1_MOUSE	Phosphoglycerate kinase 1	ALESPERPFLAILGGAK		75778	174679	121491	72373	188393	127818	40164	68165	47311	196714	144842	145903	463355	467160	445946	407601	292576	280402	341513	487550	367320	406443	358690	417344
p0658	RL6_MOUSE	60S ribosomal protein L6	QLDSGLLLVTGPLVINR	Gln->pyro-Glu (N-term Q)	84276	91895	68862	126171	157868	84625	41336	67989	43698	149844	142072	95309	484260	651970	493895	171669	297325	204807	558966	490423	366231	297002	376519	347083
p0659	AKA12_MOUSE	A-kinase anchor protein 12	DVLEPTQALAAGAVPILAK		35313	78880	69628	69331	59330	44972	75492	41578	48271	1	46671	47079	858406	921688	758245	493700	425563	519603	648251	540075	422432	767960	648106	729810
p0660	LDHA_MOUSE	L-lactate dehydrogenase A chain	DLADELALVDVMEDKLK	Oxidation (M)	52063	233598	284672	47627	95925	101850	1	96665	160236	132586	96973	171708	50255	41031	26726	248155	419358	556613	1	1	53497	157419	248285	274379
p0661	CDC5L_MOUSE	Cell division cycle 5-like protein	LVLPAPQISDAELQEVVK		72728	112486	111121	78809	132070	95224	133148	107706	73171	170054	118411	113459	410509	456841	432793	148586	146927	152338	299305	268524	197716	319768	269491	313457
p0662	EF1G_MOUSE	Elongation factor 1-gamma	AKDPFAHLPK		355801	313304	433741	386821	199635	1	336089	227185	231336	1	1	360081	564772	313320	706943	513124	439307	468084	398433	442739	502655	612685	692001	657737
p0663	RL13_MOUSE	60S ribosomal protein L13	LILFPR		48447	145274	133154	274826	229589	1	1	172929	1	170335	172153	237426	574816	741293	587720	716133	447313	521901	931310	552841	441369	508337	591006	512875
p0664	RL35A_MOUSE	60S ribosomal protein L35a	AIFAGYK		614159	475755	414316	481013	441702	379203	341917	1	310501	545643	371769	373464	836754	805317	347634	799056	432235	623847	652795	748843	417476	793225	587100	504589
p0665	RL17_MOUSE	60S ribosomal protein L17	SAEFLLHMLK		547805	791185	599992	830440	820662	729002	865640	673854	473882	1021605	631263	680544	2148986	2542820	2195977	3684121	1615782	1728617	2912053	2546741	1886763	2102519	1521720	1513391
p0666	TCPG_MOUSE	T-complex protein 1 subunit gamma	TIADIIR		692394	1176233	1450367	851063	1122259	660297	706251	488483	604665	1101933	714871	1	1346896	1310325	1434152	1710874	1371163	1245131	1549082	1848512	1780663	1586629	1625656	1491225
p0667	ATPA_MOUSE	ATP synthase subunit alpha, mitochondrial	ELIIGDR		606707	646363	715276	676213	511138	515828	645496	687968	497533	545571	501517	571730	713381	729624	571497	735936	646386	547981	662162	739974	487551	655874	587865	656653
p0668	KI26B_MOUSE	Kinesin-like protein KIF26B	LEQLASR		3181565	5104524	2444038	892636	3012003	1450089	803294	706816	1202986	3435812	4326562	2332654	1079993	2880784	3477025	5513032	2989050	3013163	8404210	9509236	1790854	8725770	4250740	7534997
p0669	PSDE_MOUSE	26S proteasome non-ATPase regulatory subunit 14	VVIDAFR		385367	311623	172329	200529	329083	191583	154736	1	176100	1	1	115878	632887	636389	703682	585020	440807	465796	727407	779868	350934	687340	769650	752185
p0670	CLIP1_MOUSE		LQEAEIK		1298628	978472	919650	940719	1113594	848677	783779	788068	1	1163764	798465	1041697	1409442	1577546	2188949	2030653	1504706	1418114	2225060	2321107	1210879	2458478	2001859	2030502
p0671	IMDH1_MOUSE	Inosine-5'-monophosphate dehydrogenase 1	LVGIVTSR		304088	205830	31181	200047	287041	108976	304929	341455	122377	212783	1	1	403253	194008	254631	397908	297162	292465	400971	357784	233584	228304	289906	271380
p0672	H2AV_MOUSE	Histone H2A.V	HLQLAIR		26683250	26731123	41310693	28317330	30862718	24971928	30430231	28557944	26742281	33855130	33405907	29170570	54667047	54827028	49039892	60792439	48542865	49035981	48331833	50415091	31784653	50565360	50269607	50076969
p0673	PRPS1_MOUSE	Ribose-phosphate pyrophosphokinase 1	MVLVGDVK		1	113791	48521	1	1	63913	31411	1	1	1	1	83385	130107	165956	181703	352855	158835	249191	348881	313849	207664	331277	340811	302826
p0674	RL28_MOUSE	60S ribosomal protein L28	YNGLIHR		588250	421724	319842	597139	1	390632	1	1	1	629688	590853	718061	993443	783738	819760	1	669951	742582	783191	827160	464106	529018	500866	566866
p0675	RL18_MOUSE	60S ribosomal protein L18	SQDIYLR		244550	237052	1	1	1	87469	65937	18724	1	65184	42538	84666	364047	210379	356285	293296	190231	167944	473010	537009	409014	794080	672384	467564
p0676	RL13A_MOUSE	60S ribosomal protein L13a	RGQAALER		1	1	670698	1	1	1	1	1	1	1	1	1	178581	1	87064	1	160414	1	1	1	1270321	1	393589	1
p0677	RL23A_MOUSE	60S ribosomal protein L23a	LYDIDVAK		1202517	1176151	699765	796446	761428	740998	843291	819619	668420	942375	741063	738850	1887242	1374230	1342897	1752555	1307988	1291333	2643198	2273331	1588703	1365611	1309641	1065072
p0678	STMN1_MOUSE	Stathmin	KLEAAEER		110375	1	185624	1	1	14454	1	1	1	1	1	68731	65387	53304	86645	71900	136638	42489	978319	670997	1033399	300105	356300	254441
p0679	RL19_MOUSE	60S ribosomal protein L19	LLADQAEAR		1325289	1	992943	283572	268944	397336	136246	51621	246563	672422	489900	399515	656567	639605	757359	512266	608309	688664	1441057	1862123	1124230	2021508	1640640	1794398
p0680	TKT_MOUSE	Transketolase	MFGIDKDAIVQAVK		458007	837690	605075	377107	560994	455264	461044	497432	428833	543840	559068	510301	992004	1073101	1127258	875213	880733	774155	728384	691873	853446	1946212	1333995	1331616
p0681	EIF3A_MOUSE	Eukaryotic translation initiation factor 3 subunit A	IGLINDMVR		591101	740073	469445	384852	452994	427641	320385	308940	63268	1	1	1	522392	506624	561309	691844	551554	491264	582021	647878	416527	769453	829262	854010
p0682	DDB1_MOUSE	DNA damage-binding protein 1	DLLFILTAK		146846	267728	197749	256652	264956	177569	185229	197571	147807	268441	280762	224733	610724	619068	476205	458343	414553	392676	615852	602720	455104	541288	465675	478820
p0683	PRDX6_MOUSE	Peroxiredoxin-6	LPFPIIDDK		689392	1110914	802546	388287	728363	642034	584514	638169	535610	772276	804887	741951	1154192	925923	887002	1180358	1020266	944261	1184030	1129390	993102	1241982	1272005	1412350
p0684	RL23A_MOUSE	60S ribosomal protein L23a	KLYDIDVAK		533375	542036	572179	583583	388754	359174	560389	426803	308542	553308	447697	418065	909725	835319	460656	866743	694657	730978	612592	828022	497461	787553	595873	511776
p0685	RL9_MOUSE	60S ribosomal protein L9	DFNHINVELSLLGK		318334	961176	808833	500585	1257350	872599	530188	836476	621235	1309781	1085209	1100421	1700313	2113837	1959667	1548756	1350371	775198	1779053	1848405	1497459	1518077	2493807	1856182
p0686	RS23_MOUSE	40S ribosomal protein S23	GHAVGDIPGVR		453960	523157	276111	209461	371195	316096	301233	301821	1	464369	1	221743	683313	574189	659901	516462	444941	468279	524571	544682	1	900238	652160	525356
p0687	PDIA6_MOUSE	Protein disulfide-isomerase A6	NSYLEVLLK		1275477	1538381	1301311	1048002	1492401	1310890	1516828	1481260	1082397	1643874	1293681	1578839	1189823	1285665	1193459	1830415	1141696	1239886	1210369	1254973	903441	1355072	1405606	1220248
p0688	DDX5_MOUSE	Probable ATP-dependent RNA helicase DDX5	LIDFLECGK		898456	1186570	1070029	544084	716748	658174	766556	711984	733389	652452	817839	793181	2311198	2286366	2199695	1853274	1560693	1513653	2333788	1914058	1870683	2305775	2096153	2178466
p0689	RL18A_MOUSE	60S ribosomal protein L18a	IFAPNHVVAK		557007	674002	526428	1	1	1	1	1	1	1	1	1	845621	1	872106	1	1	1	1046629	1133428	1	2631005	2457348	2526433
p0690	RL23A_MOUSE	60S ribosomal protein L23a	EAPAPPKAEAK		455047	1	495199	63954	71765	114197	25862	15297	57898	169701	119918	290667	64523	72543	67906	156624	237651	353623	1336504	1613987	976825	482119	643502	371942
p0691	TIM50_MOUSE	Mitochondrial import inner membrane translocase subunit TIM50	VLLDLSAFLK		135984	168610	128414	220535	234616	136073	94433	112476	78382	187863	224525	168123	224804	251069	218926	186386	200981	174502	266997	275775	201077	190483	188121	177679
p0692	DDX21_MOUSE	Nucleolar RNA helicase 2	IGVPSATEIIK		443359	485238	602086	282124	261408	252552	285274	311375	196986	360815	385774	379091	626390	727054	644978	712221	528323	459144	681183	610094	638711	538928	480430	493148
p0693	DDX3L_MOUSE	Putative ATP-dependent RNA helicase Pl10	DLLDLLVEAK		2392280	3494902	2755821	3740971	3608249	2710023	3241428	3357374	2496961	3605597	3673895	3102966	5752427	6093354	4971069	4757528	4543924	4428230	5755369	5412416	4586219	4044836	4406501	4176017
p0694	PTMA_MOUSE	Prothymosin alpha	EVVEEAENGR		754914	632684	331249	400362	912297	179798	47881	82391	69840	323779	553278	322067	784014	2070949	1235866	1558326	1851322	953900	3126697	2874706	1740759	1816877	1368474	1414655
p0695	SAHH_MOUSE	Adenosylhomocysteinase	VAVVAGYGDVGK		72008	110267	36900	1	1	31181	1	1	1	1	1	47400	172855	92696	184096	336356	218472	183388	157187	206242	143634	156313	179773	144940
p0696	RL7L_MOUSE	60S ribosomal protein L7-like 1	IPLVPENLLK		213862	353085	288332	202162	346750	277952	344316	308353	274035	372047	427753	373087	455794	541127	485029	527751	521363	454175	528451	444866	403480	584473	520806	463921
p0697	RFC1_MOUSE	Replication factor C subunit 1	GGIQELIGLIK		103685	142128	113597	165102	186080	99689	121783	117761	87250	180368	152882	120266	433422	376307	301593	178917	212264	165280	294273	309421	200780	243472	252961	218783
p0698	DFFB_MOUSE	DNA fragmentation factor subunit beta	VLGSMCQKLK		1	1	1	85312	42807	71388	84769	86877	30790	157936	66754	24745	28209	57630	1	89183	27402	13323	61558	50791	26851	37876	1	38194
p0699	PRDX1_MOUSE	Peroxiredoxin-1	ATAVMPDGQFK		829950	974734	894928	548690	597022	450399	739650	625924	616721	891217	712866	685192	2598140	2639441	2189095	1390172	1170093	1189633	2312078	2144682	1345338	1927058	1288136	1691133
p0700	PTMA_MOUSE	Prothymosin alpha	RVAEDDEDDDVDTKK		1137295	932032	1100461	66939	42296	229204	12119	22090	55268	204780	77212	292851	420743	145947	268824	285238	348185	690167	3025930	2618712	2675807	2074335	2499635	1711664
p0701	ACLY_MOUSE	ATP-citrate synthase	DGVYILDLAAK		241130	355505	306365	277712	398732	274395	357392	341708	295455	382885	471520	379232	561281	650201	402732	733751	635839	628248	583371	521565	569908	732893	685722	607063
p0702	PGK1_MOUSE	Phosphoglycerate kinase 1	ALESPERPFLAILGGAK		326032	532512	371379	387765	525081	371942	247992	226768	172494	591358	456462	474543	1197715	1126773	1016885	951443	838856	859576	1081942	1054989	983160	1211342	1080222	1135459
p0703	IF5_MOUSE	Eukaryotic translation initiation factor 5	TVIVNMVDVAK		289275	522930	251086	175089	354157	225914	175354	1	187241	276277	1	275631	293565	1	1	726658	447617	297667	541415	461042	512640	366814	369079	469693
p0704	HNRPK_MOUSE	Heterogeneous nuclear ribonucleoprotein K	NLPLPPPPPPR		395108	577788	347617	369263	504549	416440	266387	299002	293141	266882	235012	338526	1051735	1005239	963941	994040	942732	826503	1009968	1062802	854016	1134800	1074685	1219789
p0705	ACTB_MOUSE	Actin, cytoplasmic 1	DSYVGDEAQSK		1217109	1	14473	183205	214294	522894	40693	81752	153031	334912	224725	321650	233035	254999	352974	313731	312974	351811	2292972	1704419	167613	1241907	1948098	855868
p0706	PHB2_MOUSE	Prohibitin-2	IVQAEGEAEAAK		124158	201566	1	52405	1	1	1	1	1	75406	133232	89371	1	1	97834	1	76025	101283	288833	400579	162242	232604	231458	132783
p0707	TAGL2_MOUSE	Transgelin-2	TLMNLGGLAVAR		1275863	2121738	1563564	1288218	1814220	1409195	1277631	1420167	1433498	2160596	1946289	1835514	895520	1364806	1256269	993064	765238	744389	794186	798024	604939	989064	940484	1148683
p0708	HNRPK_MOUSE	Heterogeneous nuclear ribonucleoprotein K	ILSISADIETIGEILKK		335315	352345	250786	489458	549625	313541	176169	228085	158162	235552	488595	414170	1144522	1138707	947843	129792	461729	477542	1056289	1140978	858087	710291	859017	822691
p0709	HS90A_MOUSE	Heat shock protein HSP 90-alpha	ADLINNLGTIAK		6235865	11478167	8103263	5716999	8131470	6500867	6109268	6975183	6039439	8059060	8421489	8084123	15887104	17094631	17044666	14147611	12365006	13526816	10712966	10659588	9337946	22578963	21837559	22017452
p0710	RL24_MOUSE	60S ribosomal protein L24	AITGASLADIMAK		4765642	7115560	5060828	4012447	5098802	4564523	4889444	4807580	3820547	6123383	5549348	4714728	5991667	6547736	7284418	7524145	6165815	6460682	5554643	5416420	5409839	7311770	6640015	7257832
p0711	LDHA_MOUSE	L-lactate dehydrogenase A chain	DLADELALVDVMEDKLK		2140796	2302259	1529038	3418241	3532566	1794704	2068185	2045921	1512379	2503223	3428523	1767526	5976360	6139385	4544254	2471057	2561828	1921400	6899668	5716695	4431746	3652048	3789683	2912604
p0712	HSP74_MOUSE	Heat shock 70 kDa protein 4	QDLPALEEKPR	Gln->pyro-Glu (N-term Q)	249962	271597	224137	111240	57332	169013	158771	97648	158375	219585	130364	1	690587	632849	461406	522245	445699	360742	715843	599204	601330	402068	473471	448156
p0713	TNPO1_MOUSE	Transportin-1	ATVGILITTIASK		80250	1	1	37787	1	67165	93614	1	80114	137714	97478	98585	197708	217068	179216	247843	157054	196534	263995	219452	213805	250058	1	145269
p0714	RS8_MOUSE	40S ribosomal protein S8	LTPEEEEILNK		2575250	4070942	2694857	2690150	3032147	2649579	2395450	2606539	2686679	775472	650341	1949796	4628676	4501703	4303411	4996548	4000693	4480519	4703053	4905776	3579426	5854796	5896787	5083776
p0715	TCTP_MOUSE	Translationally-controlled tumor protein	VKPFMTGAAEQIK		246104	331547	208368	297475	329713	403677	332414	250134	185480	320805	268317	296016	1248883	1321619	1538370	650719	412877	462474	818764	606682	359007	571894	704135	825224
p0716	EF2_MOUSE	Elongation factor 2	EGIPALDNFLDKL		165272	166174	149288	309219	371240	211013	76335	92948	62182	373528	306362	223035	965819	956095	762388	238523	333362	304821	905502	835941	650220	426501	544030	542611
p0717	H2AX_MOUSE	Histone H2A.x	LLGGVTIAQGGVLPNIQAVLLPK		10910	12477	6615	18469	14031	1	1	1	1	13977	1	10566	298357	280125	206202	15117	52089	42455	153379	144258	103646	131530	172598	133144
p0718	HNRPK_MOUSE	Heterogeneous nuclear ribonucleoprotein K	LLIHQSLAGGIIGVK		880106	996881	981841	556157	800808	839333	650298	680814	569837	913805	940120	896216	2338843	2358197	2785837	1828488	1379531	1525998	1891516	1540201	1171022	2884715	2622527	2831729
p0719	PP1A_MOUSE	Serine/threonine-protein phosphatase PP1-alpha catalytic subunit	QSLETICLLLAYK	Gln->pyro-Glu (N-term Q)	42307	35154	30979	43882	53551	34569	10502	31928	20051	43704	55298	38680	181449	239949	213564	50258	103763	70848	207594	196178	163204	170291	215218	215349
p0720	RL11_MOUSE	60S ribosomal protein L11	VLEQLTGQTPVFSK		1024232	1034583	669323	408732	553437	491375	753682	591107	784351	848697	815419	889397	2197026	2494907	2084979	889932	1274328	843962	1319692	1228778	1005224	2778633	2804165	2537861
p0721	NASP_MOUSE	Nuclear autoantigenic sperm protein	ETVEEGEEIISLEK		234807	398690	462659	184164	262043	221210	252162	395520	260742	286423	245988	240428	597777	650947	673311	985519	1152054	952897	950887	831518	695841	1233592	1240819	1412578
p0722	PTMA_MOUSE	Prothymosin alpha	RVAEDDEDDDVDTK		133301	413912	1	7499	1	78815	1	1	5234	17407	15323	25118	33147	36341	63976	86760	81138	121483	1638042	1394062	878173	796655	837642	868662
p0723	NACAM_MOUSE	Nascent polypeptide-associated complex subunit alpha, muscle-specific form	NNSNDIVNAIMELTM		70584	100490	59642	150589	166367	93145	78194	90278	41732	133687	135901	79930	270016	269131	218914	216537	176427	117511	404019	338043	243812	165370	173712	151615
p0724	PTMA_MOUSE	Prothymosin alpha	RVAEDDEDDDVDTKK		69183	1	9923	1	1	1	1	1	1	1	1	1	1	1	1	1	35611	61844	480166	431855	341496	210808	195299	249624
p0725	THOP1_MOUSE	Thimet oligopeptidase	EELGGLPEDFLSSLEK		56524	85672	57699	82903	86770	57562	69500	68033	41483	97130	76610	61054	112506	163892	132306	97839	114674	115257	167120	205463	140414	97890	117682	112080
p0726	HBS1L_MOUSE	HBS1-like protein	EVLGDAVPDDILTEAILK		64101	99775	58470	83149	101064	83664	48899	69809	56612	118944	77178	80715	196958	223523	161516	107763	130157	121271	193318	203797	128583	175355	161932	166532
p0727	COF1_MOUSE	Cofilin-1	VFNDMK		466828	131414	606309	790819	534963	486378	1	1	1	752337	647209	623186	335685	494899	446580	899061	926321	851255	736949	1173379	1038135	766070	696023	659350
p0728	H4_MOUSE	Histone H4	DAVTYTEHAK		2828412	3443156	1301842	558566	592660	431931	395323	296554	173197	931869	841815	842508	481275	501740	664682	1461352	1506590	1029521	6404328	6038375	1	3979632	1972882	2379715
p0729	AN32B_MOUSE	Acidic leucine-rich nuclear phosphoprotein 32 family member B	IFGGLDR		729489	827875	546100	651113	671540	554590	592466	391120	341292	654309	704924	501874	1100803	888724	837914	1292530	736202	1059752	1102983	942690	926034	1215119	1043344	933598
p0730	G3P_MOUSE	Glyceraldehyde-3-phosphate dehydrogenase	LTGMAFR		2950445	4144804	3055791	3378114	3011576	3756848	2733025	3874710	1669221	4319082	3652775	3392909	9396468	6298605	5021407	8081286	4359823	5771417	6059008	6679261	4311043	7434793	6256707	5453047
p0731	LMNB2_MOUSE	Lamin-B2	LQIEIGK		1	1	173920	137883	1	159104	113700	165322	182376	1	1	185566	1	330741	353952	1	174909	269405	370956	1	212547	536912	417483	346324
p0732	SPA9_MOUSE	Serpin A9	EPFLILLLDK		10519562	10572631	9866009	9406871	9123521	8540563	8043355	7913208	5690658	11387909	9762456	9227426	9593121	11530418	9572457	11959873	6610814	7632240	6603820	7923567	8962977	10157709	9192456	9781277
p0733	ALDOA_MOUSE	Fructose-bisphosphate aldolase A	ALQASALK		599061	445266	330105	509121	608103	381504	470451	1	1	546629	553380	488286	858245	1188339	920425	1117760	889835	671828	714751	951702	542179	753420	640834	1084105
p0734	HS90A_MOUSE	Heat shock protein HSP 90-alpha	ALLFVPR		2537830	2967926	2434078	2520968	2444381	2335933	1667975	1860532	1728428	2886699	2887378	2832134	5901479	5057803	4510019	7183847	5584282	5363905	6120872	6035395	6300313	6653987	6884329	5196888
p0735	SRSF5_MOUSE	Serine/arginine-rich splicing factor 5	VTIEHAR		180972	357753	1	1	1	27613	1	1	14273	160660	35361	104958	51060	14894	21117	1	95970	156181	651711	607366	364307	361641	187837	257051
p0736	TERA_MOUSE	Transitional endoplasmic reticulum ATPase	AIGVKPPR		749184	574495	484218	519409	545218	463293	1	1	1	588581	522480	673533	915092	890146	579563	615945	543494	668725	995674	867699	1	659576	613921	714234
p0737	DDX3X_MOUSE	ATP-dependent RNA helicase DDX3X	IGLDFCK		1	1	1	1	1	1	1	1	1	1	1	1	1	1	1	1	1	1	1	324496	1	1	1	1
p0738	MCM5_MOUSE	DNA replication licensing factor MCM5	VLQLMLR		725453	112626	690193	369098	87023	471815	85462	385341	527504	632001	324047	533366	681849	365709	356682	446105	798182	261981	400641	359874	397682	442273	762455	896556
p0739	RL22L_MOUSE	60S ribosomal protein L22-like 1	TGNLGNVVHIER		208511	309463	141267	194947	1	162277	1	179641	140349	1	1	1	731919	552003	652123	443242	1	410425	623560	555636	846582	507018	453198	368623
p0740	MYH10_MOUSE	Myosin-10	KMEIDLK		155265	1	187780	87872	1	1	1	1	1	1	1	1	68685	1	1	215665	85868	86841	74948	1	1	255561	192126	183355
p0741	RS19_MOUSE	40S ribosomal protein S19	KLTPQGQR		294733	203696	318378	63129	150909	121982	45214	59613	61238	147549	119943	203236	200615	185622	277404	184890	113715	197982	765653	505944	1	387177	239775	389311
p0742	EF1G_MOUSE	Elongation factor 1-gamma	KFAESQPK		576169	354652	295577	369884	331343	122992	56194	59735	33491	522591	415765	403008	1188010	845073	1185660	423141	532687	448569	4986308	3312636	1518631	1242812	709140	842125
p0743	TCPQ_MOUSE	T-complex protein 1 subunit theta	APGFAQMLK		651396	654051	675976	394222	544110	492358	548000	493302	366643	488889	698254	444607	1515415	1660640	1393913	1081307	884749	825680	1250653	1105354	1263061	1267152	1306680	1422598
p0744	ENPL_MOUSE	Endoplasmin	LIINSLYK		1714715	2025070	1520816	980922	1207857	957378	1038121	1088871	937598	1338281	1058539	1030042	1649304	1634215	1527129	1736481	944827	1326381	1933082	1315149	1660406	1348665	1155105	1438211
p0745	RL18A_MOUSE	60S ribosomal protein L18a	SGTHNMYR		332389	421295	429882	51343	32036	85117	34882	11718	29996	202972	104891	192768	83860	55622	80414	103283	106795	163702	973012	1073562	701412	401991	439071	350576
p0746	RS3A_MOUSE	40S ribosomal protein S3a	LFCVGFTK		277086	422037	435780	308693	297602	200779	195123	145228	199546	386662	295338	316552	864152	1036057	868589	968792	577509	756386	831851	848716	872945	1320585	1133149	1266968
p0747	RL34_MOUSE	60S ribosomal protein L34	AFLIEEQK		954226	1079786	1073153	628193	756067	646247	573153	623290	934696	553700	639052	691435	1863843	1788136	1824104	1784340	1398337	1740808	1494086	1500187	1443527	2392921	1849783	1845542
p0748	RL7A_MOUSE	60S ribosomal protein L7a	KVAPAPAVVK		678375	213664	475700	684994	510749	330435	1	1	1	489215	264508	410234	661640	912943	671551	802451	709748	685181	967877	1233792	1	775794	890674	912993
p0749	DDX5_MOUSE	Probable ATP-dependent RNA helicase DDX5	LLQLVEDR		728543	804079	857308	618342	679293	700175	636914	715266	630377	589868	725425	792151	1602639	1473968	1521960	1326111	921763	1200271	1669657	1369554	1451385	1762621	2714930	1868356
p0750	TCPZ_MOUSE	T-complex protein 1 subunit zeta	MLVSGAGDIK		30790	110493	1	172089	1	168148	145202	107198	191884	1	127186	122575	647922	505287	289311	598778	382517	465939	243686	219722	1	407552	225347	294722
p0751	FUBP1_MOUSE	Far upstream element-binding protein 1	KIQNDAGVR		40543	1	79751	1	1	1	1	1	1	1	1	57808	1	9896	29245	1	15078	15016	310933	263125	241816	215348	202783	188589
p0752	HSP7E_MOUSE	Heat shock 70 kDa protein 14	DILAVLTMK		196202	335325	269104	302823	414639	273603	307596	311585	220624	369699	344453	339415	528307	508715	411608	369811	370343	367293	517090	475932	371735	398467	249349	312285
p0753	HS90B_MOUSE	Heat shock protein HSP 90-beta	AKFENLCK		254840	268232	173808	1	218318	294020	1	1	1	63558	173074	323117	681345	776037	796139	370316	405460	309824	803241	655850	580353	531694	643450	596427
p0754	IF2B1_MOUSE	Insulin-like growth factor 2 mRNA-binding protein 1	MILEIMHK		508436	748457	670478	421948	651622	666244	415230	569325	529746	569120	832475	888133	1096825	1035181	914191	816830	801678	578344	1	1	1069805	1100617	986661	1070192
p0755	RS9_MOUSE	40S ribosomal protein S9	RLQTQVFK		1	80730	1	1	1	1	1	1	1	1	1	1	165933	1	222245	1	1	1	87895	1	1	480610	356768	369043
p0756	DDX17_MOUSE	Probable ATP-dependent RNA helicase DDX17	LIDFLESGK		265211	496204	378119	140832	222828	278766	167111	251650	262608	198600	258171	266534	384833	449552	470584	527359	482144	518578	335536	390173	429897	775786	549584	815737
p0757	SEPT1_MOUSE	Septin-1	QKIRDQLK		4223242	6250415	2897886	486841	1519105	894680	307809	249361	596501	2169560	2684213	2928950	890259	1131533	1626399	3633276	3433642	3182326	10837665	8822832	1	9736998	7216769	8074979
p0758	TYB10_MOUSE	Thymosin beta-10	ETIEQEKR		76472	84120	142845	24169	12877	16379	60752	59561	110450	91077	29369	125241	149602	121916	184076	216033	194980	208656	335931	216415	1	208160	111080	253695
p0759	RL38_MOUSE	60S ribosomal protein L38	KIEEIKDFLLTAR		116910	217538	212660	137794	214136	189033	1	1	100671	194721	192746	270871	684982	750799	688896	349246	394472	517995	706267	469042	373228	545412	512460	505275
p0760	DDX21_MOUSE	Nucleolar RNA helicase 2	IKDHLQNGK		43358	285104	24561	12035	1	8874	1	1	1	83967	39684	1	9024	1	1	19205	46355	1	302154	240829	130936	251731	72835	148066
p0761	RS14_MOUSE	40S ribosomal protein S14	TPGPGAQSALR		1021300	1	690739	866104	763157	602924	800005	9840	574319	934399	594528	852965	877423	1095294	928337	1282866	1143367	1364501	1198896	1307144	1	1660624	1565429	1700126
p0762	HS105_MOUSE	Heat shock protein 105 kDa	SQFEELCAELLQK		63038	53399	29318	49460	36676	48660	49227	33119	37875	47063	42876	38834	147987	217757	162889	37008	44885	1	10260	1	36986	124273	105120	165126
p0763	SET_MOUSE	Protein SET	LRQPFFQK		21968	1	1	1	1	1	1	1	1	107159	67620	1	421211	226602	278657	101638	35223	1	1	1	79140	371098	310016	303699
p0764	FUBP2_MOUSE	Far upstream element-binding protein 2	VGGGIDVPVPR		267289	563717	543898	379649	449561	274067	361850	215476	434717	1	167117	1	1000445	985777	926668	687745	679538	703528	839747	962753	703102	900730	1016370	684465
p0765	NDKA_MOUSE	Nucleoside diphosphate kinase A	NIIHGSDSVK		284036	1	294738	222630	92595	98685	1	1	1	187238	130615	1	147572	1	160042	239160	255856	238324	1	346995	1	277909	242652	202150
p0766	PGK1_MOUSE	Phosphoglycerate kinase 1	VADKIQLINNMLDK		1	1	1	1	1	1	1	1	1	1	1	1	574463	430059	480840	1	1	1	1	1	1	424135	285263	348236
p0767	SMD3_MOUSE	Small nuclear ribonucleoprotein Sm D3	FLILPDMLK		2981339	6229071	2985000	3630574	6536530	4122148	4812857	4213349	3432303	6585285	7135088	6038938	14161958	13253026	10064470	7484284	9714881	8591031	15528357	9471371	10196172	10490294	8666522	11696688
p0768	HNRPC_MOUSE	Heterogeneous nuclear ribonucleoproteins C1/C2	LKGDDLQAIK		1	1	1	11294	23862	51191	1	1	1	1	1	1	1	147565	315323	106392	1	1	296378	366378	1	349386	477731	211741
p0769	PGAM1_MOUSE	Phosphoglycerate mutase 1	KAMEAVAAQGK		1	1092160	147747	17199	242630	67362	1	5796	1	91708	297587	164875	78608	177440	292073	349391	326717	149916	503354	1042184	1	1197855	966721	909093
p0770	RL21_MOUSE	60S ribosomal protein L21	VYNVTQHAVGIIVNK		720788	533330	631594	403238	362608	473398	459654	235729	408594	488944	406202	564823	2406132	1742698	1675219	920065	813537	711706	1030948	1034635	966531	1809867	1792715	1723436
p0771	TCPQ_MOUSE	T-complex protein 1 subunit theta	LATNAAVTVLR		849854	688893	857555	480008	615746	774881	598792	755634	678482	159674	72349	1	1753114	1587512	1727180	1801244	1292616	1599742	1478997	1946085	1810538	1890005	1871799	2108751
p0772	DDX5_MOUSE	Probable ATP-dependent RNA helicase DDX5	QVSDLISVLR		41262	82708	1	1	1	20123	36621	1	38471	59081	10381	1	1	1	1	181438	127655	84506	1	1	48219	542881	400264	407346
p0773	1433E_MOUSE	14-3-3 protein epsilon	YDEMVESMK		158665	102119	195956	1	24325	1	1	1	1	37331	1	1	239979	145737	177542	257609	127052	170832	213197	261740	1	513027	460245	522602
p0774	ALDOA_MOUSE	Fructose-bisphosphate aldolase A	ALANSLACQGK		515269	787438	214164	1	270498	220299	230083	129565	172802	180729	156892	305379	1030491	1095073	1411587	656031	494950	434634	559902	879817	347281	1466084	1470401	1488475
p0775	RS19_MOUSE	40S ribosomal protein S19	DVNQQEFVR		187264	240732	1	162082	207579	152106	128495	85641	14278	1	154460	1	521250	531594	660236	429486	338172	228888	434097	565053	1	1012790	998563	973384
p0776	RL15_MOUSE	60S ribosomal protein L15	GATYGKPVHHGVNQLK		258296	14144	286273	169939	108710	1	1	1	1	165398	96018	163753	429667	434579	362531	275633	229851	325706	276377	415172	1	767649	561012	513472
p0777	RS2_MOUSE	40S ribosomal protein S2	GCTATLGNFAK		213383	223326	337524	213792	219751	158154	270503	196253	236031	248379	218836	196701	734085	673447	760317	372425	176888	395524	404443	287033	266879	648122	656229	388051
p0778	MDHM_MOUSE	Malate dehydrogenase, mitochondrial	VNVPVIGGHAGK		155756	199794	386133	185173	1	185592	112761	211812	260344	181549	253055	195385	536329	392579	309077	268708	258922	232902	181211	211683	118525	301469	324226	301174
p0779	ACTB_MOUSE	Actin, cytoplasmic 1	EITALAPSTMK		6457726	5914204	3570025	5146116	4669937	3168453	4659125	4194399	3253036	6047737	6858943	4656355	7841708	5370478	6265832	8175333	7122676	5561921	8886794	8328222	4679224	4775656	4904999	4406538
p0780	HS90A_MOUSE	Heat shock protein HSP 90-alpha	ELHINLIPSK		478615	576211	675473	328593	411509	314794	216929	233381	238234	610496	435287	361658	807698	667760	686457	704746	498562	568442	1177956	1163567	839564	828328	714968	884029
p0781	ROA1_MOUSE	Heterogeneous nuclear ribonucleoprotein A1	EDTEEHHLR		626109	789269	454117	53092	118850	176376	90696	69968	36860	300498	204665	354409	91273	116842	162111	255926	264736	356753	4158542	2734765	460076	616631	385005	397668
p0782	EIF3C_MOUSE	Eukaryotic translation initiation factor 3 subunit C	GTEITHAVVIK		105136	1	1	1	1	1	18890	1	1	1	1	17632	1	45120	1	96444	42329	60273	1	46759	1	140299	182586	158313
p0783	HS90A_MOUSE	Heat shock protein HSP 90-alpha	LGIHEDSQNR		1	383387	1	1	1	1	1	1	1	1	1	1	48261	118160	45099	1	100943	55508	1	235630	1	527083	179545	463841
p0784	H2B1A_MOUSE	Histone H2B type 1-A	QVHPDTGISSK		47504	30537	1	1	117333	1	1	1	1	35199	1	1	86499	423323	379153	62555	35540	1	166984	404375	1	722047	818348	866037
p0785	KPYM_MOUSE	Pyruvate kinase isozymes M1/M2	LDIDSAPITAR		5051415	3942007	3194119	2748098	4158272	3541147	2195259	3030374	3116614	3680826	3109779	1	6535362	6159262	5888558	5935585	6396984	6232603	8241426	7810009	4443107	4423048	5109751	4182094
p0786	KPYM_MOUSE	Pyruvate kinase isozymes M1/M2	KGVNLPGAAVDLPAVSEK		832075	1198185	841079	376787	568209	477739	373647	582940	690093	491998	829129	888344	1	720679	820619	1651265	1463935	1269550	828987	872921	918562	1456146	1409449	1328312
p0787	PHB_MOUSE	Prohibitin	DLQNVNITLR		164042	216209	225226	141166	67882	1	67823	147461	61779	1	73009	179617	518541	442207	426790	205007	178616	106120	228290	303708	291495	572798	646722	320664
p0788	RS16_MOUSE	40S ribosomal protein S16	GPLQSVQVFGR		204972	443866	530092	174859	231888	239294	179389	135463	173064	234962	293498	243517	612768	816276	636530	676990	543401	527108	464149	628238	382132	1272449	1260700	1299597
p0789	TCPA_MOUSE	T-complex protein 1 subunit alpha	FATEAAITILR		26158	200594	133901	1	126417	238175	45127	170156	100290	1	177648	26122	967447	1019323	974361	1008467	665431	571144	869916	972405	836784	1649228	1204852	1178089
p0790	EF2_MOUSE	Elongation factor 2	EGALCEENMR		260072	545514	293430	153638	193927	72255	1	110915	140690	201271	79172	115941	361202	461234	229269	260901	256161	227139	487410	551891	173646	501027	662361	679341
p0791	UCHL1_MOUSE	Ubiquitin carboxyl-terminal hydrolase isozyme L1	MQLKPMEINPEMLNK		16094	14518	10318	9705	10604	21497	1	1	1	1	42686	1	117447	279630	9877	1	106612	115020	202208	62193	1	313631	238920	298145
p0792	TBB3_MOUSE	Tubulin beta-3 chain	EIVHIQAGQCGNQIGAK		1	120106	72269	1	1	1	1	1	21823	1	1	51142	453359	487419	616211	83198	1	112599	44730	53718	1	651993	562194	572054
p0793	RS4X_MOUSE	40S ribosomal protein S4, X isoform	GIPHLVTHDAR		51325	1	1	1	1	1	1	1	1	1	1	1	224550	1	117654	1	1	1	302321	266842	1	571840	766943	658848
p0794	EBP2_MOUSE	Probable rRNA-processing protein EBP2	QAQAAVLAVLPR	Gln->pyro-Glu (N-term Q)	268932	386605	268025	220883	349911	248498	302930	312899	225292	409067	305703	270890	947171	1082432	862609	527406	553059	522376	690496	636569	498499	691084	694715	670129
p0795	H12_MOUSE	Histone H1.2	KALAAAGYDVEK		277359	331695	431697	363783	121532	203148	218836	1	115829	393327	425116	158218	247308	181719	522407	266424	185451	298992	1	760107	1	641980	734000	582739
p0796	NUPL1_MOUSE	Nucleoporin p58/p45	QLLSLAASGLQR	Gln->pyro-Glu (N-term Q)	30449	72442	33568	50941	75199	34036	42046	70591	47521	52024	75357	77241	164904	230889	152090	69535	93948	87223	109494	90206	89285	170314	150679	125036
p0797	PAIRB_MOUSE	Plasminogen activator inhibitor 1 RNA-binding protein	RPDQQLQGDGK		98569	1	73583	1	1	12604	1	1	1	12413	1	20044	110001	89782	137954	18942	30832	90012	616125	469207	1	264205	343510	242048
p0798	TERA_MOUSE	Transitional endoplasmic reticulum ATPase	EVDIGIPDATGR		485687	729306	839146	272068	405695	298683	1	326431	328689	470707	473937	479275	452389	520597	491446	454175	431673	458054	423820	576024	462158	836890	1033462	707463
p0799	HS90B_MOUSE	Heat shock protein HSP 90-beta	EQVANSAFVER		7448036	7347113	9400765	144729	238699	220414	201537	271309	145700	125611	65368	145406	5665125	697751	582324	604031	505875	435441	4058768	4360096	9939971	8020226	7153069	8902250
p0800	HUWE1_MOUSE	E3 ubiquitin-protein ligase HUWE1	HVLDTLIQLAK		1	71456	58406	36972	29718	46174	1	45962	42103	47627	17969	28485	134247	123247	136005	91400	70111	51919	72344	43411	68420	129971	127095	112985
p0801	KPYM_MOUSE	Pyruvate kinase isozymes M1/M2	AGKPVICATQMLESMIK		729254	1219166	766390	1231335	1209502	925361	1299089	918202	737806	1488285	1046404	963850	7114205	5773157	5215375	2387769	2012937	2150713	4059244	3956521	3324378	4738518	3950757	3495589
p0802	RL13A_MOUSE	60S ribosomal protein L13a	YQAVTATLEEK		517162	385182	353010	182982	226482	168563	201663	139706	259453	143266	148532	148300	1130845	921462	578537	435344	345827	407392	479368	432664	1	645436	524256	555427
p0803	RS17_MOUSE	40S ribosomal protein S17	VCEEIAIIPSK		284439	70860	235902	83564	172715	159983	69318	1	64947	75604	1	1	398535	474935	378626	409923	332690	273938	24160	407643	253805	374797	433279	460121
p0804	HNRPK_MOUSE	Heterogeneous nuclear ribonucleoprotein K	IDEPLEGSEDR		143888	119479	1	21103	1	1	1	1	16594	1	1	1	1	1	223464	20323	58287	1	1	443221	1	303843	314534	187435
p0805	DCPS_MOUSE	m7GpppX diphosphatase	TDDPLLQLLQK		84684	143076	88318	89186	127168	96850	116416	111119	76825	122641	110675	99371	467021	463831	377983	209651	215819	209270	233189	224475	206351	402077	380662	389866
p0806	EF1D_MOUSE	Elongation factor 1-delta	GVVQDLQQAISK		626410	1101149	788693	637063	900957	738405	889537	868856	907850	926510	891669	846324	3084530	3064731	2757340	1249348	1010184	923293	1098291	956338	839623	2378562	2390222	2325805
p0807	RM47_MOUSE	39S ribosomal protein L47, mitochondrial	NMLLTLEQEAK		67462	136709	60769	136388	141782	114357	109902	153853	127267	96052	83706	109197	850491	849182	867578	240337	165052	156001	303295	286277	227803	193040	164332	201204
p0808	PDIA1_MOUSE	Protein disulfide-isomerase	MDSTANEVEAVK		273965	230789	506242	216013	94522	202353	116314	84404	400555	221251	150245	188751	378900	275504	330543	69961	92157	143255	280415	480848	1	340651	250793	183255
p0809	RS3A_MOUSE	40S ribosomal protein S3a	LMELHGEGGSSGK		37440	1	1	1	1	1	1	1	1	1	1	1	1	52400	1	102088	61223	46466	1	63725	50799	239812	65775	129140
p0810	PRS6A_MOUSE	26S protease regulatory subunit 6A	EKAPSIIFIDELDAIGTK		33909	72977	46355	106304	89453	63549	50416	51691	26593	104418	88294	79446	220307	198502	171472	129101	135752	118036	177317	168680	135773	175711	183108	163639
p0811	CBWD1_MOUSE	COBW domain-containing protein 1	QVALADMILINK	Gln->pyro-Glu (N-term Q)	52290	72142	45800	59569	61847	32541	31118	48801	41970	38114	75169	60099	102255	142609	92893	69512	85976	71100	110314	112894	73595	89868	87023	93286
p0812	RLA0_MOUSE	60S acidic ribosomal protein P0	TSFFQALGITTK		1	1	1	1	1	31046	5480	1	1	53624	28445	62105	240290	241270	199567	78719	99021	106337	161431	144913	154594	119228	138300	131436
p0813	RS11_MOUSE	40S ribosomal protein S11	DVQIGDIVTVGECRPLSK		248741	350469	258031	165861	241576	172265	1	1	103441	384176	380406	268270	665399	653380	722905	377235	369760	406442	462974	179238	394359	1280432	1129260	1169374
p0814	1433Z_MOUSE	14-3-3 protein zeta/delta	FLIPNASQPESK		261265	231115	190224	187714	118351	1	254028	154219	216155	1	124050	76568	640062	723991	679748	384110	308758	326085	496558	563658	412048	587288	739218	522373
p0815	ROA2_MOUSE	Heterogeneous nuclear ribonucleoproteins A2/B1	EESGKPGAHVTVK		372086	1095603	585537	105634	243976	1	1	1	1	1	12376	75426	118949	105349	321186	552990	348866	316093	603544	1202654	1156688	939298	750591	1063722
p0816	MDHM_MOUSE	Malate dehydrogenase, mitochondrial	GCDVVVIPAGVPR		742840	1041284	998524	476329	685419	512914	632458	583296	511968	804973	600907	572440	1746796	1829510	1359553	1236195	730024	788968	1329187	1017308	868734	1339383	1103857	1184983
p0817	NASP_MOUSE	Nuclear autoantigenic sperm protein	EAQLYAAQAHLK		1	1	34685	1	1	1	1	1	1	1	1	24734	444338	462930	339501	233725	1	138579	163657	222910	1	509473	659768	622885
p0818	KPYM_MOUSE	Pyruvate kinase isozymes M1/M2	EKGADFLVTEVENGGSLGSK		474665	406014	391461	322960	406141	295961	430846	371768	331373	348290	319494	439116	645718	635758	666704	613702	557331	692752	517345	591175	573372	847799	673225	851469
p0819	PGK1_MOUSE	Phosphoglycerate kinase 1	AHSSMVGVNLPQK		193464	198335	102578	1	51639	1	54877	1	52129	1	1	20052	455492	319712	248590	184703	137404	125753	1	175812	1	211399	258985	295264
p0820	ERF1_MOUSE	Eukaryotic peptide chain release factor subunit 1	LSVLGAITSVQQR		78932	141013	151709	118846	156480	227827	199663	155531	175146	291007	329584	213710	746238	576379	563921	433762	420148	342169	415425	381468	331661	443876	527926	602557
p0821	MYH10_MOUSE	Myosin-10	LQNELDNVSTLLEEAEKK		88732	130944	79379	103001	87591	103424	124537	127632	73718	119524	104221	64778	541577	589073	493678	164569	213859	228237	342463	293403	220956	375723	432115	390340
p0822	ATPB_MOUSE	ATP synthase subunit beta, mitochondrial	IMNVIGEPIDER		1740997	2066481	2348922	1325092	1546529	1348176	1451167	1372521	1297576	1874240	1897423	1310953	2552575	2042116	2118917	2120041	2518773	1851829	2567837	2395338	2041070	2160919	2317726	2563118
p0823	PCBP1_MOUSE	Poly(rC)-binding protein 1	IITLTGPTNAIFK		1190707	1600386	1356497	933577	1760984	1447944	1498772	1465372	1232377	1723363	1661412	1789879	3331896	3393550	3059635	2763865	1992939	1905309	3183943	2950881	2216609	3112213	3365824	3189719
p0824	ATRX_MOUSE	Transcriptional regulator ATRX	DTILAELLQIHK		51761	78433	49361	87937	88767	54204	64894	68751	51176	66110	82136	74194	233262	193521	147914	91290	77743	85924	193802	159069	112771	117078	110849	122188
p0825	NP1L1_MOUSE	Nucleosome assembly protein 1-like 1	NVDLLSDMVQEHDEPILK		552418	923118	515425	675892	914054	786596	554861	557149	455075	1073794	937188	844375	2889919	2676225	2119675	1581365	1304373	1133996	1807013	1710538	1628356	1818387	1668421	2003014
p0826	TKT_MOUSE	Transketolase	LDNLVAIFDINR		1	6297	1	8004	11510	6794	5312	1	1	11979	1	1	13736	141045	122917	24573	36056	39260	77686	105766	59987	41604	1	60623
p0827	DDX47_MOUSE	Probable ATP-dependent RNA helicase DDX47	IQIEAIPLALQGR		60766	138523	70820	84116	149473	113201	113101	76374	72154	149961	88370	75818	264759	203116	242230	94510	102265	66209	158724	172476	98389	193405	136958	148266
p0828	2AAB_MOUSE	Serine/threonine-protein phosphatase 2A 65 kDa regulatory subunit A beta isoform	IGPILDTNALQGEVKPVLQK		37157	52092	64307	40161	41823	42454	1	55825	30980	58871	48044	1	1	1	446351	125149	76285	117946	92599	1	77506	317229	355658	261408
p0829	CO3_MOUSE	Complement C3	IFTVDNNLLPVGK		788696	1460624	1077421	463098	734662	620964	825798	958231	678558	991862	800315	817231	1037689	1261055	1037114	781176	519063	581106	872917	636688	678486	1167210	947980	786595
p0830	UBQL4_MOUSE	Ubiquilin-4	AQQDQLVLIFAGK		30335	57453	38920	45647	34812	48838	48216	27827	46339	1	53852	51976	288719	318864	311498	134910	108047	130859	119724	60402	83454	237465	320789	321946
p0831	TCTP_MOUSE	Translationally-controlled tumor protein	EIADGLCLEVEGK		1625535	1600232	1615154	1118004	1054711	1151407	1199754	1494344	1529069	1581748	1447979	1366542	2341244	1950625	1872474	3399772	1828789	2288907	2098955	1916571	1417066	3549545	2610280	2947388
p0832	RL3_MOUSE	60S ribosomal protein L3	TVFAEHISDECK		1	140447	182376	91523	39615	1	1	1	54613	169011	1	1	424236	247046	271608	351790	227709	175681	335693	390177	1	784539	771568	754227
p0833	RMXL1_MOUSE	RNA binding motif protein, X-linked-like-1	LFIGGLNTETNEK		233475	150049	326343	176320	229723	68458	201358	138741	114792	141489	188730	133866	760722	946246	537085	615359	480014	525085	617916	765659	556443	908875	745207	609959
p0834	BRD2_MOUSE	Bromodomain-containing protein 2	QLSLDINKLPGEK	Gln->pyro-Glu (N-term Q)	96005	150701	132442	84206	121428	96300	97462	104564	119157	136539	144159	129437	170681	208220	176576	272957	175571	228059	90717	160148	94029	203250	154961	190594
p0835	MYH9_MOUSE	Myosin-9	QIATLHAQVTDMK	Gln->pyro-Glu (N-term Q)	221977	260679	185770	241056	204745	120929	271232	184308	223535	122215	180649	190426	484669	474858	516041	433576	172990	228650	382439	291818	368594	442040	244358	463141
p0836	EF2_MOUSE	Elongation factor 2	DLEEDHACIPIK		171073	208023	278434	73657	1	130896	201056	237745	196123	300840	181038	300119	454105	504185	513893	1	318752	307516	401666	324808	290438	211388	350378	453863
p0837	ZO2_MOUSE	Tight junction protein ZO-2	LATELPDLFQTAK		116335	264568	152298	113254	240058	139607	200362	215361	159591	270055	223247	218116	452964	484433	339071	236932	230114	177593	194100	202813	175701	431558	389330	462214
p0838	PARP1_MOUSE	Poly [ADP-ribose] polymerase 1	VADGMAFGALLPCK		79472	161729	142551	98053	199214	131404	79906	135693	78750	176127	196468	149171	590470	602603	581879	357851	341055	256755	293998	275381	298754	671849	539333	496915
p0839	DDX18_MOUSE	ATP-dependent RNA helicase DDX18	LLNGINIIVATPGR		8482	1	1	1	5049	1	1	1	1	15318	1	1	126474	96725	76939	87639	48662	1	71330	1	1	144557	144238	81854
p0840	MYH9_MOUSE	Myosin-9	VISGVLQLGNIAFK		171236	322434	211906	289698	441788	282326	276789	307321	212765	471088	387386	340389	843667	877780	669758	466096	424844	394469	705793	583383	464568	699178	735553	762059
p0841	IMDH2_MOUSE	Inosine-5'-monophosphate dehydrogenase 2	REDLVVAPAGVTLK		437969	241495	343316	209987	170760	366589	241097	262472	274751	278558	241474	221125	483976	463918	462588	400559	340716	295139	444215	457720	328913	857906	638518	478067
p0842	RCC2_MOUSE	Protein RCC2	AAGAAAIITEPEHTK		61695	118931	133183	1	141624	1	44637	86630	39164	104454	1	80359	450273	519515	423709	327598	425247	405526	459701	355211	463761	686865	530864	683782
p0843	TCPA_MOUSE	T-complex protein 1 subunit alpha	SQNVMAAASIANIVK		246021	421553	342947	222627	343463	281562	372907	337779	369733	387115	386242	323667	891074	958867	1148219	692682	638939	520672	581338	547190	413570	1066213	1018808	1090397
p0844	TCPB_MOUSE	T-complex protein 1 subunit beta	ILIANTGMDTDKIK		80136	1	60410	1	1	82013	1	1	1	58738	1	1	476058	523584	382233	89454	1	145228	1	157189	243989	343854	364379	346226
p0845	CAND1_MOUSE	Cullin-associated NEDD8-dissociated protein 1	FMATNDLMTELQK		64600	116377	113729	62082	104225	100827	142254	87292	91456	181252	1	128551	292910	335629	286736	166135	121752	169266	107002	1	140896	274855	261773	218213
p0846	KINH_MOUSE	Kinesin-1 heavy chain	ISFLENNLEQLTK		63481	111489	55602	94303	107104	81646	120694	84449	82915	125808	111715	71822	325992	250172	266960	125774	120842	97712	132558	119580	98065	190384	166589	200656
p0847	KIF11_MOUSE	Kinesin-like protein KIF11	TIVAPSVVSILNINK		33381	69169	1	24509	70619	48441	45425	46218	38805	60860	58595	57752	117440	108519	120422	80842	85294	87572	112214	83831	92301	110311	124216	134913
p0848	AP1B1_MOUSE	AP-1 complex subunit beta-1	LASQANIAQVLAELK		23194	28496	14786	18092	33057	12781	27887	1	17022	24960	25694	1	109292	63434	71002	45194	41438	52193	69541	1	1	75383	75907	61685
p0849	RS3_MOUSE	40S ribosomal protein S3	GGKPEPPAMPQPVPTA		385972	373724	406697	76460	120140	171683	164870	244873	140419	1	124542	116033	296739	308136	677233	250245	203156	283444	430331	520884	615759	1347484	853239	852956
p0850	SRPK1_MOUSE	SRSF protein kinase 1	DEDHIALIIELLGK		24612	43747	41905	62195	65393	17388	26146	29722	14080	1	71528	12354	154607	151281	121254	78350	83465	74744	174234	145336	111768	115693	139386	138631
p0851	PURA2_MOUSE	Adenylosuccinate synthetase isozyme 2	VVDLLAQDADIVCR		183300	256148	129020	143200	228195	228917	176089	197596	181690	211711	242922	228814	694178	868863	750832	459509	397052	312248	341136	363263	260978	705950	641419	692918
p0852	SPF27_MOUSE	Pre-mRNA-splicing factor SPF27	TIVQLENEIYQIK		37210	1	1	58423	53075	1	1	1	1	113833	1	1	482222	380705	313247	96816	118613	120474	154481	134400	92179	358421	241406	292687
p0853	HS105_MOUSE	Heat shock protein 105 kDa	SQFEELCAELLQK		158701	158863	92141	75075	167804	164428	135522	110995	1	121090	211823	111703	541652	488191	350296	122081	68478	68993	40624	20522	87601	488734	412247	295822
p0854	RL23A_MOUSE	60S ribosomal protein L23a	IEDNNTLVFIVDVK		34263	149279	75957	12238	105267	70687	23615	73415	43192	114870	64332	80014	333732	300460	297130	134934	102139	103395	103488	168169	117957	496061	381626	412667
p0855	PSMD2_MOUSE	26S proteasome non-ATPase regulatory subunit 2	EDVLTLLLPVMGDSK		33863	30147	27731	30751	37064	18283	20597	33633	14647	32660	43359	30930	61077	96291	64473	40783	51253	34902	103246	94186	71637	61417	60105	71783
p0856	LPPRC_MOUSE	Leucine-rich PPR motif-containing protein, mitochondrial	AGDMENAENILTVMK		1	1	1	10765	1	12285	1	1	1	134620	1	1	177047	290737	252802	17098	14046	125933	135157	142176	178349	18276	185370	153334
p0857	DNLI1_MOUSE	DNA ligase 1	DTEQIAEFLEQSVK		1	1	1	27694	1	1	19346	1	1	27857	47129	1	239355	158468	117702	1	1	69975	88303	64378	104970	142858	148633	168026
p0858	MCM7_MOUSE	DNA replication licensing factor MCM7	SLEQNVQLPAALLSR		60006	86763	61147	36889	1	55749	60569	49693	48127	69949	95882	68614	341764	327043	324064	159952	120619	140027	1	1	66810	340402	356903	361096
p0859	GRP75_MOUSE	Stress-70 protein, mitochondrial	VINEPTAAALAYGLDK		162317	289734	187482	166585	133935	149220	97368	150962	116728	235900	169880	175368	432600	408770	367392	214287	254272	226272	267267	239178	195196	368495	420631	358862
p0860	ERF1_MOUSE	Eukaryotic peptide chain release factor subunit 1	FHTEALTALLSDDSK		23431	46500	1	1	40405	1	1	43176	1	1	1	48701	1	1	1	1	1	1	1	1	45154	1	1	1
p0861	GDIR1_MOUSE	Rho GDP-dissociation inhibitor 1	VAVSADPNVPNVIVTR		304953	289539	466133	178831	383892	204123	1	326873	236313	384010	330276	246626	667746	675328	699263	543668	576613	489246	576239	565229	577561	1142152	806634	926048
p0862	EZRI_MOUSE	Ezrin	SQEQLAAELAEYTAK		371444	634034	423279	322135	535002	322696	428136	474251	375735	441365	495605	387935	581271	457518	632450	293139	308664	205219	137715	184153	176608	575660	569075	578478
p0863	AP2A2_MOUSE	AP-2 complex subunit alpha-2	QLSNPQQEVQNIFK	Gln->pyro-Glu (N-term Q)	13166	18106	7299	1	8013	19474	1	9085	1	1	1	13625	77419	162988	68706	23994	19705	6225	1	1	7472	57933	112641	101058
p0864	ANXA4_MOUSE	Annexin A4	GAGTDEGCLIEILASR		131651	246132	118642	105253	189764	136903	142860	157047	101292	239655	150592	135465	242267	238191	213601	136291	163101	98903	149235	147073	103261	201248	222251	211315
p0865	RL12_MOUSE	60S ribosomal protein L12	QAQIEVVPSASALIIK		60052	73795	1	39991	79265	48152	96347	100454	71949	81286	110227	82816	651427	679265	577109	199916	113496	69162	1	101117	102825	613324	685070	653775
p0866	CHIP_MOUSE	STIP1 homology and U box-containing protein 1	SPLTQEQLIPNLAMK		1160834	1735359	1517278	1316893	1927178	1467537	1707978	1701204	1313932	2207625	1868008	1830993	6730395	6804242	6106037	3505805	3369989	3071534	4225425	4043004	3454357	7582780	7024342	5786168
p0867	ACTN4_MOUSE	Alpha-actinin-4	QLETIDQLHLEYAK	Gln->pyro-Glu (N-term Q)	31744	1	52959	57795	93439	1	52375	83195	55192	95818	148829	147086	204872	308770	189228	111469	71201	155681	1	92280	133030	191106	212073	267792
p0868	TOP2A_MOUSE	DNA topoisomerase 2-alpha	LLDGEEPLPMLPSYK		72972	132120	87257	58080	148029	101089	87973	108214	61604	150497	143901	127060	199472	171315	173247	228222	248490	183164	222989	224927	222966	266368	286600	259874
p0869	TBB2A_MOUSE	Tubulin beta-2A chain	ALTVPELTQQMFDSK		1	1	1	6024	1	1	1	1	5262	6334	1	1	167642	140032	155587	75906	72253	78773	71870	107499	64255	176441	149098	158626
p0870	HNRPC_MOUSE	Heterogeneous nuclear ribonucleoproteins C1/C2	QKVDSLLESLEKIEK	Gln->pyro-Glu (N-term Q)	35868	63204	53636	57750	126562	85083	49940	99427	45288	98041	43393	66706	1	189284	183047	110887	81599	82478	134981	194634	103031	117195	98871	128631
p0871	NHP2_MOUSE	H/ACA ribonucleoprotein complex subunit 2	ELLVNLNPIAQPLASR		9605	23770	1	25540	37697	20313	12491	8837	1	1	35033	30583	205184	165648	185039	55071	36361	72042	96842	80493	79009	135502	143281	114679
p0872	ALBU_MOUSE	Serum albumin	ECCHGDLLECADDR		267135	386062	357629	202453	149947	136195	1	31674	97617	1	83833	73608	406328	398643	340180	1	1	1	87947	103785	107235	862967	772326	961560
p0873	LIN41_MOUSE	Tripartite motif-containing protein 71	LESTISAVQQVLEEGR		8492	1	13589	6118	28783	21038	23868	32371	1	25074	22296	27201	86337	43974	64111	31931	43523	1	32060	1	56057	47123	62305	56640
p0874	KPYM_MOUSE	Pyruvate kinase isozymes M1/M2	KGVNLPGAAVDLPAVSEK		338543	544100	394762	97469	255905	228984	1	351500	303595	155357	497551	389554	22651	380135	525301	716085	668626	652826	356259	551096	427926	674567	683227	812733
p0875	APT_MOUSE	Adenine phosphoribosyltransferase	AEVVECVSLVELTSLK		119571	271154	216912	122201	231699	168404	131443	191706	121142	255810	202883	191775	210292	253118	214260	112656	127896	112671	193433	217242	193521	272953	268726	276611
p0876	C1TC_MOUSE	C-1-tetrahydrofolate synthase, cytoplasmic	IYGADDIELLPEAQNK		344189	577744	456268	301076	452522	384755	420562	463269	370606	455472	490018	446993	361161	320080	350721	511964	630051	490577	426492	454453	384967	569919	650538	633331
p0877	ODPB_MOUSE	Pyruvate dehydrogenase E1 component subunit beta, mitochondrial	TIRPMDIEAIEASVMK		39885	79526	52699	68262	97040	61968	1	1	1	122095	39508	59578	193522	22997	124928	119500	94773	69792	128383	132915	96325	106255	103726	111464
p0878	TBA1A_MOUSE	Tubulin alpha-1A chain	VGINYQPPTVVPGGDLAK		177639	323832	195776	235965	177705	284501	86122	86302	124938	382066	317124	284473	821969	1065648	1135420	755722	747004	778667	573080	403207	523430	1291235	1206223	1479868
p0879	ASC_MOUSE	Apoptosis-associated speck-like protein containing a CARD	DAILDALENLSGDELKK		14840	28083	1	1	34213	8932	19098	21100	19987	1	25372	24394	149016	170589	101228	67166	65190	57021	106730	97537	87220	79006	67079	88947
p0880	ALDH2_MOUSE	Aldehyde dehydrogenase, mitochondrial	VAEQTPLTALYVANLIK		61296	85662	38469	78457	92127	57696	41861	50638	36416	96601	61859	61620	292692	264507	210458	82919	93070	90277	172415	133675	115442	203139	156916	176374
p0881	KAP0_MOUSE	cAMP-dependent protein kinase type I-alpha regulatory subunit	LTVADALEPVQFEDGQK		93420	118529	77674	65689	133391	74202	90884	110748	81211	104204	127892	78978	328104	281458	349397	212937	164967	131840	128100	79206	144209	353643	312385	239463
p0882	PRS6A_MOUSE	26S protease regulatory subunit 6A	QIQELVEAIVLPMNHK	Gln->pyro-Glu (N-term Q); Oxidation (M)	1	5641	11050	6920	12156	1	1	1	8239	14265	5645	5369	36248	52047	32727	13306	31542	23679	22130	29528	24837	28166	38791	42538
p0883	DDX21_MOUSE	Nucleolar RNA helicase 2	GLDIPEVDLVVQSCPPK		44188	93013	70781	21121	86986	64015	52308	49738	28938	101156	93403	73801	247653	264270	250655	75306	96147	53708	34260	136139	124112	241636	263004	250362
p0884	UBFD1_MOUSE	Ubiquitin domain-containing protein UBFD1	IMVVGSTINDVLAVNTPK		20332	31789	25802	8666	1	27491	6507	17513	19682	32291	21856	1	204255	208966	204703	60477	75306	60220	149476	1	96535	195838	142405	124218
p0885	DNLI1_MOUSE	DNA ligase 1	LGPPQQGLELGVGDGVLLK		62658	112861	62703	62896	101492	68858	82884	87151	53001	156224	118932	109497	484992	524093	437248	175511	192806	173110	209406	264519	1	398353	333496	377982
p0886	KBL_MOUSE	2-amino-3-ketobutyrate coenzyme A ligase, mitochondrial	ALDLLMESNAIIQSMAAK		28741	22800	16951	48102	54149	30074	19383	16543	1	58612	49763	24975	87886	85004	70647	14037	18863	13412	64701	46648	39502	52038	63576	50376
p0887	PCBP1_MOUSE	Poly(rC)-binding protein 1	QICLVMLETLSQSPQGR	Gln->pyro-Glu (N-term Q)	7352	1	1	15101	29054	8471	1	9003	1	1	17258	11422	123054	166865	154722	16335	26609	32262	85992	74455	37472	99745	106857	99779
p0888	T2EB_MOUSE	General transcription factor IIE subunit 2	GLGGILLEDIEEGLPNSQK		5015	1	7979	21867	33205	1	11283	14746	1	12840	1	19369	127082	141250	114211	1	19125	15763	67131	37537	1	92375	80660	86148
p0889	PGK1_MOUSE	Phosphoglycerate kinase 1	VLNNMEIGTSLYDEEGAK		54764	188581	153355	83899	64279	96390	49543	96118	92749	99665	40966	143075	424213	428785	314914	341277	380777	428292	339822	325374	331592	521610	537380	683996
p0890	THOC4_MOUSE	THO complex subunit 4	QQLSAEELDAQLDAYNAR	Gln->pyro-Glu (N-term Q)	42679	1	28572	32871	65734	45176	59821	44887	42819	47771	56597	1	312780	404189	352157	97165	92226	89801	77040	74791	67491	249845	212688	252551
p0891	SMRC1_MOUSE	SWI/SNF complex subunit SMARCC1	DMEDPTPVPNIEEVVLPK		20906	40145	28136	18965	35610	25708	15570	1	14470	1	37868	31162	1	1	1	96960	100632	94522	134772	130789	100588	144694	139530	114713
p0892	NOL7_MOUSE	Nucleolar protein 7	LLPDAVLEQLTTASEADIK		12871	49093	43548	62447	54266	32414	39377	33320	17612	29771	55991	47996	146327	117908	68564	59486	66715	45893	106144	108371	65101	64422	81267	69746
p0893	STIP1_MOUSE	Stress-induced-phosphoprotein 1	ALSAGNIDDALQCYSEAIK		1	1	1	15080	21099	1	1	10189	1	1	14889	14760	286305	207587	158963	65876	39606	43499	56127	97096	55390	135837	202395	109762
p0894	CLH_MOUSE	Clathrin heavy chain 1	LPVVIGGLLDVDCSEDVIK		34607	44259	48335	40676	60749	32030	1	14287	1	51081	45871	55318	169200	186050	141806	1	56650	59879	145408	142044	99871	140924	142668	124017
p0895	FKBP4_MOUSE	Peptidyl-prolyl cis-trans isomerase FKBP4	AAENGAQSAPLPLEGVDISPK		71197	135836	1	80431	110294	1	97062	103524	75094	1	78542	69243	325023	430885	558178	197523	248227	180598	185428	205911	210291	503324	470232	409170
p0896	UCHL3_MOUSE	Ubiquitin carboxyl-terminal hydrolase isozyme L3	QTISNACGTIGLIHAIANNK	Gln->pyro-Glu (N-term Q)	1	1	10630	7413	1	1	1	1	1	1	1	1	1	1	1	1	1	1	1	20199	1	128497	105219	1
p0897	ATPA_MOUSE	ATP synthase subunit alpha, mitochondrial	GMSLNLEPDNVGVVVFGNDK		14077	1	19441	19271	1	38802	1	1	1	23417	36391	46877	176070	129933	123105	62526	43644	53750	105978	120499	71876	117447	123693	101179
p0898	RL9_MOUSE	60S ribosomal protein L9	TILSNQTVDIPENVEITLK		130592	444762	322715	265938	573272	414779	405561	409475	146373	790478	634275	474093	2672984	2323176	1942134	746908	685276	487996	1224057	1334951	906425	1832796	1421996	1378104
p0899	LSM2_MOUSE	U6 snRNA-associated Sm-like protein LSm2	YVQLPADEVDTQLLQDAAR		18820	12682	1	1	25119	1	1	23361	12195	1	21123	35186	222006	308008	271635	32728	1	62179	1	1	1	214236	155011	170392
p0900	TERA_MOUSE	Transitional endoplasmic reticulum ATPase	LIVDEAINEDNSVVSLSQPK		1	1	1	1	1	1	1	60461	1	1	1	1	222144	257393	263078	1	1	1	1	1	43783	315889	319401	295606
p0901	AN32B_MOUSE	Acidic leucine-rich nuclear phosphoprotein 32 family member B	IHLELR		320680	284721	385749	294264	286804	232559	1	238944	293244	1	327464	196057	309038	462230	323615	484785	301092	416104	423442	482772	326111	1	326324	342381
p0902	STK35_MOUSE	Serine/threonine-protein kinase 35	LVETSLK		182537477	234871780	143098103	123378794	146331298	147479762	120519981	116271353	91804164	160770444	126483903	147740819	93080530	89492908	101648183	149702123	110721431	122415262	191130550	180932639	3332901	162350261	122433339	117937807
p0903	HNRPF_MOUSE	Heterogeneous nuclear ribonucleoprotein F	YIEVFK		1230477	1287222	928284	849652	978984	725204	584194	871825	641583	285027	1	1	1400128	1494126	1409803	2199527	1555678	1512085	1621591	2359346	2531682	1834315	1967400	1937956
p0904	RL7_MOUSE	60S ribosomal protein L7	ASINMLR		373990	603153	254894	471805	268292	227157	257586	1	1	460319	1	1	652335	537478	470064	638609	1	528658	735596	784164	1	513027	387364	428962
p0905	RS26_MOUSE	40S ribosomal protein S26	GHVQPIR		1535923	2752320	1685825	326175	976176	1	203672	118969	23448	498713	741504	572670	380455	447724	584649	1096090	1264287	912238	3042019	2498068	1	3524220	2130031	2621825
p0906	RL8_MOUSE	60S ribosomal protein L8	KVGLIAAR		1094064	980257	808243	165146	331792	492179	1	1	1	202454	1	595315	1156984	1158265	1168873	384434	578816	1	1440215	1639688	918268	1144726	1341386	1083655
p0907	RL7A_MOUSE	60S ribosomal protein L7a	LGHLVHR		824480	1876891	638216	549437	592386	532115	1	1	1	1	474826	263489	878054	1002024	814296	578067	1014733	894653	1406141	1678132	1	1905023	1407135	1626657
p0908	GALK1_MOUSE	Galactokinase	HVVSEIR		285429	144421	325249	167064	91444	85366	1	1	19585	1	1	68920	1	1	1	59237	72407	1	1	28610	1	290487	178429	1
p0909	RS30_MOUSE	40S ribosomal protein S30	KVHGSLAR		318760	769625	266942	36044	93900	129749	41635	24099	16379	76681	146803	285505	1	1	60258	191373	258392	282426	1798065	1327806	23279	295777	138688	220521
p0910	ZCPW1_MOUSE	Zinc finger CW-type PWWP domain protein 1	VITPDTPK		430575	580495	890824	929363	725018	217655	152666	65765	1	1	641601	613047	462358	424606	524174	1625424	1260270	1375794	1536133	1489537	894589	768770	565132	781497
p0911	IGKC_MOUSE	Ig kappa chain C region	HNSYTCEATHK		390894	962840	172415	10511	1	1	14055	1	1	1	208598	278814	1	8983	1	1	1	1	1	107824	1	186152	181910	221004
p0912	DAB2_MOUSE	Disabled homolog 2	TGVIEHEHPVNK		785352	885517	309679	471703	329994	273031	1	1	1	563591	438750	447568	315214	273691	175744	227537	348112	155244	745396	614218	1	448059	228116	432696
p0913	HBB1_MOUSE	Hemoglobin subunit beta-1	VHLTDAEK		1	1359387	1	183998	505867	59069	38041	1	84325	415119	816336	423963	1	1	86479	129759	77371	26042	1	125661	1	33195	1	1
p0914	TCPZ_MOUSE	T-complex protein 1 subunit zeta	GLVLDHGAR		177622	283584	257035	1376913	944996	380139	1202608	950611	891544	435141	365292	476495	477077	627020	450624	2069575	1741110	493066	508377	420056	353171	304839	2273700	197797
p0915	TERA_MOUSE	Transitional endoplasmic reticulum ATPase	KGDIFLVR		624488	659002	1	1	1	288383	635804	420398	503427	228853	1	1	699472	1	410925	866492	868196	1	1	838713	713834	953436	974086	1063558
p0916	YBOX1_MOUSE	Nuclease-sensitive element-binding protein 1	RRPENPKPQDGK		144654	120965	213206	19502	16874	57424	20053	15200	67184	20813	45132	137911	115515	141736	173919	94064	108673	132224	196986	1241448	1	165383	142603	230260
p0917	RS8_MOUSE	40S ribosomal protein S8	ADGYVLEGK		1	303951	157549	169125	170729	181234	36713	61278	1	149915	210126	259399	81018	297711	127103	406598	276695	358599	522416	377463	227973	330595	296629	237411
p0918	RL24_MOUSE	60S ribosomal protein L24	VFQFLNAK		1677291	1931466	1929413	1035333	1423865	1066596	1124445	1175458	1253806	1602756	1296965	1337857	2919487	2804655	2879425	2473663	1851057	1920274	1510656	2121905	1972265	3130839	2992397	3249049
p0919	RS15A_MOUSE	40S ribosomal protein S15a	MNVLADALK		6389318	6140282	6039167	2583049	4131816	3228456	3336348	3967745	3327752	4203074	3876214	4010190	3448550	3840770	2937257	4449997	3762546	3679160	3252284	3568140	4004454	4168064	5113511	3898642
p0920	PLSL_MOUSE	Plastin-2	NEALIALLR		97878	140878	130778	102682	155156	65190	101944	125349	80032	118084	158686	131578	75745	70081	86289	113847	86406	33918	1	86456	96738	123892	82020	61937
p0921	RS2_MOUSE	40S ribosomal protein S2	GTGIVSAPVPK		882547	1341536	865119	473084	378960	353733	572964	704742	493484	573990	633577	479799	914056	916963	779677	1033268	931445	816943	1129085	1045228	761552	698477	696981	615333
p0922	OLA1_MOUSE	Obg-like ATPase 1	IGIVGLPNVGK		602436	929452	983353	438838	718519	634035	596925	577536	542270	619562	600790	650867	576782	693695	732199	892542	647585	793240	563668	506422	605510	837449	828063	919137
p0923	CLH_MOUSE	Clathrin heavy chain 1	HDVVFLITK		525152	797997	710591	383790	473630	502599	658568	630558	432171	739142	404682	565139	390915	306824	259898	430253	296647	276267	417484	385458	237132	546498	318211	513030
p0924	RS25_MOUSE	40S ribosomal protein S25	LITPAVVSER		3356491	4669584	3635826	2514538	3210197	2243877	2304939	2433031	2111484	2239924	2495900	2593916	3990850	3844491	3934735	6351705	4737048	4795992	5133279	5382524	5100917	4009044	5430102	4756346
p0925	NONO_MOUSE	Non-POU domain-containing octamer-binding protein	VELDNMPLR		483402	722689	339365	466924	424158	340070	1	438406	268778	235657	343731	365643	758722	908535	834226	1058160	805400	727418	573424	505950	754922	1088145	746001	853902
p0926	ALDOA_MOUSE	Fructose-bisphosphate aldolase A	AAQEEYIKR		372650	1059737	227259	237943	1	115276	1	1	1	1	117067	1	97086	165221	198608	210576	234559	217800	1	616068	1	1091614	556570	624996
p0927	RL5_MOUSE	60S ribosomal protein L5	EFNAEVHRK		149281	166775	12489	24070	1	18658	1	1	1	14858	1	1	148201	245617	1	16690	1	1	67195	402485	1	260093	236200	331561
p0928	DHB11_MOUSE	Estradiol 17-beta-dehydrogenase 11	ALTDELAALGR		203344	223265	77319	242326	286792	265622	1	1	70027	48404	352439	198802	1	1	1	50780	104310	147257	1	11784	13844	28507	9995	35263
p0929	IF2B_MOUSE	Eukaryotic translation initiation factor 2 subunit 2	IFDIDEAEEAIKDVK		629426	1030840	753427	1070317	1342126	1005620	1131749	1088626	721833	1520587	1324154	1217592	1845223	2008286	1481715	1266796	1205000	1097631	1871719	1922044	1677396	1291379	1100778	1208110
p0930	MBB1A_MOUSE	Myb-binding protein 1A	KHHQEALSTK		1	111525	1	1	1	1	1	1	1	1	10586	9498	1	1	1	1	1	1	1	25698	1	63948	1	1
p0931	ARPC3_MOUSE	Actin-related protein 2/3 complex subunit 3	LIGNMALLPLR		194761	319782	246952	263579	401366	352192	347113	382500	300998	417909	311150	365900	618549	563573	514303	294679	385129	317726	533014	432429	374795	406249	339986	324378
p0932	K2C7_MOUSE	Keratin, type II cytoskeletal 7	SLDLDGIIADVK		173946	208507	197914	142256	223331	192733	212647	205129	127583	305388	203475	209060	1	1	10893	33192	28431	43814	1	1	36426	43174	1	31938
p0933	OST48_MOUSE	Dolichyl-diphosphooligosaccharide--protein glycosyltransferase 48 kDa subunit	TLVLLDNLNVR		714942	1029273	581978	562710	921002	442743	634143	873416	622148	998903	1193847	861631	1088164	1089652	1093122	633944	630470	781639	1006362	793193	793275	1372294	1248444	1153846
p0934	DDX18_MOUSE	ATP-dependent RNA helicase DDX18	ILDVGFEEELK		72345	115958	106017	5890	90472	46148	54378	88490	1	1	53815	68223	126806	1	142856	146832	54458	40481	1	22975	102718	124617	120218	91016
p0935	PCBP2_MOUSE	Poly(rC)-binding protein 2	IITLAGPTNAIFK		1226083	1934066	1555258	1192690	1819467	1277955	1823667	1604722	1318861	2418033	1839473	1915006	4666212	4362320	4093893	4207762	3153701	2561106	3871539	3545160	2796703	3507401	4443695	4302804
p0936	VATE1_MOUSE	V-type proton ATPase subunit E 1	DDLITDLLNEAK		144411	177348	143667	145103	174442	96488	117946	134061	98567	167163	170335	111025	186803	160916	122932	111935	119238	101738	171151	150246	110608	103012	120832	113150
p0937	DRG2_MOUSE	Developmentally-regulated GTP-binding protein 2	TADVVVMMLDATK		73288	157303	118370	121662	124201	142051	174605	157220	129853	140265	176134	154665	234117	232551	159029	197793	180833	196687	283253	185014	216752	235511	165340	175113
p0938	GRP78_MOUSE	78 kDa glucose-regulated protein	ELEEIVQPIISK		1946856	3084684	1951136	1131291	1779714	1440627	1925491	2066442	1898107	2546915	1834850	1943069	2003284	2267564	2050554	1527033	1374895	1498146	1822120	1675460	1313741	2526440	2640076	2523646
p0939	PSD11_MOUSE	26S proteasome non-ATPase regulatory subunit 11	EQSILELGSLLAK		156370	294756	120327	166579	261146	159933	244579	196420	145414	298593	226833	267907	563396	452803	335834	215863	324783	301687	414407	289014	288837	397441	351640	439938
p0940	TNPO1_MOUSE	Transportin-1	DELLPHILPLLK		69396	119171	66463	81065	94451	70916	89938	70947	61122	144749	67822	85945	70398	73507	71175	67673	38687	49619	54638	69083	59722	55289	56291	47800
p0941	ANR17_MOUSE	Ankyrin repeat domain-containing protein 17	NASILLEELDLEK		30158	39853	22831	1	60354	9633	27989	18548	27923	49255	23866	1	133157	103892	1	47528	47385	51895	82093	98201	83190	81580	9639	81829
p0942	MY18A_MOUSE	Unconventional myosin-XVIIIa	AVEELLESLDLEK		78483	217995	176411	161431	152528	123552	112007	75193	69084	286508	115712	151255	185540	78306	83621	358536	89676	123890	133786	69433	33611	242863	64691	30657
p0943	ACTB_MOUSE	Actin, cytoplasmic 1	QEYDESGPSIVHR	Gln->pyro-Glu (N-term Q)	149634	330270	1	171576	150201	182516	1	23779	1	105142	1	158143	188692	146561	168821	248197	139653	244310	1	169754	318192	1	172167	291261
p0944	TOP2A_MOUSE	DNA topoisomerase 2-alpha	QIMENAEINNIIK	Gln->pyro-Glu (N-term Q)	213929	328053	234978	207964	310380	274297	324407	315488	250911	355909	290190	294058	995791	825071	784957	334713	441436	387183	542075	620350	494947	640533	604359	665695
p0945	HNRPU_MOUSE	Heterogeneous nuclear ribonucleoprotein U	DCEVVMMIGLPGAGK		463407	987275	547109	707744	788061	639839	739677	716172	521635	995673	827720	711970	2303720	2097269	1847344	1387783	1229620	1074912	1454548	1442580	1263573	1845398	1620146	1550868
p0946	COPA_MOUSE	Coatomer subunit alpha	GITGVDLFGTTDAVVK		147485	137210	109437	105234	113830	118743	160283	168206	134673	172544	211613	133595	181820	187754	240296	150952	189672	119727	129113	234966	134594	191461	171508	218028
p0947	CLIC6_MOUSE	Chloride intracellular channel protein 6	TDVNKIEEFLEEK		151150	204671	203059	170623	285304	267890	276669	219707	183234	280123	201914	276981	197796	152154	184996	151811	164299	135528	137275	122379	125934	99131	69535	115123
p0948	UAP1L_MOUSE	UDP-N-acetylhexosamine pyrophosphorylase-like protein 1	AAAAGALAPGPLPDLAAR		248567	359329	342550	169116	274726	187317	248000	248569	167864	301841	227462	305794	149618	184897	167320	76668	116435	96164	84030	159314	103852	236263	205588	254029
p0949	ANXA5_MOUSE	Annexin A5	ETSGNLEQLLLAVVK		39909	50826	44338	58519	73873	38302	18632	37475	16700	46716	67105	50795	59798	40278	34587	1	1	1	1	1	1	1	7049	5422
p0950	ACTB_MOUSE	Actin, cytoplasmic 1	DDDIAALVVDNGSGMCK		257269	362442	313875	201816	353869	361151	332971	449480	308599	340182	402992	311265	1	60603	1	353587	321158	351986	268816	288611	240460	118159	196400	140299
p0951	ENY2_MOUSE	Enhancer of yellow 2 transcription factor homolog	GLEHVTVDDLVAEITPK		1	80493	70020	39008	48827	66108	36474	65678	45402	78605	57121	52626	7538	1	1	74113	1	85360	1	1	60964	102397	1	1
p0952	PRC2B_MOUSE	Protein PRRC2B	SVGAVRSSVIPRHGLQSLGK		67364	87934	58362	103991	139315	48489	39724	51861	29680	101697	92809	67339	101141	169886	134287	152856	196070	147585	316022	196113	150036	132908	123341	119225
p0953	ATPO_MOUSE	ATP synthase subunit O, mitochondrial	GEVPCTVTTASPLDDAVLSELK		107352	225046	128819	112012	218377	130961	135831	156347	98311	206718	148879	145538	249444	234644	204833	147022	153076	154140	197347	205637	160654	223669	194054	172003
p0954	CYC_MOUSE	Cytochrome c, somatic	MIFAGIK		774290	1184481	915509	852395	1067578	702057	769770	1202973	452070	1248584	822296	875408	1315954	1066240	992239	1390897	1128732	783308	1755264	996768	925156	1639062	974911	1082886
p0955	NUCL_MOUSE	Nucleolin	VFGNEIK		1523341	2199262	987052	1012186	1419828	1078485	1082892	913551	685819	1221789	970519	1146717	2483002	2019983	3048019	2265129	1754955	1722202	3137739	3774528	1	3248866	3613687	1892882
p0956	RS11_MOUSE	40S ribosomal protein S11	VLLGETGK		952324	911313	530719	755420	602180	580972	626105	655445	217236	863178	621858	684594	993412	917674	1122777	1233908	723126	1301359	1502429	1818401	1	1632636	1181732	1094643
p0957	PEX3_MOUSE		ILGSVSLK		1049718	1685513	603782	949287	1411348	1111880	951054	1029940	539274	1257129	981539	1142866	1691195	1936904	2245410	1922643	1751190	1721646	3043890	2803811	1	3106225	2576414	2233625
p0958	K2C8_MOUSE	Keratin, type II cytoskeletal 8	FASFIDK		512881	495850	460785	237751	507988	368092	200514	357051	273263	1	1	265320	1	226942	1	284129	1	1	245655	453718	286802	528477	312128	429645
p0959	GBLP_MOUSE	Guanine nucleotide-binding protein subunit beta-2-like 1	IIVDELK		3502015	4381252	2896713	2331177	2364167	2262533	1905669	2280886	2106896	2464431	2010504	2257239	3920183	3586489	3766207	4167800	2908872	3484990	5096140	5242663	4780287	5208106	4649444	4504308
p0960	RS3A_MOUSE	40S ribosomal protein S3a	MMEIMTR		1288024	1023070	859850	738771	795296	875873	957603	553546	520196	883539	858041	914258	2050864	2048038	1640321	1904392	1474140	1721032	2417478	1891092	1228597	1810691	1401361	1486151
p0961	RSSA_MOUSE	40S ribosomal protein SA	LLVVTDPR		1534298	1746966	1704522	1532425	1771981	1316944	2214154	1637869	1073738	1989682	1653784	1297679	3902135	3097216	2820617	3108053	2306612	2386532	3801963	2982504	2024746	2512701	2706189	2055071
p0962	MGAP_MOUSE	MAX gene-associated protein	IVIDPEIK		2512569	3425721	2946538	2466758	2823654	2046614	2200605	2718198	2342277	2877167	2537333	2132038	68188	1	27519	1747367	1496793	1390918	996296	1045370	800132	368530	379753	407422
p0963	ALDOA_MOUSE	Fructose-bisphosphate aldolase A	ELSDIAHR		866845	320537	944852	989157	1021008	644681	799845	848722	608500	1252866	925176	908728	1544368	1567367	1308177	1568862	1069889	1541277	1620372	1628462	1	1294126	1495602	1055611
p0964	NMB_MOUSE		LLEPLLQK		111047324	133713538	109726240	100920196	131205428	104825248	125634680	120308463	106318684	136242267	117061013	123214198	178205606	160891190	161678966	232723274	162825929	173479715	148171965	148757567	140104907	179339331	187334499	173863126
p0965	RLA0_MOUSE	60S acidic ribosomal protein P0	GNVGFVFTK		673085	633905	595721	362182	321928	259931	389788	332585	248444	506380	328866	316173	860555	922223	632939	619365	498790	429342	830801	695396	747303	833254	904665	922889
p0966	SAP3_MOUSE	Ganglioside GM2 activator	IQSILSSGGK		4152471	5534457	5147309	2347082	2203613	1967185	2857176	2483477	2618391	2301436	1899090	2112457	713161	539971	836415	797613	581911	546089	409653	613088	1	1299310	1593193	1624495
p0967	RS18_MOUSE	40S ribosomal protein S18	VITIMQNPR		959635	1306761	810381	993740	1150586	863553	870951	902730	608563	1117165	1262854	994944	3754162	3169515	3151584	1964801	1683192	1827564	1869781	2217309	1296855	2747555	2820272	2141825
p0968	TLN1_MOUSE	Talin-1	GLAGAVSELLR		207026	224078	149643	166818	227438	171177	213620	169744	203954	235101	259515	205620	178289	204910	187168	115095	150793	71218	150259	178456	1	117792	121471	96182
p0969	AP2A2_MOUSE	AP-2 complex subunit alpha-2	FVNLFPEVK		1	253484	1	1	1	1	1	5204	173489	1	1	1	1	107855	120074	1	1	1	105274	117120	77610	1	1	1
p0970	EFTU_MOUSE	Elongation factor Tu, mitochondrial	AEAGDNLGALVR		289107	230336	169986	217396	253315	1	161520	1	150779	1	1	1	270196	209351	253403	232957	240889	173405	353680	440542	183195	218475	217102	218475
p0971	RL22_MOUSE	60S ribosomal protein L22	ITVTSEVPFSK		839597	1072030	895139	459031	562455	425421	806759	651255	455857	624429	674865	571744	860771	824836	965795	842305	778817	687205	757514	822781	716307	1116882	1111131	993999
p0972	RB11A_MOUSE	Ras-related protein Rab-11A	GAVGALLVYDIAK		452223	998507	571193	559916	960173	648253	622411	649456	512188	954709	1161986	869627	974971	956286	614917	780491	771324	667322	1162433	938342	797046	1035689	947489	837899
p0973	K2C5_MOUSE	Keratin, type II cytoskeletal 5	SLDLDSIIAEVK		221098	429739	342077	637974	1189676	866528	501534	464456	366468	479435	445223	396681	738070	808671	672593	876320	855855	855006	718017	703131	540811	802344	737073	780888
p0974	SNAA_MOUSE	Alpha-soluble NSF attachment protein	QAEAMALLAEAER	Gln->pyro-Glu (N-term Q)	255203	329647	190386	272942	286620	220552	245135	245240	155357	369963	300501	288967	342282	355172	297189	267576	263451	317554	328350	277450	270939	275068	273081	283841
p0975	VATA_MOUSE	V-type proton ATPase catalytic subunit A	AKEILQEEEDLAEIVQLVGK		57095	68315	35778	163863	147007	75510	71636	79719	57720	91395	84302	81964	167574	247013	1	42035	36524	1	1	1	1	140755	111714	122134
p0976	RRP5_MOUSE	Protein RRP5 homolog	TTEPGVTGLILAVEGPASK		36924	61774	50446	38539	71074	52409	48740	62519	45398	59248	56062	69455	122965	107845	67672	70870	76440	95329	107442	114099	107651	87111	118956	95613
p0977	TOIP1_MOUSE	Torsin-1A-interacting protein 1	ERSPGGR		1	1	1	1	1	1	487552	133858	329780	1	1	1	1	1	1	1	1	1	1	1	26536	1	1	1
p0978	NDUF4_MOUSE	NADH dehydrogenase [ubiquinone] 1 alpha subcomplex assembly factor 4	KPSMAPK		1587029	2448086	2725167	69391201	66820413	56669627	56219419	52177364	40222144	77166562	63300627	62336918	64068872	61203101	1670057	71137305	54933949	53712002	1111851	987023	26682	843074	959919	806784
p0979	RS16_MOUSE	40S ribosomal protein S16	KFGGPGAR		1	1	1	1	64877	172513	171691	175887	18450	303411	24454	55437	1	1	1	138909	1	1	1	1	1	1	1	1
p0980	JMY_MOUSE	Junction-mediating and -regulatory protein	QRYPGQVILK		5243639	6610190	5012488	6013030	5065275	4097547	4713757	4885767	4159446	6501254	5072021	4989349	1939445	2337071	2550910	3562011	2962182	3019881	4049510	3182282	2922182	3139200	2884791	3401600
p0981	PDIA1_MOUSE	Protein disulfide-isomerase	SNFEEALAAHK		187367	260159	239756	1	1	174379	1	161547	99050	263260	140401	133045	141769	87522	1	230370	75912	167540	87900	149202	1	1	93599	1
p0982	RS11_MOUSE	40S ribosomal protein S11	ILSGVVTK		1049718	1685513	603782	949287	1411348	1111880	951054	1029940	539274	1257129	981539	1142866	1691195	1936904	2245410	1922643	1751190	1721646	1	2803811	1	3106225	2576414	2233625
p0983	NGRN_MOUSE	Neugrin	QDQKVLK	Gln->pyro-Glu (N-term Q)	1	2611742	1183914	2598128	3354098	2251581	1806694	1544378	1340250	3281051	2776529	3288353	1	3171841	2436655	1966174	1743423	1400847	1	2294282	1	1689155	1935797	1867059
p0984	CH10_MOUSE	10 kDa heat shock protein, mitochondrial	GGIMLPEK		1268074	1355093	1305051	982181	1033484	1021493	1251999	1030753	1004435	1379782	1403522	1215080	1577288	1570374	1622429	2522257	2051320	1944666	1982693	1945168	1417491	2050962	1657820	1598348
p0985	SYTL4_MOUSE		NELLEIK		707356	1123505	695492	697475	855725	563400	879897	828412	575382	1046646	1038159	857003	1205236	1539043	1324117	1928662	1405945	1170124	1602580	1434943	1121308	1200182	1187023	1460511
p0986	I2BPL_MOUSE	Interferon regulatory factor 2-binding protein-like	LGEEQQR		1	1	35108	2083875	1604357	1289417	1302497	885280	922656	2201664	2234819	1647849	1	1	1	1043469	1145919	1170968	1	1	1	1	1	1
p0987	KLH20_MOUSE	Kelch-like protein 20	MPYISDK	Oxidation (M)	1	1	1	1	1656198	1	1400710	1	1	1008184	1537695	1219899	42302	1	1	1000386	1049773	1099740	34870	1	1	1	1	1
p0988	PDIA3_MOUSE	Protein disulfide-isomerase A3	LNFAVASR		485617	392150	410104	488672	547548	315117	454423	482062	269340	562735	383188	365279	574583	461596	411950	630985	526237	427107	773954	596435	527246	410972	433058	470180
p0989	RL3_MOUSE	60S ribosomal protein L3	AGMTHIVR		1	1	1	834855	785004	659400	441457	522732	648987	1018553	826977	459637	1	1	1	1264772	1201896	1377909	1	1	1	1	1	1
p0990	ODPB_MOUSE	Pyruvate dehydrogenase E1 component subunit beta, mitochondrial	DFLIPIGK		478940	736930	1	310276	1	393694	529621	524914	466268	1	666651	1	593506	593087	538108	1	876503	1	602991	545624	468662	837066	639287	619638
p0991	EZRI_MOUSE	Ezrin	IALLEEAR		1515595	1966429	1360665	1166837	1393747	1008304	936344	1020751	957664	1366508	1214847	681500	970234	780671	815398	966954	943410	831378	1100280	1281505	763310	980531	598948	694859
p0992	RS9_MOUSE	40S ribosomal protein S9	IEDFLER		1801746	1596632	1269962	1041270	840648	785023	1000345	930254	646251	1614873	1194126	1	1615677	2226258	1719408	1775765	1604716	1681388	2622514	2932501	2733735	2111109	2024782	1875696
p0993	LAMP2_MOUSE	Lysosome-associated membrane glycoprotein 2	VPLDVIFK		94632	200649	159623	78250	113147	144981	80971	108233	128313	118481	159148	121795	15732	1	1	1	1	39079	1	55690	9643	1	65113	1
p0994	RS3_MOUSE	40S ribosomal protein S3	KPLPDHVSIVEPK		835641	793128	729892	723211	634567	667384	594449	760378	562087	818708	748696	569438	604712	645649	591636	1081703	794140	740209	1056229	974498	1	681558	642148	674847
p0995	RL11_MOUSE	60S ribosomal protein L11	YDGIILPGK		2168212	2774334	1667164	3220928	4378707	2998805	2851648	3096561	2684918	3041985	1662126	1508291	8466887	7823186	8684456	8709284	3358330	6105522	2406264	9542906	3047708	7660795	9347930	7335100
p0996	GSLG1_MOUSE	Golgi apparatus protein 1	KEVLNMLK	Oxidation (M)	1	1	1	25712	1	30718	1	1	27136	1	1	1	1	1	1	1	1	1	1	1	1	1	1	1
p0997	RS4X_MOUSE	40S ribosomal protein S4, X isoform	LSNIFVIGK		4752784	5433763	4357760	2559140	3745978	3150083	3938377	3646144	2733095	3850457	3816902	3852978	5259428	6997672	6555391	6278650	5551889	6114272	5768818	4813402	4350835	8148938	7072635	6608358
p0998	MYL6_MOUSE	Myosin light polypeptide 6	HVLVTLGEK		702597	762416	68167	493409	387870	245851	233741	319835	522291	488898	364319	248428	996611	864825	801261	946915	689663	686975	736820	781937	1	338337	430249	303334
p0999	HNRPU_MOUSE	Heterogeneous nuclear ribonucleoprotein U	DIDIHEVR		616637	728129	1	553949	430934	487238	522994	373036	271488	484214	471460	458394	916322	721366	895790	928949	784491	624787	926580	1003899	1	1	907819	774416
p1000	CUBN_MOUSE	Cubilin	DFVEILDGR		1987128	2456047	1686208	1228280	2347552	1425565	1978758	1887784	1637080	2237203	2253635	2216980	619618	733623	609828	806152	750503	543329	538579	542094	515050	850791	699721	708713
p1001	CATL1_MOUSE	Cathepsin L1	LFQEPLMLK		273211	558303	347321	272136	380237	387464	365030	589702	311296	322726	327348	337975	165377	164254	190971	172011	188468	95688	1	1	132724	195050	198464	160955
p1002	DHX32_MOUSE	Putative pre-mRNA-splicing factor ATP-dependent RNA helicase DHX32	SLATDVLLGLLK		49954	57399	46468	77116	81969	45900	41206	63377	46845	64876	85072	56756	35985	50185	1	19738	27998	22919	49779	1	21052	17399	32030	24434
p1003	VAPA_MOUSE	Vesicle-associated membrane protein-associated protein A	GPFTDVVTTNLK		298679	449253	369331	194139	284854	387130	287126	300528	298900	313891	450916	398521	266133	485508	370884	296483	358099	268372	380006	221051	337513	712759	626424	527605
p1004	SNX8_MOUSE	Sorting nexin-8	AIDNAADLLIFGK		90215	143736	90345	75588	91316	87824	103190	104534	86141	123293	92247	98009	81093	77661	1	33558	36485	44303	101955	53429	41530	49863	54257	44363
p1005	MECP2_MOUSE	Methyl-CpG-binding protein 2	EVVKPLLVSTLGEK		315064	476771	327038	623148	589668	409013	420901	403673	295524	482761	390799	352146	148793	111403	136085	356522	459777	413556	741084	539348	460918	220039	134513	152055
p1006	PIWL1_MOUSE	Piwi-like protein 1	MGGELWRVDMPLK	Oxidation (M)	2188662	2048694	2042551	1214287	1536926	1446630	1871344	1598866	1319292	1922178	2038426	1657698	3509533	4153790	4012801	1634552	2029753	1879621	1509455	1216451	1408507	5091627	4047138	3586652
p1007	TCPG_MOUSE	T-complex protein 1 subunit gamma	EMMLSIINSSITTK		1	361386	173346	167525	1	5026	1	211711	1	1	172737	1	1	1	1	505434	1	1	1	13625	9177	1	357203	1
p1008	PRS4_MOUSE	26S protease regulatory subunit 4	MTLADDVTLDDLIMAK	Oxidation (M)	17428	49883	57644	22164	1	38754	41482	51639	56626	25307	27298	62646	57116	18812	37484	90664	100972	104100	33596	68439	88681	60429	92869	108433
p1009	DZI1L_MOUSE		QLETPAK		939926	1443150	1774661	673818	1069617	1465674	1135834	772508	1210642	965285	1274254	1329152	21990	946823	1194590	1695933	1475019	1564438	2909930	2414217	1	1374980	1061426	1561327
p1010	LAMP1_MOUSE	Lysosome-associated membrane glycoprotein 1	NVTVVLR		2801725	4362172	2923376	1851269	3466473	2272123	3254048	3774062	2472833	3607214	4019583	3356763	1796594	2496522	1824375	3283473	1903149	1567131	2997698	2598297	1903757	1802977	1812614	1753102
p1011	ACTBL_MOUSE	Beta-actin-like protein 2	RGILTLK		756230	705776	1142367	913739	915666	721160	1015864	921725	697649	1129249	876826	875821	1167806	1155021	856682	1681456	1231856	1328892	1059487	1012458	731567	933095	926798	939937
p1012	SAP3_MOUSE	Ganglioside GM2 activator	VELTVEK		5913287	6288831	3597319	5827993	4163270	3959234	4631175	4429622	3496344	6385587	5135506	5612074	1881129	1398443	1216786	1445241	1146872	1489830	3061193	3118771	226323	2507523	2278322	2196759
p1013	HNRPK_MOUSE	Heterogeneous nuclear ribonucleoprotein K	HESGASIK		20898	11076	27777	54120	80634	132425	128826	73970	98627	89782	70690	82402	19019	21455	20666	122109	81965	113155	65087	46579	5882	17612	8237	24544
p1014	RLA2_MOUSE	60S acidic ribosomal protein P2	VISELNGK		623885	355866	720085	1053494	888294	713046	794993	669528	635906	1408757	931109	1088323	716004	838048	839303	1570039	1390117	1217471	1006331	1208264	722134	1129888	789621	841052
p1015	ALDOA_MOUSE	Fructose-bisphosphate aldolase A	ADDGRPFPQVIK		1273943	997115	666555	517738	845270	417287	1034877	835684	427323	1053249	969578	722373	1807090	1746463	1931221	2020987	1651717	1430545	2175850	2137268	1187922	1843313	1803214	1428767
p1016	TMPSD_MOUSE	Transmembrane protease serine 13	NKPGVYTK		372403	103250801	67066456	18966898	35140093	46043487	28022036	27260855	26281660	29110138	39304589	44702798	3234500	19956936	28146185	42169339	35373307	39329764	14314653	430801	404982	291456	35248342	435924
p1017	SYK_MOUSE	Lysine--tRNA ligase	FELFVMK		215386	286054	1	1	359168	299333	258062	1	197121	1	339350	1	643567	601079	541522	1	421132	388331	613324	520100	448413	506076	572898	580488
p1018	MYH9_MOUSE	Myosin-9	HEDELLAK		1	19138	1	172721	131497	83748	99742	1	1	1	133770	1	1	1	1	236708	1	108802	270305	1	1	1	83927	83127
p1019	RL10A_MOUSE	60S ribosomal protein L10a	AVDIPHMDIEALK		1982946	3478877	2899749	1984376	2641336	2209176	2385580	2433015	1813066	2746207	2980652	2382797	1698565	1900154	2494749	3315988	2910218	3027137	2491946	1818701	2106748	2795484	2493571	2731797
p1020	RS10_MOUSE	40S ribosomal protein S10	GPEGERPAR		1008333	250634	264071	134205	185429	228681	159100	94824	182991	386278	143935	426834	266725	103580	218237	264111	354098	465739	2279235	1895401	1	658087	149694	706018
p1021	RL17_MOUSE	60S ribosomal protein L17	YLKDVTLK		24056376	38674228	38543681	23250603	33667107	34740399	26054865	32358353	32538991	31001761	36472738	35497067	8371840	11299437	14817314	26613226	26439814	29890789	14629700	14531080	16582454	19852057	20567045	24247260
p1022	CH60_MOUSE	60 kDa heat shock protein, mitochondrial	GVMLAVDAVIAELKK		402053	429117	282554	722635	576890	402418	316535	250238	115663	511498	443103	538270	1581074	1713821	1240731	458984	330606	168071	1756438	1384969	919437	803116	952943	379691
p1023	ZEP1_MOUSE	Zinc finger protein 40	GPSAGHVLPGR		2219567	2085014	2145197	1362193	906864	828451	1073762	805108	1113830	1412418	1085734	707567	269122	535265	392283	353361	246636	206606	263604	372575	1	609210	765527	688118
p1024	RS25_MOUSE	40S ribosomal protein S25	LNNLVLFDK		1508287	1706436	1289879	861634	1179193	943226	1183001	938371	843427	1368238	1266877	1424699	2136921	1936140	2130990	1584111	1672211	1644042	1951618	1812301	1094337	2332545	2256955	2542766
p1025	FUBP2_MOUSE	Far upstream element-binding protein 2	MMLDDIVSR		490231	764771	790477	337215	767548	550186	420353	627415	373211	409456	634495	650447	705484	713467	640191	1234385	986208	897819	911859	997435	690120	873083	780796	906631
p1026	NSUN2_MOUSE	tRNA (cytosine(34)-C(5))-methyltransferase	MMGLEVLGEK		323137	408226	352094	270108	303325	229014	296302	325070	208484	397613	337284	339568	454635	558843	517914	587141	517763	421246	374237	443360	359849	617263	537941	569093
p1027	QN1_MOUSE	Protein QN1 homolog	KIATQEVLLK		168024061	163596932	151500861	101479807	112580785	97390911	97194024	108033994	106516551	112093074	123389716	106074807	108814989	107565446	106318207	111166948	92655468	99645955	97663450	103955538	81559870	111369854	103936698	109646637
p1028	CH60_MOUSE	60 kDa heat shock protein, mitochondrial	NAGVEGSLIVEK		641250	644428	672134	588134	783023	508598	905780	867322	694484	909835	617062	895392	1190802	1135553	1219362	909439	874680	812038	820850	740565	699700	878964	1022243	790314
p1029	GLDN_MOUSE	Gliomedin	GDVSNDVLLTGAK		238609	401335	326300	335021	414226	347845	241971	274792	288831	360992	315655	438620	130747	106879	144013	1146165	1056975	1006465	1040973	1141741	767834	409562	309427	205583
p1030	AN32E_MOUSE	Acidic leucine-rich nuclear phosphoprotein 32 family member E	KLELSDNIISGGLEVLAEK		191951	218054	171780	279724	229318	221523	236328	181980	175907	301890	301728	199542	849587	958286	797301	554110	552899	502188	827808	804700	471463	755757	746961	557700
p1031	GANAB_MOUSE	Neutral alpha-glucosidase AB	VLLVLELQGLQK		65406	383571	230379	149062	408210	294972	402649	347188	252406	549939	349932	257691	1639693	1503866	1050895	419537	357702	264120	670549	762545	472372	858498	1002389	636974
p1032	SPA3K_MOUSE	Serine protease inhibitor A3K	KTLFPSQIEELNLPK		84050	130793	78372	65607	191665	100235	92191	124290	78312	206798	209773	118636	1	29864	16043	19963	1	1	1	1	1	1	51532	17747
p1033	GMFB_MOUSE	Glia maturation factor beta	SESLVVCDVAEDLVEK		37462	37737	51539	41138	41477	27928	35420	63925	31120	55464	41791	30412	1	1	1	35012	39210	1	1	23467	1	1	1	1
p1034	RS15A_MOUSE	40S ribosomal protein S15a	FDVQLK		764021	1016334	625839	582218	647213	543957	485638	592377	406965	607487	546558	568280	1098938	1217089	1005913	1125456	631690	1010043	1091591	1080492	807044	1038888	1078955	1016185
p1035	UBP10_MOUSE	Ubiquitin carboxyl-terminal hydrolase 10	LPPVLVLHLK		121279	320148	185614	178962	177949	194039	159179	215661	181095	277422	202017	169076	249591	189500	274996	520762	242740	262367	351136	237513	224978	282964	303722	291793
p1036	ALDOA_MOUSE	Fructose-bisphosphate aldolase A	VLAAVYK		2273631	2728122	1650245	1371897	1355283	2034673	1504150	1105495	729043	1926816	1362063	1971235	2716897	3074702	3526620	2930340	2032946	2315410	4687593	4914381	1	5447579	4457309	3993786
p1037	F115A_MOUSE		VLFTVGK		2273631	2728122	1650245	1371897	1355283	2034673	1504150	1105495	729043	1926816	1362063	1971235	2716897	3074702	3526620	2930340	2032946	2315410	4687593	4914381	1	5447579	4457309	3993786
p1038	CUTC_MOUSE		ADIRLAK		1	1	1	83548	1	1	1	1	1	1	1	1	228494	224580	363092	21803	50853	1	603179	1071039	457784	719553	1	567743
p1039	F10A1_MOUSE	Hsc70-interacting protein	LAILYAK		201296	189532	245633	1	1	113295	119238	1	112990	1	1	1	478799	506161	346909	479623	715625	602938	1	248457	263084	382253	1	80940
p1040	ACTBL_MOUSE	Beta-actin-like protein 2	IIAPPER		9760920	9543368	8180177	8863178	12598406	5604124	8310728	8019472	10585092	12095274	8995076	10469230	17767408	16269879	12057449	20495668	16585625	11314802	11932902	16528608	8550733	10634616	8879194	14476295
p1041	IMB1_MOUSE	Importin subunit beta-1	VAAGLQIK		164381	1	1	1	1	1	54097	1	40692	1	1	53047	613111	405511	512397	124632	118502	179857	302359	389101	1	591331	282554	377157
p1042	RL22_MOUSE	60S ribosomal protein L22	KLVAKGGK		756230	705776	1142367	913739	915666	721160	994776	921725	697649	1113563	876826	875821	1148294	1155021	856682	1681456	1231856	1328892	1059487	1012458	731567	891277	926798	939937
p1043	TCTP_MOUSE	Translationally-controlled tumor protein	GKLEEQKPER		2771627	2875698	2171908	823316	374539	506028	42092	48098	269670	607028	900391	899852	551878	703222	848840	1152974	1008215	1007573	972715	2126904	2791947	3684781	3707690	2591775
p1044	RL13A_MOUSE	60S ribosomal protein L13a	MVVPAALK		63599	1	1	1	3359223	1	2797791	2899529	3078356	3063016	3337501	3090669	5068134	4819633	4537649	7042876	5040398	5852515	7005016	6763809	20089	39376	35767	1
p1045	CH60_MOUSE	60 kDa heat shock protein, mitochondrial	APGFGDNR		108315	547776	16312	43051	88043	29960	1	25362	19748	30671	120688	85556	351103	369494	120558	81984	55462	57683	33217	1286773	208827	425642	415762	315520
p1046	RS18_MOUSE	40S ribosomal protein S18	YAHVVLR		570211	584204	543792	576873	486479	611386	497235	438600	1	739069	405983	684444	1372069	1165669	1093137	1022391	602023	874577	1471665	1710572	1	1092518	994753	812271
p1047	TYW5_MOUSE	tRNA wybutosine-synthesizing protein 5	ITLFNPR		1876249	2046049	1438233	1070289	1492862	1279857	1196205	1271911	888989	1032543	1351412	1184287	3150727	3115118	2778660	3295111	2496183	2944810	3558999	3693021	2420752	2855095	2649153	2416245
p1048	PRDX1_MOUSE	Peroxiredoxin-1	ADEGISFR		672934	672437	500474	471188	344875	272848	358771	251082	280076	382767	213144	321463	1244916	914751	996033	1432912	1140228	986399	1065614	950812	1	910998	1064117	958169
p1049	IF5A1_MOUSE	Eukaryotic translation initiation factor 5A-1	EDLRLPEGDLGK		346326	494919	1	300294	450533	156763	221059	268966	174930	1	1	68269	735169	833102	699294	744037	733695	460987	595121	1012542	538009	614074	1042268	783074
p1050	RS20_MOUSE	40S ribosomal protein S20	LIDLHSPSEIVK		2086278	1461022	1736255	1047717	1165148	1011044	1284758	1380530	1171816	1124184	1341386	1026123	2021571	2119036	1450006	2483097	1863891	1609267	2330346	1726466	2029919	1635148	1764773	1985497
p1051	GRP78_MOUSE	78 kDa glucose-regulated protein	VMEHFIK		1092736	940373	1	529503	621834	321254	601465	675287	475478	771807	696703	506873	685477	610397	544977	539870	497123	479812	498431	605235	1	1110339	722886	869246
p1052	RL23A_MOUSE	60S ribosomal protein L23a	VNTLIRPDGEKK		231317	160112	313109	387091	325656	289332	1	1	1	245243	371743	329381	1007013	978197	515965	461788	409275	288962	735534	529671	1	437018	272332	472869
p1053	EF1A1_MOUSE	Elongation factor 1-alpha 1	QTVAVGVIK		402319	471574	200427	194316	157847	102101	230841	206212	1	159138	101991	1	1669171	1039821	1310375	354270	406243	354117	253895	300091	1	1397311	1574182	1470089
p1054	PGK2_MOUSE	Phosphoglycerate kinase 2	ALMDEVVK	Oxidation (M)	1730976	1767388	1585754	976802	1040560	1111836	837681	904939	869323	1170965	1619185	1438518	1738318	1694218	1958030	2244880	1808146	1837455	2408742	2570410	3111262	2472653	3362636	2666751
p1055	SEPT2_MOUSE	Septin-2	VNIVPVIAK		244630	295641	240190	1	160444	131771	200239	282512	1	269877	206136	178470	315662	189617	1	283709	1	211863	480373	372926	214741	496419	309870	355780
p1056	KPYM_MOUSE	Pyruvate kinase isozymes M1/M2	IENHEGVR		534938	837042	698475	210369	410752	685147	361591	199822	351047	325746	383204	504556	302910	280987	397401	635590	515266	607604	1518111	1211239	1	790429	458461	821020
p1057	H2B1A_MOUSE	Histone H2B type 1-A	LLLPGELAK		111047324	133713538	109726240	100920196	131205428	104825248	125634680	120308463	106318684	136242267	117061013	123214198	178205606	160891190	161678966	232723274	162825929	173479715	148171965	148757567	140104907	179339331	187334499	173863126
p1058	TCPD_MOUSE	T-complex protein 1 subunit delta	DALSDLALHFLNK		44153	82462	52131	114773	136885	99987	53864	45515	29138	157668	125647	94141	426416	274786	208430	255984	141370	200093	402175	412293	233386	305481	192180	225941
p1059	RS6_MOUSE	40S ribosomal protein S6	LIEVDDER		1516512	2232908	1419357	751144	684086	784769	454607	492523	387562	943943	752252	913568	798429	944359	1357868	1444147	1172580	1452080	1761505	2549299	30517	2853872	2569005	2408637
p1060	AN32B_MOUSE	Acidic leucine-rich nuclear phosphoprotein 32 family member B	KLELSENR		248595	89082	228431	282547	176723	140264	1	1	1	269055	131352	210778	568909	545023	485639	410101	402928	395692	594447	600558	1	366048	324308	434803
p1061	RNPS1_MOUSE	RNA-binding protein with serine-rich domain 1	MIDMPVER		180158	327749	265251	127298	300952	249748	1	96119	204421	276751	137417	157767	644756	326811	594324	456435	382246	412564	552755	468182	307705	546549	256394	201726
p1062	PA1B2_MOUSE	Platelet-activating factor acetylhydrolase IB subunit beta	IIVLGLLPR		279614	447714	317249	309359	539678	350548	361798	413987	323404	529957	379630	315636	1374603	1321827	1207585	977527	840031	977131	1305771	1357850	1107249	1030792	902817	876515
p1063	FAS_MOUSE	Fatty acid synthase	VLEALLPLK		798034	1137779	1003503	808135	1110129	982942	1247838	1000206	821806	1253186	1106269	1106491	1514251	1557513	1443431	2217649	1707360	1372668	1815785	1901249	1440882	1532311	1412500	1199419
p1064	ENOA_MOUSE	Alpha-enolase	SCNCLLLK		1145842	1037261	1302859	1087163	1319560	813592	1457879	1471491	783611	1283862	1250745	944709	4953816	3512428	3037586	2025827	1708791	1731624	2501857	2095901	1564794	3292158	3170548	2404130
p1065	HNRPK_MOUSE	Heterogeneous nuclear ribonucleoprotein K	LLIHQSLAGGIIGVK		1411340	1338782	1445795	1	1103893	1	24142	1	1	1315182	1088951	1	2901212	2770589	3548419	2602621	1928893	2111172	1	36532	1	4120422	3134918	3384236
p1066	LRRC9_MOUSE	Leucine-rich repeat-containing protein 9	NIEGLQTLK		1615341	2129891	1194509	857628	1461878	979438	1127897	924889	1068818	925815	1345043	1471666	3105826	3309499	2669887	3735892	3322470	3455953	4559376	3423260	2584136	2823402	2907902	2577455
p1067	TCPB_MOUSE	T-complex protein 1 subunit beta	ILIANTGMDTDKIK		267024	379209	230700	1	152882	263527	157136	1	131292	105534	51205	1	741627	863983	711743	536299	433400	580682	558831	750296	684129	925204	620973	704804
p1068	PPID_MOUSE	Peptidyl-prolyl cis-trans isomerase D	HVVFGQVIK		3907175	5630262	4355333	2750028	4372064	4689087	3647999	4171740	3138963	5309346	4117581	4584355	10415794	11755001	11857428	8886026	6594635	7927316	12024049	9247652	7891924	8773134	8387780	9053364
p1069	TPD54_MOUSE	Tumor protein D54	LGLSTLGELK		129903	305055	221665	1	122240	178208	138553	1	126555	175041	94583	92129	262526	272718	229753	236841	1	222168	335069	330996	302308	316658	282173	357364
p1070	LA_MOUSE	Lupus La protein homolog	LTTDFNVIVQALSK		1	18362	1	1	1	1	1	1	1	1	24449	26455	115863	114036	109806	72952	59554	49292	75500	48444	47850	43728	94262	91798
p1071	THIKA_MOUSE	3-ketoacyl-CoA thiolase A, peroxisomal	SKAEELGLPILGVLR		98149	188102	89437	132240	181236	103391	160666	114149	97015	129000	204062	152739	113864	94289	118348	103318	89963	62647	1	44360	110775	1	76290	75114
p1072	PGK1_MOUSE	Phosphoglycerate kinase 1	VLPGVDALSNV		4697263	5264194	4689523	3034264	4576013	3855513	4917022	5461603	3989180	4984076	5438161	5092995	9922325	11019664	10216950	11188888	9118365	7675889	8561896	8281491	6820717	9427228	9225889	7786632
p1073	RL35A_MOUSE	60S ribosomal protein L35a	DETEFYLGK		383189	399163	346257	334152	266086	1	430817	302618	303203	206393	1	56765	713645	786017	638355	637712	611423	519480	395994	1	341253	529428	518313	359601
p1074	PGK1_MOUSE	Phosphoglycerate kinase 1	NNQITNNQR		1	42146	52109	1	50601	1	19548	6818	12243	1	43459	42382	174190	127209	193246	48508	38145	14034	78169	84731	1	219697	192566	248791
p1075	RL4_MOUSE	60S ribosomal protein L4	SNYNLPMHK		291372	318298	343660	177157	211803	102631	125665	160920	1	102453	192719	1	565991	507514	459902	293258	274877	269236	384503	374521	1	616762	602170	583713
p1076	NAL4C_MOUSE	NACHT, LRR and PYD domains-containing protein 4C	QISWTEVKK		492231	671403	447813	548110	577899	420978	411955	429837	320723	563604	565636	522349	390483	293920	277101	376658	356575	349605	402586	425409	321185	335621	264098	323974
p1077	SOAT1_MOUSE	Sterol O-acyltransferase 1	LLAAEAEELKPLFMK		103727	192330	151556	223569	190120	210963	161649	189870	97325	214376	256691	181613	275873	285974	204834	194449	149119	151463	297869	280088	218888	225871	206464	223414
p1078	PCSK9_MOUSE	Proprotein convertase subtilisin/kexin type 9	EPTLTLAELR		1588805	2135976	1735353	1313669	1490712	1304534	1214357	1137298	1101891	442889	343713	304905	2348006	2780287	2631575	3316665	2339321	2249678	2500127	2672656	2475215	2775477	3022565	3028479
p1079	KIF22_MOUSE	Kinesin-like protein KIF22	ALMDLLQLAR		1	46913	36917	59502	72217	51780	43031	51658	26299	66483	54182	49632	155573	226783	172498	105817	106468	118124	136397	125434	97214	172803	161571	195230
p1080	CT043_MOUSE	UPF0549 protein C20orf43 homolog	DAVIEFLLDK		1	1	1	1	1	1	1	1	1	1	1	1	1	1	1	1	1	1	284523	1	192718	1	1	1
p1081	IF4G1_MOUSE	Eukaryotic translation initiation factor 4 gamma 1	EAVGDLLDAFK		719752	1107095	823867	551682	995831	666477	542785	698540	439714	861039	817855	760299	939366	833954	776648	1162841	1046198	1004460	1028211	1024971	848118	1391438	1393647	1123386
p1082	CGNL1_MOUSE	Cingulin-like protein 1	GALIEELLQAK		2476365	59493	25548	21525	30071	15626	25304	20138	13678	3846286	34980	25877	199247	165265	139337	84656	1525286	75230	89246	1	73734	105912	129439	115372
p1083	LUC7L_MOUSE	Putative RNA-binding protein Luc7-like 1	ALLDQLMGTAR		1084616	1286932	1283633	1315204	1536892	1510203	1528664	1275142	1142459	1777617	1049486	1387065	5315711	5992149	4440075	4958260	3024240	3133285	5398688	4958903	3858673	3820492	3406210	2588484
p1084	RT27_MOUSE	28S ribosomal protein S27, mitochondrial	EVLDVLDGVLK		173508	298892	221070	235895	250857	195163	296722	202549	196917	339216	232201	218492	473685	367909	348131	304425	283772	320462	591367	478443	399484	375882	319096	285415
p1085	RL13_MOUSE	60S ribosomal protein L13	STESLQANVQR		91858	1	1	79064	1	1	1	1	41430	1	1	1	438542	501811	374836	143037	71364	68343	115701	186341	1	286232	516988	397182
p1086	RLA2_MOUSE	60S acidic ribosomal protein P2	NIEDVIAQGVGK		195086	2709582	4073374	2720246	2564102	4317620	3647427	3899844	5557345	3584344	1632562	3730069	13223949	14279258	14762535	8179709	6278734	7739878	7230886	6355474	9049998	14676627	12776694	13369648
p1087	MSH2_MOUSE	DNA mismatch repair protein Msh2	DSLIIIDELGR		43543	105892	53428	47708	54489	51637	53668	75761	53748	10605	47954	49349	241205	247357	203083	274399	238557	236655	321429	226487	214803	200240	218945	205604
p1088	HSP7C_MOUSE	Heat shock cognate 71 kDa protein	MKEIAEAYLGK		108736	1	101996	1	94517	148288	129307	164729	95249	96300	186044	80099	379781	425720	331793	310302	239625	182298	346701	163925	205209	287751	263708	250700
p1089	DDX1_MOUSE	ATP-dependent RNA helicase DDX1	GHVDVLAPTVQELAALEK		1	67691	41108	94696	85894	72177	52867	53303	33186	124138	87447	55312	253905	256864	185026	173530	139101	110473	187829	159140	160443	134738	136420	162163
p1090	NDUAD_MOUSE	NADH dehydrogenase [ubiquinone] 1 alpha subcomplex subunit 13	IALMPLFQAEK		166071	247238	169955	170807	284792	204426	186772	204573	156622	280141	242741	170130	387014	403666	379093	245175	195472	276828	338969	346147	311549	334622	306585	308448
p1091	H12_MOUSE	Histone H1.2	KASGPPVSELITK		513320	678079	472126	607612	579588	561967	630368	749776	643928	717212	537237	562171	996546	878771	949236	920269	853423	966523	794593	910141	659836	634481	807998	983934
p1092	RS15_MOUSE	40S ribosomal protein S15	EAPPMEKPEVVK		236700	539903	163022	71290	145659	1	19395	114208	65474	57223	92434	363601	648283	844005	1017703	168310	134505	202103	1093561	1455186	1	657801	953959	1055048
p1093	SAE2_MOUSE	SUMO-activating enzyme subunit 2	QFILVMNALDNR	Gln->pyro-Glu (N-term Q)	7524	13137	5442	15713	33425	17799	1	9850	1	29727	32191	1	147040	188518	154074	41634	66800	48844	133838	134162	85952	114458	125346	130253
p1094	UBQL2_MOUSE	Ubiquilin-2	SQTDQLVLIFAGK		168444	250771	142031	218784	329554	195623	200708	204470	148167	321690	253647	194999	540334	571525	538124	252467	278752	243132	348861	366005	214450	752972	634980	508501
p1095	SPTB2_MOUSE	Spectrin beta chain, non-erythrocytic 1	GNLEVLLFTIQSK		9947	31457	13949	1	40436	17451	25500	23440	21017	34307	24229	37156	78781	72624	87379	30443	28598	29893	46373	34268	35331	69189	67644	69357
p1096	GCSP_MOUSE	Glycine dehydrogenase [decarboxylating], mitochondrial	MEDPICENEILETLHAIASK		26159	41978	9169	54208	80495	40259	24550	13777	1	35624	47316	34814	165861	195987	128985	36983	1	21085	136104	99153	67709	100528	101337	111634
p1097	UMPS_MOUSE	Uridine 5'-monophosphate synthase	LLSQVADILFQTAK		1	1	1	1	80715	1	1	1	1	1	1	1	218873	190513	144007	69731	82401	92715	123167	125248	79960	178180	139483	147623
p1098	CSN6_MOUSE	COP9 signalosome complex subunit 6	QVCEIIESPLFLK	Gln->pyro-Glu (N-term Q)	50770	59195	51045	56142	78905	42580	42856	45687	38017	65681	79722	45083	164181	159286	138301	73017	100463	80603	115523	117715	103909	97515	97786	119748
p1099	MDHM_MOUSE	Malate dehydrogenase, mitochondrial	VDFPQDQLATLTGR		236467	335161	223143	184729	300623	238530	223364	240444	180650	328445	332111	275283	521232	564690	500615	300920	306287	264288	212732	240504	215503	632390	612876	624275
p1100	RL4_MOUSE	60S ribosomal protein L4	GPCIIYNEDNGIIK		146785	137687	311493	144033	84286	83779	132199	98030	198782	180065	139172	155000	614365	498866	489059	765921	686245	796616	334757	272186	528941	478357	458309	543095
p1101	TBB3_MOUSE	Tubulin beta-3 chain	AILVDLEPGTMDSVR		212813	268759	196021	193737	264373	288580	155858	173704	156166	380877	294997	369494	965083	1040841	976219	664670	552110	543187	996784	795694	688176	737331	837126	690155
p1102	PRDX1_MOUSE	Peroxiredoxin-1	QGGLGPMNIPLISDPK		1	28119	10218	12043	22626	19217	5117	9754	14941	15251	13842	1	474841	481248	395622	47600	39653	45533	10091	26267	42005	479598	467469	500756
p1103	RL3_MOUSE	60S ribosomal protein L3	AHLMEIQVNGGTVAEK		39296	61567	1	27581	1	1	1	1	1	1	1	1	260713	460899	463968	83091	1	1	207825	141807	1	428827	610394	402298
p1104	K2C8_MOUSE	Keratin, type II cytoskeletal 8	LEAELGNMQGLVEDFK		7530	24834	32633	37687	52872	35976	24134	28187	19384	75273	39577	56232	200293	136644	154445	12750	23784	18244	54237	54990	6702	93503	76621	57484
p1105	TOP2A_MOUSE	DNA topoisomerase 2-alpha	EDLAVFIEELEVVEAK		9122	5576	1	21528	22635	13921	1	1	1	11444	23669	17282	69226	79091	68268	1	1	10392	101481	80965	59754	44910	40440	46852
p1106	PRS6A_MOUSE	26S protease regulatory subunit 6A	QIQELVEAIVLPMNHK	Gln->pyro-Glu (N-term Q)	6840	9949	1	18645	17616	12325	1	1	1	11943	10832	7708	65932	109342	109557	15838	23095	12930	65890	87799	52308	50556	42883	55183
p1107	RINI_MOUSE	Ribonuclease inhibitor	LGNAGIAALCPGLLLPSCK		74958	122561	85128	94364	104846	98197	116866	98269	67020	123427	146147	96779	238110	224703	212938	80862	60873	86327	85836	68846	63248	168780	134538	162879
p1108	IDI1_MOUSE	Isopentenyl-diphosphate Delta-isomerase 1	QVQLLAEMCILIDENDNK	Gln->pyro-Glu (N-term Q)	1	1	1	1	1	1	1	1	1	1	1	1	27699	52203	54686	1	1	1	5939	1	1	8002	5161	23109
p1109	EF2_MOUSE	Elongation factor 2	NPADLPK		808586	910342	763860	255578	226008	1	149138	164620	131841	418846	369116	290058	1	259045	324816	443411	408199	392414	831612	998306	1	854581	564893	654261
p1110	F167B_MOUSE		LQLQTR		596274	1	429013	699400	582135	538057	554879	393101	415159	833411	644557	508081	397761	507501	347583	1185209	1237532	842845	524201	945003	1	748750	710711	625173
p1111	PDIA3_MOUSE	Protein disulfide-isomerase A3	TADGIVSHLKK		1	1	1	296305	267342	163982	263196	162768	244054	164341	169764	372537	432220	503863	226575	377465	352595	207498	1	1	1	1	1	94893
p1112	TBA1A_MOUSE	Tubulin alpha-1A chain	LSVDYGK		1	221572	152262	173798	197137	1	133451	151596	140235	269750	27154	130827	273042	366552	195041	550588	418172	483006	1	28380	1	433901	319482	241253
p1113	EF1A1_MOUSE	Elongation factor 1-alpha 1	KLEDGPK		939926	1	525568	673818	20058	569211	376215	335271	189109	965285	359113	485878	1113665	946823	1194590	789932	1475019	1564438	2909930	2414217	3164494	1374980	48371	1561327
p1114	ETFA_MOUSE	Electron transfer flavoprotein subunit alpha, mitochondrial	RAASLLR		438940	1	1	290524	150473	225342	153041	165883	1	207446	1	223158	1	1	190426	455892	336760	377186	535678	464246	1	603962	461542	432995
p1115	RL28_MOUSE	60S ribosomal protein L28	RASAILR		438940	1	1	290524	132147	225342	153041	165883	1	124933	1	223158	1	1	1	430873	274740	242407	535678	464246	1	603962	461542	432995
p1116	LDHA_MOUSE	L-lactate dehydrogenase A chain	RVHPISTMIK		1	1	1	431236	450002	310936	320630	344623	264178	348074	489037	318818	875565	583996	640123	1064619	729477	624023	879983	1086233	14512	1	1	19328
p1117	RS3A_MOUSE	40S ribosomal protein S3a	VVDPFSK		614104	1147242	807364	485213	424412	544192	528086	735037	539091	733485	390886	354377	1228660	1182163	1138896	1247925	679992	1009625	1636779	1794003	923620	1120051	1062671	1029087
p1118	RL29_MOUSE	60S ribosomal protein L29	ALVKPQAIKPK		1	1	1	873657	708543	855870	707602	734414	566362	873153	986970	1240723	1	2679617	2521203	1464711	1001414	1328220	1	1	1	1	1	1
p1119	RO60_MOUSE	60 kDa SS-A/Ro ribonucleoprotein	ALSVEAEKLLK		6979552	8276604	8666578	5330506	6009558	5365833	4415935	4359444	4253407	7097250	5139633	5536280	4436815	5238542	4421897	6372361	4423169	4612440	2551057	2983556	3031707	7487652	6839933	7368801
p1120	ENOA_MOUSE	Alpha-enolase	YNQILR		1	916874	559770	923137	850326	844925	890700	722351	618692	929750	617893	856193	1781775	1496384	1203510	1396985	1222301	1456283	1	1626961	1	1940671	1708346	1464403
p1121	RL35A_MOUSE	60S ribosomal protein L35a	EHTALLK		541463	1	707662	781981	667752	359024	561140	320457	395568	756372	739738	416404	1	673545	580449	1127378	788272	983237	1103258	1178237	1	1171759	1037926	1085493
p1122	DHX9_MOUSE	ATP-dependent RNA helicase A	TPLHEIALSIK		218269	158925	222689	256690	96651	217736	194253	178587	100836	1	34036	92116	105229	103894	149822	271767	144918	170155	299004	267346	291796	139040	114067	120490
p1123	PYRD_MOUSE		ELEALLK		6244471	8090853	5149146	4803243	6039235	4899065	4833450	4882498	4508715	5727892	5930280	5173347	8859683	8877223	8969613	11475626	6518597	6231323	7998305	8227955	9910521	10139807	11334865	9164178
p1124	TSH3_MOUSE	Teashirt homolog 3	RSLLEMEGKEDAQK		1	1	1	1	1	1	1	1	1	1	1	1	1	1	1	1	1	1	1	1	1	1	1	1
p1125	PRDX1_MOUSE	Peroxiredoxin-1	SVDEIIR		1383106	1409450	1003803	718925	503220	334652	556848	439754	358848	748873	511505	386546	1480258	1450245	1323265	1756605	1513685	1294301	1786487	1411077	1	2142339	2095722	1873865
p1126	TSN14_MOUSE		GVLSDLTK		31169095	45159252	38788025	34767693	39701732	35788677	41769966	39288452	31017240	37224800	43400818	40767613	22295399	30221897	25962642	39784687	34301042	30476244	25728567	22048059	23719270	28013368	24345357	29880550
p1127	PPIB_MOUSE	Peptidyl-prolyl cis-trans isomerase B	VVFGLFGK		342142	387327	273850	250252	393348	336742	363152	435150	299678	469503	701882	346741	1166813	1454120	1182805	1288601	658146	865327	1210861	1079029	1012405	928356	922743	860425
p1128	EF2_MOUSE	Elongation factor 2	NMSVIAHVDHGK		1	1	1	387214	302291	461167	289380	222501	237847	306046	1	326210	621732	482221	396032	1056708	584347	843642	1	632031	1	1	1	1
p1129	NPM_MOUSE	Nucleophosmin	DLKPSTPR		1580102	2951009	799530	828976	1241617	397146	469337	585922	303597	1261688	1514883	1296840	245676	1455882	730215	2390303	2296404	1698010	3126174	3138840	1	2744626	1271199	2317075
p1130	H2AV_MOUSE	Histone H2A.V	ATIAGGGVIPHIHK		1016857	1856368	983409	944874	1146639	1140963	849018	1048078	766922	1203818	947206	1025025	2096174	2489532	1911575	2185487	1608027	1886570	2186112	2073756	1533943	2064040	2351899	2201176
p1131	STRBP_MOUSE	Spermatid perinuclear RNA-binding protein	MVLLPVMK		7076	13416	1	1	1	1	1	1	1	1	1	1	1	147252	1	158659	157967	134906	1	1	71536	134440	119243	127089
p1132	NPM_MOUSE	Nucleophosmin	GPSSVEDIK		1947650	821729	1323546	791830	640308	589624	622126	339587	557983	1430701	931281	996716	441288	524724	606506	1314866	1573482	1623455	2163836	2282217	26613	2266318	1705292	1923139
p1133	TERA_MOUSE	Transitional endoplasmic reticulum ATPase	IVSQLLTLMDGLK		176042	116983	105251	202587	116185	140094	179941	91901	87908	134007	143054	145047	466763	466334	286998	313530	244730	140788	466655	301469	278075	149201	226729	187915
p1134	MUC18_MOUSE	Cell surface glycoprotein MUC18	RAPGDQGEK		7331233	9230295	10031816	5572335	6010512	4621080	3696927	2656644	2247395	6210936	5655484	5590778	1966409	1430002	1791115	3308754	3317068	3241163	3783087	3955356	4061446	4489758	5190744	4656146
p1135	QCR1_MOUSE	Cytochrome b-c1 complex subunit 1, mitochondrial	NRPGNALEK		110206	1	1	75988	58957	1	1	1	21820	260426	136163	1	32743	1	76917	128897	141918	293583	513724	532682	402051	324384	1	304294
p1136	MCM2_MOUSE	DNA replication licensing factor MCM2	FDVLCVVR		136500	195724	158566	154645	236559	164213	134817	110723	1	240833	249921	218744	417233	446701	397618	365333	312093	326150	335792	257114	342711	475448	431519	488860
p1137	K2C8_MOUSE	Keratin, type II cytoskeletal 8	LQAEIEALK		1	1	1	537255	1	1	399619	340302	1	1	1	1	1	1	1	411568	1	1	1	1	1	1	1	1
p1138	PSMD2_MOUSE	26S proteasome non-ATPase regulatory subunit 2	LNILDTLSK		40790178	58688671	47999551	37707413	50893778	47840705	53966695	47000233	43127640	52498880	49684625	46435200	1	19454	1	44091643	39320687	62385	79434	80401	93106	167573	196896	161049
p1139	1433Z_MOUSE	14-3-3 protein zeta/delta	EKIETELR		1	1	1	74220	92843	1	1	50452	120249	1	1	1	123350	187028	1	475306	243807	1	1	536904	1	1	1	1
p1140	G3BP2_MOUSE	Ras GTPase-activating protein-binding protein 2	HLEELEEK		1	1	67926	99667	1	1	1	1	1	88541	39925	1	1	1	1	288842	237779	229658	1	362637	1	116420	118428	125590
p1141	H3C_MOUSE	Histone H3.3C	YRPGTVALR		11587505	11508894	6117814	9122991	9542879	7321032	8805672	7479246	6374550	9288578	8031144	10159578	19394522	17504911	16389469	13176533	11469110	10167858	22287794	24691082	12553	19864487	17667408	16626096
p1142	RL7_MOUSE	60S ribosomal protein L7	QIFNGTFVK	Gln->pyro-Glu (N-term Q)	235534	350872	363401	270322	331100	301988	449095	371274	246581	429237	345123	303709	639452	914096	967038	760102	749361	559140	781579	710162	695759	754374	753795	808421
p1143	NUCL_MOUSE	Nucleolin	GGGGDFKPQGK		1	1	1	192860	96704	1	27772	1	36909	309188	247959	272891	161613	118630	262992	262462	337355	297775	925010	997151	942535	1008010	1	889618
p1144	RHOA_MOUSE	Transforming protein RhoA	TCLLIVFSK		372458	590735	489505	264280	525705	280894	432292	442660	353641	499818	410212	416080	582899	664178	604259	628014	426716	426190	496114	554446	479460	497180	626012	587501
p1145	PRS41_MOUSE	Serine protease 41	LLSMPCGRR	Oxidation (M)	131479	411534	1	114619	227076	7864	207091	142985	15148	393012	253807	208802	1	38067	1	1	75480	377612	864306	726201	1	234659	1	10686
p1146	F10A1_MOUSE	Hsc70-interacting protein	AIDLFTDAIK		2522665	2528625	1863858	1287358	2517280	1791527	2768002	2563995	2467339	2716898	3643475	2249598	3753901	4164989	4227564	3819158	2513391	2696414	4200437	3604409	3679148	3420922	3508284	2883827
p1147	FSCN1_MOUSE	Fascin	FLVVAHDDGR		1	48710	1	1	1	1	1	1	1	62420	1	1	193197	102458	142355	206127	140489	177873	76664	72400	1	203263	279536	193523
p1148	PRDX2_MOUSE	Peroxiredoxin-2	KEGGLGPLNIPLLADVTK		697151	938154	713675	1030548	1123265	784065	756976	666690	631929	1103317	975067	855607	3327231	3060894	2739141	2113886	2003123	2053309	2524884	2346032	2067226	3114998	2688168	2768011
p1149	ZBT43_MOUSE	Zinc finger and BTB domain-containing protein 43	MKHHLVGHMK	2 Oxidation (M)	14064	144533	33077	3681883	3170976	4358580	2986690	1	378155	3382438	1999820	3135159	2058251	68207	2360528	2675321	2183369	1862225	1748195	2507977	52282	78633	54399	124310
p1150	RCC2_MOUSE	Protein RCC2	DGQILPVPNVVVR		154935	244076	165877	113310	260333	172459	204264	225893	195468	280807	267175	169046	1300814	1228742	988088	948840	780016	820503	907508	705666	634526	1202875	1016848	1170495
p1151	RRP12_MOUSE	RRP12-like protein	EATTTLHMLTLLK	Oxidation (M)	139254	169813	104865	149252	192540	185295	123397	162457	94593	259900	208384	185001	121868	80330	59813	338648	359054	252600	636193	483373	494948	124433	134450	115911
p1152	ZSC10_MOUSE	Zinc finger and SCAN domain-containing protein 10	DGEEVVQLLEGVPR		1	1	1	1	1	1	1	1	1	1	1	1	276858	275997	261454	158286	149468	152714	180448	185549	143809	243751	200309	232728
p1153	PUR9_MOUSE	Bifunctional purine biosynthesis protein PURH	DVSELTGFPEMLGGR		50454	78961	68932	74908	123091	59891	44536	46570	53049	102357	103467	84450	236369	223181	217388	143531	141706	159465	163362	178777	144539	229889	240394	213833
p1154	HNRPU_MOUSE	Heterogeneous nuclear ribonucleoprotein U	SSGPTSLFAVTVAPPGAR		130562	183797	149625	109914	177970	130896	138978	154751	103271	178717	150041	190551	519571	612233	569177	921104	928040	788974	689226	633576	552774	899473	883333	869416
p1155	WDR61_MOUSE	WD repeat-containing protein 61	ENIETVVTGSLDDLVK		107341	141967	86196	143116	123601	112560	126788	100490	81514	149416	128661	126672	298772	300728	242457	153314	153414	156706	255567	218243	183972	250788	196622	218040
p1156	PPM1G_MOUSE	Protein phosphatase 1G	NLPPQEQMISALPDIK		49949	106307	103990	75897	1	79956	67260	72087	67405	89022	102042	118198	297130	316702	270537	129866	140867	162540	92649	1	108060	331321	335307	315958
p1157	SAS10_MOUSE	Something about silencing protein 10	QAAAVALTDEPDFDGAALK	Gln->pyro-Glu (N-term Q)	74849	62761	78696	54413	78721	81322	58421	100570	53860	99768	122428	100374	189735	271946	192980	151910	147698	137600	156351	161905	113342	122599	152146	132092
p1158	RL38_MOUSE	60S ribosomal protein L38	KIEEIK		575261	796390	489598	216380	214819	1	1	1	1	1	259436	53950	77173	201900	363279	382346	431874	19556	889616	1278756	395586	1062051	463011	723364
p1159	CDKAL_MOUSE	Threonylcarbamoyladenosine tRNA methylthiotransferase	GEVSGLTK		501405	386359	264938	403078	297583	359648	453920	349229	352623	437001	271806	322264	1	411518	296558	846112	577599	608480	460941	450401	428736	481823	448852	385326
p1160	CH60_MOUSE	60 kDa heat shock protein, mitochondrial	DDAMLLK		468321	1	988827	603523	563589	498145	478433	460304	397115	642060	1	544174	702571	636018	541841	1131555	667014	827186	1048240	953935	532146	706225	599561	513304
p1161	SR140_MOUSE	U2 snRNP-associated SURP motif-containing protein	FGPLASVK		623499	568615	355995	438888	537078	337452	603888	518595	277744	618718	593442	323127	1018322	798323	1035049	1477863	1011561	968431	1065522	1247556	730678	872468	859564	782441
p1162	KAT2B_MOUSE	Histone acetyltransferase KAT2B	DKLPLEK		4640017	1	3282841	2502503	1890488	1818610	1	1	1	2760157	2638691	2694970	556278	532660	690038	1910087	1730982	1710555	2811425	3217120	1	1498656	1169026	1401779
p1163	RL12_MOUSE	60S ribosomal protein L12	KVGDDIAK		1518117	1783894	236220	182388	205742	128855	49243	73099	154671	552638	315941	636602	243622	202811	304600	447591	522544	744204	4343662	3667959	3298994	1476453	2187428	1299473
p1164	RS4X_MOUSE	40S ribosomal protein S4, X isoform	YPDPLIK		333869	367167	1	1	193923	309244	123062	1	1	397830	1	229046	631051	612489	490861	752231	1	699315	609321	791702	511207	724101	682051	1
p1165	TCPG_MOUSE	T-complex protein 1 subunit gamma	ACTILLR		342070	282937	277329	336060	248716	1	212705	1	37620	224672	1	259073	1233237	936725	916560	604688	496089	599612	796572	665874	510854	608565	634348	372807
p1166	GEMI5_MOUSE	Gem-associated protein 5	LSQFKPK		15406080	7768211	13686206	15979747	16873573	10440366	1	1	1	13986507	10181412	12073075	10856219	10045440	7805793	9842563	8701028	8018516	6873396	8851339	1	12797827	11283448	11548476
p1167	KPYM_MOUSE	Pyruvate kinase isozymes M1/M2	MQHLIAR		494988	140870	871747	1	1	1	1	1	1	1	1	1	1	1	1794212	1	1	1	1287990	1390787	1785025	1656534	1291929	1302326
p1168	RS15A_MOUSE	40S ribosomal protein S15a	FLTVMMK		213592	238111	279066	92340	89106	95141	81945	70496	115662	132764	243875	107921	1228906	1568817	916297	1739997	1251105	1324199	2008621	1699552	1253952	1738734	1497766	1484826
p1169	RL24_MOUSE	60S ribosomal protein L24	NQKPEVR		31781	1	16960	41298	59727	103433	80742	8626	65727	68559	56261	89966	29882	1	19509	75346	54446	68781	79805	27762	87475	1	1	1
p1170	G6PI_MOUSE	Glucose-6-phosphate isomerase	GKLPEEAR		185713	741501	1	107738	185209	1	1	1	1	65894	198840	11468	1	10435	79453	37767	1	43983	218557	449112	120936	298682	256780	267999
p1171	PSA6_MOUSE	Proteasome subunit alpha type-6	LLDSSTVTHLFK		303516	381635	549340	317173	332640	367087	541994	470559	476526	383471	349826	422775	410555	483318	426492	634087	555274	649267	783159	694445	526239	468832	554389	581590
p1172	LDHA_MOUSE	L-lactate dehydrogenase A chain	LVIITAGAR		1608161	1926076	1391460	958930	1670212	1197863	1527837	1489643	1387529	1757372	1434554	1391717	3153273	2706086	2607352	4012496	2878831	3360704	5739418	4381685	2679108	4151666	3558169	3258461
p1173	H31_MOUSE	Histone H3.1	KSAPATGGVK		64394	1	60870	86983	120600	232051	148602	27439	120528	134926	116965	150469	11158	1	11494	196510	114331	191538	131921	37681	100470	1	1	1
p1174	FBRL_MOUSE	rRNA 2'-O-methyltransferase fibrillarin	LAAAILGGVDQIHIKPGAK		405382	664206	450354	291466	604959	613639	395373	405785	370263	259888	477368	512491	1319059	1488716	1158524	1507134	637594	685626	1061821	880205	873648	2298703	1790027	1899778
p1175	RCC1_MOUSE	Regulator of chromosome condensation	VPELFANR		1	143450	222068	144777	1	1	143570	129755	83997	1	1	1	434659	402292	355516	387351	251291	247460	363426	385194	387321	398402	356926	321055
p1176	PGAM1_MOUSE	Phosphoglycerate mutase 1	AMEAVAAQGK		346229	1255918	105231	7645	94327	1	1	1	1	47444	227882	240681	164088	176985	256208	197541	283788	269472	1060065	2071215	497441	1252349	835306	1003168
p1177	COF1_MOUSE	Cofilin-1	MLPDKDCR		442391	1002048	1	194050	446101	82166	82233	117182	1	340197	237997	232924	244103	725342	787353	438425	406619	341260	842123	894834	1	1515892	765391	1360458
p1178	RL27_MOUSE	60S ribosomal protein L27	YSVDIPLDK		2277884	2777192	2480296	2098425	1785789	1487916	1838047	2381620	1373692	2033521	2159611	1946990	3116796	3396179	2882508	3626366	2764590	2499309	3376960	2911867	2162589	3324736	2356234	2432594
p1179	TCPH_MOUSE	T-complex protein 1 subunit eta	LLDVVHPAAK		594765	322952	406230	191951	162957	186649	180090	152689	1	231317	260503	1	572220	429017	546329	521144	263019	356060	347927	559802	1	265699	359683	1
p1180	RS16_MOUSE	40S ribosomal protein S16	LLEPVLLLGK		4198141	7201946	4534823	3789249	6615461	4561278	5410283	5789451	4616394	6718476	5157844	5516114	24467527	25108975	22143098	22835809	21781646	22204967	24505329	21793868	20118729	25206431	24109550	25400763
p1181	IF1AX_MOUSE	Eukaryotic translation initiation factor 1A, X-chromosomal	AYGELPEHAK		42240	1	1	56667	45302	15282	1	1	1	1	32014	1	1	1	92985	1	111889	1	1	333710	188114	1	1	42639
p1182	EF1A1_MOUSE	Elongation factor 1-alpha 1	STTTGHLIYK		1372679	1469620	1595738	2015324	1	1268083	1	1	1	2089485	1596267	1757725	3007781	2596162	3070624	59996	1	2981493	2518853	4467218	2003876	2654936	2106398	1997809
p1183	LN28A_MOUSE	Protein lin-28 homolog A	APEEAPPDAAR		69564	346338	21058	1	25424	1	1	1	1	17443	1	1	23208	20056	33206	63686	55992	92775	722949	747468	96656	294804	423125	170805
p1184	HSP7C_MOUSE	Heat shock cognate 71 kDa protein	MVQEAEKYK		38718	117955	1	1	1	1	1	1	1	32748	1	1	1	1	25382	1	1	1	1	418941	1	219721	1	189329
p1185	PPIH_MOUSE	Peptidyl-prolyl cis-trans isomerase H	IELFADVVPK		393054	452463	435572	241421	337410	336244	507974	399006	308879	534127	448864	383973	617914	594194	670760	725516	642147	587256	732993	723780	562139	690177	599541	538347
p1186	IF4A1_MOUSE	Eukaryotic initiation factor 4A-I	ATQALVLAPTR		176410	358164	1	268721	501037	224029	348243	240497	266818	431419	326999	301925	1007368	1242524	1087896	970003	778054	704618	1164468	663479	520222	639577	859747	897362
p1187	MTA1_MOUSE	Metastasis-associated protein MTA1	QIDQFLVVAR	Gln->pyro-Glu (N-term Q)	46372	74835	88590	91493	100434	103441	103364	100156	91608	91397	95441	122147	501265	319087	306881	239132	173441	246645	317764	300654	271003	361787	333562	297989
p1188	RS5_MOUSE	40S ribosomal protein S5	LTNSMMMHGR		375899	349149	188707	1	1	77206	1	1	1	90906	1	1	118583	1	201462	1	76728	230887	259419	329999	234663	392983	364333	277575
p1189	PHB2_MOUSE	Prohibitin-2	VLPSIVNEVLK		912545	1654980	1103156	956333	1436773	1157726	1302749	1221517	1015936	1693605	1452573	1415456	1251271	1416815	1278390	1499815	1493287	1326230	1517784	1421332	1271323	1313328	1466529	1407188
p1190	DDX17_MOUSE	Probable ATP-dependent RNA helicase DDX17	LIQLMEEIMAEKENK		147397	222555	194462	184497	234239	223266	225049	225775	172276	228897	223551	164442	594630	692893	670523	290921	299093	305900	327279	292675	327997	618189	469561	589104
p1191	HS90A_MOUSE	Heat shock protein HSP 90-alpha	DQVANSAFVER		1	454694	305045	96459	169893	178444	141738	109240	90359	208162	141946	158962	406676	415861	550290	361006	373165	316703	383294	382180	1	799048	718076	792318
p1192	HNRPM_MOUSE	Heterogeneous nuclear ribonucleoprotein M	MVPTGMGASLER		73451	80528	1	1	1	1	1	43281	1	75569	23355	1	1	158375	266118	432729	1	1	275488	275553	130665	262088	259624	192966
p1193	IMPL_MOUSE	Implantin (Fragment)	AVGDLKTPAILR		1254943	1603358	1590317	1370519	1597534	1428324	1658520	1594540	1458222	2350525	1863731	1927438	2962833	3463840	2850064	3283952	2758037	2665685	1990622	2035413	2140843	3020203	3280905	3374250
p1194	TCPH_MOUSE	T-complex protein 1 subunit eta	IALLNVELELK		155968	853658	850621	507607	822447	714527	506521	934506	398424	1112128	703613	671649	1894591	1875619	1524179	1047870	919553	818095	1126780	1931372	1133294	1459800	1738306	1114867
p1195	C1TM_MOUSE	Monofunctional C1-tetrahydrofolate synthase, mitochondrial	AEIDLVCELAK		1	1	24818	52831	1	69163	102870	115900	127729	211577	1	1	176392	124885	168330	1	170440	1	163336	126585	141196	1	1	48101
p1196	COF1_MOUSE	Cofilin-1	LGGSAVISLEGKPL		1547279	2640665	2120860	1620432	1768287	1686952	1896837	1934095	1553401	1977009	2457142	2115645	2308703	3039015	2817647	3364994	3088925	3025264	2488698	2446716	2320714	4448582	4149239	3819771
p1197	RLA0_MOUSE	60S acidic ribosomal protein P0	GTIEILSDVQLIK		1054818	2004736	2010753	1061688	2253795	1450895	1413784	1677910	1297497	2602988	1889874	1982315	5921702	5146478	4151528	2885013	2610776	3021428	4746787	4962372	3343023	5476515	5895730	4142176
p1198	HYPK_MOUSE	Huntingtin-interacting protein K	EHMGNVVEALIALTN		30123	29828	13821	61364	71064	31626	17598	28624	13586	35430	66508	30243	278638	245451	188682	17083	61538	53636	150040	132480	105948	125784	133175	133644
p1199	CBX3_MOUSE	Chromobox protein homolog 3	KVEEAEPEEFVVEK		145139	105282	139770	218878	1	111175	124951	1	209704	264048	1	141359	502298	892925	708239	444082	398964	528392	784818	666431	455079	344791	513202	714366
p1200	RL35_MOUSE	60S ribosomal protein L35	YKPLDLRPK		843867	815728	355990	439255	367290	1	1	1	1	490838	270016	382691	808995	595353	488078	783003	550654	588254	522341	679790	1	1383232	1049569	1087669
p1201	TCPB_MOUSE	T-complex protein 1 subunit beta	IGVNQPK		1	604325	1	36478	92197	1	1	1	1	180374	101365	190201	1	123181	192477	187275	215226	365902	1679673	1608076	1	809220	918014	562210
p1202	TRI68_MOUSE	E3 ubiquitin-protein ligase TRIM68	TFAVDVR		690632	723546	539717	619428	411069	448247	580392	488999	538504	491336	456061	326669	492582	788439	689681	998657	649654	610659	539236	905659	1	1012723	772831	824042
p1203	HSP74_MOUSE	Heat shock 70 kDa protein 4	LFEELGK		413871	646871	500790	394299	396355	253714	182351	356643	342246	121367	268801	208926	696627	481816	499560	783906	659644	822056	867845	828909	834169	606589	868860	748042
p1204	RMND1_MOUSE	Required for meiotic nuclear division protein 1 homolog	QDLPQIK		2401546	2611742	1183914	2598128	3354098	2251581	1806694	1544378	1340250	3281051	2776529	3288353	3489374	3171841	2436655	2039913	1764340	1400847	1967924	2294282	884166	1689155	1935797	1867059
p1205	BRX1_MOUSE	Ribosome biogenesis protein BRX1 homolog	FVLNLIK		144644	212974	174329	139685	178130	195598	150234	138787	128350	209970	134942	172595	318373	374244	277963	305734	203518	284234	1	242464	207138	339868	326758	266201
p1206	HNRPQ_MOUSE	Heterogeneous nuclear ribonucleoprotein Q	LFVGSIPK		140362	101016	151433	1	113532	1	1	85604	93144	1	1	73020	239856	381651	438731	484543	327040	374301	428330	611612	442292	379403	580171	545076
p1207	IF4A1_MOUSE	Eukaryotic initiation factor 4A-I	VFDMLNR		190312	223284	298631	219350	82100	88836	1	127751	79660	162222	1	227101	523601	513899	629000	620116	594244	509222	341968	323280	562303	806933	1125002	684423
p1208	RS5_MOUSE	40S ribosomal protein S5	YLPHSAGR		344283	1524599	363525	148358	272557	104057	47687	121865	1	396928	231839	226283	108950	145585	492529	362278	358737	353937	672721	830220	1	1089717	381474	951379
p1209	IF5A1_MOUSE	Eukaryotic translation initiation factor 5A-1	KNGFVVLK		305271	432294	1	921731	663617	358039	409610	459969	404984	839102	639448	643385	1429033	1099009	1182216	1221617	778333	952470	1072060	1267513	1	862762	1040160	956420
p1210	RS24_MOUSE	40S ribosomal protein S24	KQMVIDVLHPGK		334920	367374	283526	125005	114139	127763	212754	255255	287559	1	1	1	754609	680366	678538	922926	607803	664730	810056	718216	701718	992392	874481	842606
p1211	DKC1_MOUSE	H/ACA ribonucleoprotein complex subunit 4	IMLPGLLR		60118	73839	61649	46374	1	95338	71934	25979	1	80945	92785	39729	212605	176967	176925	307927	137679	164137	209807	225128	199876	229177	213204	175101
p1212	MDHM_MOUSE	Malate dehydrogenase, mitochondrial	HGVYNPNK		776089	1121851	601513	71617	83852	154804	72974	37088	89869	464593	236361	489601	98258	146696	141411	198504	265856	410038	1683219	1652929	242471	679191	949855	535497
p1213	FUBP1_MOUSE	Far upstream element-binding protein 1	FAVGIVIGR		1	36296	1	1	1	1	1	1	1	1	1	9678	92801	145542	1	215507	66323	204437	245208	144748	208293	368965	206601	421702
p1214	6PGD_MOUSE	6-phosphogluconate dehydrogenase, decarboxylating	AIFQAIAAK		136760	166867	155460	1	108524	1	47730	114558	1	55122	162047	1	348873	295282	332289	345314	189068	283807	301831	433516	362785	319506	522648	431060
p1215	TCPE_MOUSE	T-complex protein 1 subunit epsilon	IAIQHLDK		129650	96429	250641	88454	1	45117	47189	59713	1	68031	1	69714	388898	205701	269430	1	1	1	238475	1	1	400135	334287	228757
p1216	LMNB1_MOUSE	Lamin-B1	FHQQGAPR		116708	270903	44898	15030	16076	25390	7724	1	9702	1	32229	72234	42721	47461	90877	24811	34045	35371	681244	507221	44310	322391	321292	149651
p1217	ENOA_MOUSE	Alpha-enolase	KVNVVEQEKIDK		444660	304797	534097	509449	418706	299083	345765	1	369023	642272	433540	413347	1298229	1001924	1061514	1219254	1126299	859983	1148385	1184984	1	1096719	851765	888001
p1218	PNPH_MOUSE	Purine nucleoside phosphorylase	LVFGLLNGR		168572	216809	170760	198461	201794	201388	292425	277493	183998	261794	193965	207691	607464	798068	477146	540178	336512	382599	538932	596707	517755	475319	446818	447801
p1219	HSP7C_MOUSE	Heat shock cognate 71 kDa protein	EIAEAYLGK		1826817	2147645	2184161	1851360	1427661	1362749	1796186	1665367	1011712	1639449	1437372	1353285	3117252	2937839	1628440	2958836	2173879	2404620	2348283	2578739	1400580	2285096	1669649	1655298
p1220	DHX9_MOUSE	ATP-dependent RNA helicase A	LGGIGQFLAK		471032	372068	310184	489113	394322	340143	432860	357752	292224	498020	416133	580803	599367	505916	619523	344413	547250	418698	549787	590076	475834	851504	755975	620290
p1221	IMA2_MOUSE	Importin subunit alpha-2	HENESVYK		456702	1	75841	60634	16229	152588	27024	50023	1	202534	1	285951	105878	1	150880	210416	237757	258980	1105031	782893	611450	450407	103872	458202
p1222	HMOX2_MOUSE	Heme oxygenase 2	MADLSELLK		147048	195659	195573	134166	247231	191356	259976	322618	269269	311104	281560	188745	60027	84168	63624	183135	114445	131194	1	1	60524	106368	101784	125486
p1223	RL19_MOUSE	60S ribosomal protein L19	ILMEHIHK		477246	586840	891664	1	1	477095	1	1	1	1	1	597020	1343869	1293521	935475	1	894593	1	1319222	1365902	1	1368408	1626519	1219176
p1224	PROF1_MOUSE	Profilin-1	EGVHGGLINK		157667	1	1	245347	113251	129019	1	1	154015	171277	1	140237	403741	315531	238090	369207	373863	164804	249435	511198	1	291130	269843	301787
p1225	PPIH_MOUSE	Peptidyl-prolyl cis-trans isomerase H	IIDGLLVMR		300542	401502	300459	214971	365466	284718	351868	285886	259615	407274	425001	351033	558466	639208	519961	740453	617090	533032	382341	349223	382860	589847	545110	639843
p1226	UBA1_MOUSE	Ubiquitin-like modifier-activating enzyme 1	LAGTQPLEVLEAVQR		201739	374315	224529	232083	332049	235440	157707	159245	116302	348736	297847	253824	660781	796003	687128	475811	390940	365153	502948	537784	444080	609663	576662	653598
p1227	NASP_MOUSE	Nuclear autoantigenic sperm protein	MAVLHEQMK		133158	1	1	1	1	1	1	1	1	1	1	43901	342378	323992	460972	1	1	1	1	1	1	538505	555305	451123
p1228	RL32P_MOUSE	Putative 60S ribosomal protein L32'	AALRPLVKPK		1	1	121421	1	1	1	1	1	1	1	1	1	323128	433508	361837	1	1	1	1	156479	1	191651	152406	165748
p1229	ABCF2_MOUSE	ATP-binding cassette sub-family F member 2	YGLIGLNGIGK		224307	351384	225947	157613	1	1	144378	1	1	159313	262528	172216	1	1	1	273379	256300	1	210782	223937	1	468101	502753	521788
p1230	RS30_MOUSE	40S ribosomal protein S30	FVNVVPTFGK		3550320	4709498	3737070	3508232	4205877	4270800	3517869	3685883	3656549	4940253	4671017	4513493	6659001	6809384	6905860	7651453	6649561	6539414	6625070	5976343	5395180	6656435	6939487	7558802
p1231	EF2_MOUSE	Elongation factor 2	STLTDSLVCK		321588	1	1	199391	1	1	291627	237893	185932	264265	254932	338163	643776	468588	451982	450948	347278	398305	343577	493834	268145	396193	496962	357362
p1232	STIP1_MOUSE	Stress-induced-phosphoprotein 1	NKGNECFQK		56012	38578	1	1	1	1	1	1	1	1	1	7631	1	5276	19702	1	5706	1	159409	172896	1	96166	77876	76731
p1233	RS19_MOUSE	40S ribosomal protein S19	RVLQALEGLK		1201806	1196845	1204772	999168	151980	1	609173	482105	542051	1	1	1	2386247	3269908	2830591	1810743	1435234	1701655	2868292	1	2270291	3267847	3775678	3210367
p1234	PTPA_MOUSE	Serine/threonine-protein phosphatase 2A activator	LVALLDTLDR		161035	211914	158076	116921	213104	126308	173460	179543	99178	212030	183317	205720	319192	316430	225267	456640	305927	220546	338815	297737	249030	239371	297378	289034
p1235	TOP2A_MOUSE	DNA topoisomerase 2-alpha	TLAVSGLGVVGR		274700	256123	409327	1	151201	99094	175275	1	1	196727	227035	230809	426701	361243	261052	387483	357908	365388	812558	588641	406581	521857	434048	530192
p1236	TPM4_MOUSE	Tropomyosin alpha-4 chain	MEILEMQLK		245502	317546	218493	235105	263404	250636	259958	227209	252230	329313	209510	260565	415632	433226	398856	403133	301363	348201	249530	269139	238823	403638	363467	439577
p1237	PSME3_MOUSE	Proteasome activator complex subunit 3	VFVMPNGMLK		343491	405742	421499	303888	345600	220776	279121	356286	303128	428066	371852	329214	603446	838609	837252	606676	532372	512990	562549	499436	435136	743383	1005442	716376
p1238	SRSF7_MOUSE	Serine/arginine-rich splicing factor 7	VYVGNLGTGAGK		124104	226388	162616	1	1	1	1	67214	1	1	70610	70135	1	219185	119957	1	115732	1	1	223599	1	570711	289797	331040
p1239	TCPA_MOUSE	T-complex protein 1 subunit alpha	EQLAIAEFAR		206884	120554	163287	156710	50636	27777	71665	49100	1	61709	194001	12249	402855	412563	491640	64622	201056	213695	299992	225732	274292	598545	463487	550137
p1240	VIME_MOUSE	Vimentin	ILLAELEQLK		1	34460	21176	26682	47725	18892	1	35086	1	30365	50956	29000	410353	256577	297235	190524	129984	138953	308362	209003	168967	226825	179231	187859
p1241	TCPE_MOUSE	T-complex protein 1 subunit epsilon	VLVDINNPEPLIQTAK		29073	69195	63646	1	13030	44878	1	87401	64539	134125	58449	38631	343088	380858	319178	326366	178614	132342	163898	77150	95239	315548	236754	340734
p1242	RL4_MOUSE	60S ribosomal protein L4	SGQGAFGNMCR		76614	81899	43773	1	1	1	1	1	1	1	27750	1	146915	125991	219807	1	1	1	129883	168861	1	471556	479358	463844
p1243	LMNB1_MOUSE	Lamin-B1	IQELEDMLAK		823396	1084262	907719	1	408507	419823	253469	460224	678800	640383	693913	679270	474078	1	1	1396010	1145068	959578	637966	842311	666181	1692586	1117144	1750292
p1244	TCPA_MOUSE	T-complex protein 1 subunit alpha	IACLDFSLQK		94987	164453	150257	103631	136736	107421	79855	152274	119244	16484	59829	113336	299954	453082	477842	184053	255494	335562	242315	370101	249475	656032	394836	396657
p1245	HS90B_MOUSE	Heat shock protein HSP 90-beta	IDIIPNPQER		1841307	2139463	1958188	1463330	1727679	1507456	1360112	1293764	1336436	2123332	2035009	1581877	4475148	4393751	3779893	3468389	2860717	2815574	2691552	2750405	3165245	5542928	5536075	5353388
p1246	PRDX1_MOUSE	Peroxiredoxin-1	LVQAFQFTDK		1005534	1112095	1062310	733911	1106844	734191	716653	812817	755217	1261752	970321	1036872	4943365	5184043	4670198	3604037	2483368	2617447	3171211	3199789	3057708	6944372	5400049	6036344
p1247	ILK_MOUSE	Integrin-linked protein kinase	FDMIVPILEK		102729	185316	120838	108368	154332	122650	100406	109123	63540	172146	150252	175497	162954	183012	120963	151589	148386	144648	181856	193387	149611	160362	152643	155758
p1248	RRBP1_MOUSE	Ribosome-binding protein 1	TILAETEGMLK		274168	316134	324681	290665	276239	218536	342048	381518	320387	403662	326091	355694	18027	1	246896	81776	65989	140885	368565	1	217530	267872	303009	1
p1249	RLA0_MOUSE	60S acidic ribosomal protein P0	IIQLLDDYPK		465751	818892	522391	603076	608300	522931	466260	427685	358506	693194	938475	604409	1841982	1834128	1934674	1190598	1237883	1068341	1205456	1046325	933826	1887487	2007263	2091732
p1250	TCPA_MOUSE	T-complex protein 1 subunit alpha	ICDDELILIK		471980	837673	552863	524406	576204	576041	680351	714297	700952	655373	661234	558356	1050578	1085653	1434558	1371108	1002155	980925	1341655	1223225	1372730	1847403	1435308	1667825
p1251	BID_MOUSE	BH3-interacting domain death agonist	AMLIMTMLLAK		29678	59786	34852	48517	52328	29142	19384	41142	1	46853	54172	39791	227535	210417	168811	99453	108980	98287	230768	212708	139277	127618	146640	117484
p1252	MSH6_MOUSE	DNA mismatch repair protein Msh6	LANLPEEVIQK		1	1	1	1	1	1	1	1	1	1	1	1	312805	328055	208772	134080	67107	76719	1	93904	41928	316590	375435	250719
p1253	RL14_MOUSE	60S ribosomal protein L14	CMQLTDFILK		87002	136908	93747	110810	233654	141902	141319	139305	109567	333782	184102	179918	1784638	1743832	1575077	384261	322767	333063	331867	431600	276761	1884171	1681710	1480584
p1254	EF1A1_MOUSE	Elongation factor 1-alpha 1	MDSTEPPYSQK		269330	30901	284795	26745	1	1	1	1	8846	1	26146	1	1	1	1	15093	1	40346	99778	173575	1	177165	270050	175233
p1255	LITD1_MOUSE	LINE-1 type transposase domain-containing protein 1	NIYVSDVLNMK		1	13685	1	18041	1	8171	1	1	1	28069	1	19450	132904	176598	175320	180958	136026	132699	68260	63085	50722	231596	198537	254172
p1256	IMDH1_MOUSE	Inosine-5'-monophosphate dehydrogenase 1	VELVVAPAGVTLK		83481	87497	81906	1	135382	42785	84882	65818	39541	117624	78162	106045	155636	1	1	1	122016	60978	1	1	11166	67245	202399	60720
p1257	GUAA_MOUSE	GMP synthase [glutamine-hydrolyzing]	ELDLPEELVSR		226676	308624	240356	148426	228181	192534	263996	179564	214407	228245	253968	167312	319127	429030	368534	432431	370248	388217	272192	413384	295491	408070	447719	467488
p1258	ENOA_MOUSE	Alpha-enolase	VNVVEQEKIDK		1	1	1	1	1	1	1	1	15621	1	1	51764	242953	220445	191592	1	80520	1	75446	277290	1	253360	302416	277328
p1259	IMDH1_MOUSE	Inosine-5'-monophosphate dehydrogenase 1	GKLPIVNDQDELVAIIAR		87265	145985	98108	105188	136367	102455	74200	62332	72148	168625	122883	142922	367294	389633	369618	206218	214749	208554	251975	375196	232671	400973	371114	331979
p1260	IF5A1_MOUSE	Eukaryotic translation initiation factor 5A-1	EDLRLPEGDLGKEIEQK		880016	1164348	966980	680323	591669	525905	342159	473690	469994	543101	778096	705529	1460311	1296885	1150226	914864	753385	423634	732493	712039	1027407	1126925	1140905	1077909
p1261	LDHA_MOUSE	L-lactate dehydrogenase A chain	DQLIVNLLKEEQAPQNK		293106	293060	268990	346978	378803	322471	446485	295523	269719	436860	453763	349895	1702308	1776033	1787239	544186	462493	446982	1	1	1	1574435	1314295	1510087
p1262	TPIS_MOUSE	Triosephosphate isomerase	IIYGGSVTGATCK		327201	583144	315513	225948	141891	100231	1	81056	1	1	158264	99480	343140	365019	454578	350642	155309	199958	371557	450631	1	944687	638971	722807
p1263	ACTB_MOUSE	Actin, cytoplasmic 1	DSYVGDEAQSKR		288457	386259	77246	17579	26790	54016	11669	20915	1	243784	70224	224577	32736	131137	131728	146112	36275	311328	383231	583930	1	506635	544659	501494
p1264	RLA0_MOUSE	60S acidic ribosomal protein P0	DMLLANKVPAAAR		1431824	2022743	1338933	1875436	1634092	1115555	1574829	1768037	959901	2714317	2041948	1467047	5425749	4198749	4909631	3528379	3195811	2500285	3812086	3173734	606035	4163798	4146740	3723433
p1265	H2AV_MOUSE	Histone H2A.V	ATIAGGGVIPHIHK		63641	234074	115231	35631	75937	186377	1	1	124524	1	121394	209080	1	534122	513654	157624	128623	1	337287	601848	1	498137	490225	711083
p1266	TCPD_MOUSE	T-complex protein 1 subunit delta	LGGTIDDCELVEGLVLTQK		59875	112362	100591	60904	102914	55103	90416	99779	73622	106268	96452	91869	408470	396469	300521	128542	140551	110028	188342	187228	172398	356369	360713	365127
p1267	HSP74_MOUSE	Heat shock 70 kDa protein 4	FLEMCDDLLAR		148568	166202	150247	106177	209636	142854	146998	114426	128542	204651	177577	172392	424574	547025	471297	350901	317762	284754	356478	1	287378	521845	452886	383544
p1268	VIGLN_MOUSE	Vigilin	IIFPAAEDKDQDLITIIGK		192450	314828	217861	251980	333194	1	1	1	1	362600	263631	267956	1	439615	1	269841	231032	240715	371711	283080	285828	462025	308285	386466
p1269	CSN5_MOUSE	COP9 signalosome complex subunit 5	SGGNLEVMGLMLGK		100249	187413	145801	119279	136263	143158	113774	167618	130491	196605	126835	115594	285963	332567	227071	202877	182161	216847	289191	256988	194191	268097	230983	202895
p1270	ENOA_MOUSE	Alpha-enolase	GNPTVEVDLYTAK		1578415	2037064	1348594	1048990	1093026	1412993	1037366	821176	978290	1247272	1063049	1068744	1947487	1533343	1986519	1780589	1740357	1810460	1661414	1636421	2841928	2430452	2063226	2080852
p1271	RL9_MOUSE	60S ribosomal protein L9	TILSNQTVDIPENVEITLK		1	186604	89778	72285	174228	93974	131124	103961	30995	232528	193612	148272	645314	828398	535751	330971	278269	133817	356240	366488	275832	569127	395139	450008
p1272	PDIA1_MOUSE	Protein disulfide-isomerase	YQLDKDGVVLFK		358036	520817	542427	272592	418850	352547	372032	250804	389084	442253	594666	542318	359709	446647	581564	572736	584820	429792	367697	258054	238875	587326	685255	700592
p1273	HS105_MOUSE	Heat shock protein 105 kDa	DLLNMYIETEGK		196547	241474	180091	198237	282910	251451	231035	233776	182218	360694	234566	268271	399055	373704	343067	362133	220986	260037	305113	285144	273897	375074	377580	295623
p1274	MAP4_MOUSE	Microtubule-associated protein 4	MDLAPPEDVLLTK		208447	266033	207318	149622	225464	183206	226124	247404	259976	253212	337403	222976	463272	574741	437572	350356	252423	254245	448149	371986	333764	368068	360496	313518
p1275	RT07_MOUSE	28S ribosomal protein S7, mitochondrial	NCEPVIGLVPILK		74513	156012	138155	123167	193012	141364	88792	112545	96241	198157	136995	187752	287889	230482	201890	83624	134268	146723	147642	230968	156340	206467	146713	172575
p1276	DJC11_MOUSE	DnaJ homolog subfamily C member 11	VIDVTVPLQCLVK		20300	66137	38252	33260	74532	42924	46875	63169	39438	98900	44598	43039	164187	146689	146723	75610	62758	69448	128793	83438	68948	115348	123196	105257
p1277	RIF1_MOUSE	Telomere-associated protein RIF1	GLEEIPIFDISEK		18077	24417	15870	27284	1	25535	19742	22967	32520	44076	12381	21716	161843	168142	118792	126546	121587	101758	174461	188893	131779	102685	110935	98644
p1278	ENOA_MOUSE	Alpha-enolase	FGANAILGVSLAVCK		26496	75946	75401	1	72244	60623	1	15499	6739	78677	58545	72632	366629	321117	299845	122492	118436	119805	150486	117028	138209	315411	267396	274013
p1279	SMC1A_MOUSE	Structural maintenance of chromosomes protein 1A	SNLMDAISFVLGEK		1	8646	1	38665	51457	23984	18356	1	10614	31407	36970	25764	87438	80351	74524	36847	1	9130	66442	71754	52892	43534	43529	47846
p1280	NOP2_MOUSE	Putative ribosomal RNA methyltransferase NOP2	ELLLSAIDSVNAASK		1	1	1	1	68451	1	79427	118228	43041	122885	1	77121	255015	217086	220230	1	136177	190383	400682	312121	197954	1	253030	200791
p1281	GSH0_MOUSE	Glutamate--cysteine ligase regulatory subunit	QFDIQLLTHNDPK	Gln->pyro-Glu (N-term Q)	90164	95131	54624	71664	137761	78823	92278	80231	71060	106628	1	87008	386134	273183	276272	116503	148954	117611	171771	163132	117094	275307	258847	323211
p1282	TCPB_MOUSE	T-complex protein 1 subunit beta	QVLLSAAEAAEVILR		1	1	1	8629	1	1	1	1	1	1	7439	1	183803	29945	84182	1	10051	1	1	1	1	162163	103117	150552
p1283	PABP1_MOUSE	Polyadenylate-binding protein 1	LFPLIQAMHPSLAGK		57514	132461	68252	121744	123427	86022	49429	61864	27047	138641	118839	134066	368474	304620	306349	162717	149253	141458	184378	226206	184582	258189	259357	256868
p1284	RAB14_MOUSE	Ras-related protein Rab-14	NLTNPNTVIILIGNK		77532	131669	55494	65195	64554	52599	111278	54268	69254	103495	83544	82204	190646	1	222772	48208	62787	84454	58782	1	56122	143858	120109	146949
p1285	ANM1_MOUSE	Protein arginine N-methyltransferase 1	DVAIKEPLVDVVDPK		118506	179754	1	1	139671	87676	72756	67388	81394	1	140359	150257	390227	271474	460766	361711	400124	373207	252979	125788	284532	494233	547258	610643
p1286	KPYM_MOUSE	Pyruvate kinase isozymes M1/M2	FDEILEASDGIMVAR		35146	41682	20749	40531	68470	74926	12956	18084	1	57477	61061	58526	126800	108455	105242	205718	168786	166820	186853	164952	114929	184613	220694	162010
p1287	EIF2A_MOUSE	Eukaryotic translation initiation factor 2A	ETALLQELEDLELGV		36736	19127	15099	74701	68271	67158	27249	27295	40141	27124	52451	66376	285147	303704	262896	22735	41764	41665	143534	176872	135599	87751	90244	161678
p1288	NEDD8_MOUSE	NEDD8	EIEIDIEPTDKVER		221850	321768	328971	74993	82758	96346	1	1	1	135271	201649	145031	210863	339331	246803	237242	224744	173585	216108	200611	234260	194833	354935	280090
p1289	ZN326_MOUSE	DBIRD complex subunit ZNF326	ESVLTATSILNNPIVK		20592	63262	49453	14622	48702	34957	36778	51801	30880	64258	49818	47853	96500	92105	73794	85996	62247	69194	27086	40859	70925	115575	79120	91720
p1290	SYEP_MOUSE	Bifunctional glutamate/proline--tRNA ligase	EVVPVNVLDAQEEMK		1	92486	53471	1	1	22911	1	36652	15073	12716	66591	28893	1	1	194485	101765	84972	92656	92478	142062	1	152330	209618	257581
p1291	SMCA4_MOUSE	Transcription activator BRG1	IQELENLPGSLAGDLR		1	1	1	1	1	1	1	1	1	1	1	49424	226796	237918	201344	82645	113483	149431	1	96562	87772	271101	213409	196872
p1292	SAS10_MOUSE	Something about silencing protein 10	ESPELLELIEDLQAK		37917	40747	26801	61783	70789	41265	34189	48775	31552	22022	51956	31699	197326	172450	129539	16756	55344	75794	131177	131715	87487	93533	117285	118661
p1293	LITD1_MOUSE	LINE-1 type transposase domain-containing protein 1	LSALSQVTPLLTNIEK		1	6013	1	1	1	1	1	1	1	1	1	1	213826	165066	152372	97636	83243	104627	128221	151998	106294	145810	154295	152793
p1294	SMCA5_MOUSE	SWI/SNF-related matrix-associated actin-dependent regulator of chromatin subfamily A member 5	ESEITDEDIDGILER		73328	106163	83819	57259	96585	68947	76891	87468	136413	102315	79254	1	11790	1	1	162929	137648	124604	146376	50704	155303	150986	129348	183678
p1295	TCPD_MOUSE	T-complex protein 1 subunit delta	AQDIEAGDGTTSVVIIAGSLLDSCTK		1	11574	10473	1	1	1	1	1	1	1	11772	1	59154	51012	37660	1	1	1	1	1	1	57966	75449	80264
p1296	PAIRB_MOUSE	Plasminogen activator inhibitor 1 RNA-binding protein	SSASAPDVDDPEAFPALA		499342	732913	540462	235189	410361	400842	510947	515646	514105	591095	490333	416687	650841	751224	649767	920415	668593	807584	667708	661770	598766	785282	850823	804074
p1297	NXF1_MOUSE	Nuclear RNA export factor 1	SDPDLVAQNIDVVLNR		1	8087	1	1	1	8916	1	1	1	1	15208	1	87370	42976	1	21247	1	1	1	1	1	133241	125073	123047
p1298	IQGA1_MOUSE	Ras GTPase-activating-like protein IQGAP1	SNQQLENDLNLMDIK		27741	54654	28752	42363	37785	42973	51654	37622	31113	51445	65404	70147	190109	212468	201758	74220	73765	82076	1	34767	6532	206414	217980	163271
p1299	GBLP_MOUSE	Guanine nucleotide-binding protein subunit beta-2-like 1	IIVDELKQEVISTSSK		99029	1	1089527	126094	169259	926610	391451	794279	874085	782894	199383	1054410	3187911	2991853	2821744	1769098	347761	276618	2564281	3014139	1971911	2282315	2488102	2057204
p1300	AIMP2_MOUSE	Aminoacyl tRNA synthase complex-interacting multifunctional protein 2	SCENLAPFSTALQLLK		1	19791	13039	26346	37362	12954	7459	1	1	15741	21025	9290	112900	111864	99706	24950	38879	36036	67729	77329	47961	82260	101019	97503
p1301	CSDE1_MOUSE	Cold shock domain-containing protein E1	GDLETLQPGDDVEFTIK		32127	32033	1	1	1	10601	1	1	30012	1	1	31396	96077	1	71796	103299	34171	56384	1	23529	57119	66962	46704	77725
p1302	ATP5L_MOUSE	ATP synthase subunit g, mitochondrial	VELVPPTPAEIPTAIQSVK		69975	134035	79179	45302	103141	73752	77125	68544	65626	100026	66945	106788	152687	171429	141992	86134	123712	104697	109531	124165	134750	194308	180617	200402
p1303	U2AF2_MOUSE	Splicing factor U2AF 65 kDa subunit	LGGLTQAPGNPVLAVQINQDK		1	1	1	1	1	1	1	1	1	1	1	1	108045	137305	226917	1	1	13838	1	1	1	173310	130599	206293
p1304	PSB7_MOUSE	Proteasome subunit beta type-7	VTPLEIEVLEETVQTMDTS		32499	39960	11381	88270	92758	49224	51056	51355	36734	54310	62929	35523	309554	387921	284907	78352	96636	37888	200454	183294	124868	110999	137542	139704
p1305	CLH_MOUSE	Clathrin heavy chain 1	GQCDLELINVCNENSLFK		1	1	8292	7498	1	14256	1	1	1	1	1	1	136622	56874	69973	1	1	1	1	1	1	93203	79607	59291
p1306	KBL_MOUSE	2-amino-3-ketobutyrate coenzyme A ligase, mitochondrial	GTDELLGVMDQVTIINSTLGK		44879	32004	28988	52695	75265	32040	1	21058	16672	36319	58488	20953	117244	105942	85290	28181	39151	43313	52851	56148	37732	74619	88039	81436
p1307	RLA1_MOUSE	60S acidic ribosomal protein P1	ALANVNIGSLICNVGAGGPAPAAGAAPAGGAAPSTAAAPAEEK		1	36139	37789	24885	35009	67791	1	30649	20749	57747	41705	40858	337088	432220	337007	84199	92198	113105	179173	199055	202740	274152	219446	274915
p1308	RL3_MOUSE	60S ribosomal protein L3	VAFSVAR		407130	576807	374299	335384	461443	1	292750	1	1	435592	318059	414923	1	569828	356088	776619	540289	619494	736080	505084	356872	906038	755451	788552
p1309	NPM_MOUSE	Nucleophosmin	FINYVK		624411	880781	622655	561850	1	1	1	1	1	1	1	1	1371030	1116485	1279862	1607075	1060639	890332	1147429	1409846	1310502	2370945	1238341	1460185
p1310	RL28_MOUSE	60S ribosomal protein L28	YRPDLR		1829521	1	1165058	1034752	936129	369854	1	1	1	265344	1	270566	1048822	670107	618625	990473	394703	1	1	1950777	48071	1498570	1412805	1455102
p1311	RS20_MOUSE	40S ribosomal protein S20	TPVEPEVAIHR		2414176	2307433	1550254	1472358	985426	1208325	864978	1284942	837499	1777608	1640401	1101118	2400214	2028180	2282424	3377677	2118370	2294614	2604436	2486151	3201436	3404655	2858651	2294149
p1312	PPARD_MOUSE	Peroxisome proliferator-activated receptor delta	ELTEFAK		1195265	1728352	1010767	642277	730225	1	687788	1	1	711018	592203	910154	1	489676	1	705735	572440	461005	1111210	1096827	659586	1221237	676979	1
p1313	CH60_MOUSE	60 kDa heat shock protein, mitochondrial	VGEVIVTK		1280542	1183871	1029816	1469800	1328997	1116959	874027	644414	551757	1639454	1336860	1813672	1152990	1513421	1446104	2487988	1916645	1725731	2440728	2439677	30922	1476861	1472318	1421224
p1314	SERPH_MOUSE	Serpin H1	LQMVEMPLAHK		898914	864443	778893	398732	403227	345770	448348	432483	266856	460214	291551	324758	166552	253628	336534	411582	265711	236721	325911	359365	251953	390602	340213	391805
p1315	SYRC_MOUSE	Arginine--tRNA ligase, cytoplasmic	LMDLLEEGLKR		251295	241502	233255	150925	182307	167893	227301	209522	160048	164228	301708	248186	99863	230506	168677	322528	205692	238048	311022	254284	148142	287943	201535	286348
p1316	EF1A1_MOUSE	Elongation factor 1-alpha 1	TIEKFEK		1221263	1	1236628	1166431	1	766396	1	1	1	1	1009305	659948	452949	481489	269756	1149355	1180773	1139318	1	1259151	1	1507695	1275339	1162743
p1317	NUCL_MOUSE	Nucleolin	ALVPTPGKK		392102	372099	284818	436312	412636	306757	1	1	1	411006	366214	471693	862195	685382	680128	787172	722090	716428	503705	699737	335359	589363	556226	718578
p1318	RL8_MOUSE	60S ribosomal protein L8	AVVGVVAGGGR		2330462	2843020	1519554	2739535	2285528	1967107	2274313	1684923	1521777	2235549	2011920	2168835	3316749	3394486	3484284	4321427	2960690	3067617	4139376	4308249	1	4378626	3118784	3063248
p1319	RL32_MOUSE	60S ribosomal protein L32	HMLPSGFR		1	1	354456	274569	255454	265330	205957	158768	84133	265094	230520	207657	465478	393427	563499	605374	399542	470174	504682	355536	1	1	1	1
p1320	ALBU_MOUSE	Serum albumin	LCAIPNLR		1194495	1244548	985372	723838	738853	805862	995498	782236	669285	932860	886390	612441	727490	978771	622546	402534	306604	416306	571827	908255	525944	536380	654664	696297
p1321	RL3_MOUSE	60S ribosomal protein L3	IIAHTQMR		447489	1323115	445200	402248	1	1	1	1	1	1	1	1	458741	442714	414972	1	1	245988	802470	1121429	1	1736144	1015196	1276132
p1322	ATPB_MOUSE	ATP synthase subunit beta, mitochondrial	IGLFGGAGVGK		2500374	3484205	3767597	2205071	3322949	1862274	2043695	2023152	1836599	3035885	3033451	1956940	4178293	4208651	3005588	4598454	3054351	2937287	5752744	4689390	3392853	4532241	3390448	3980663
p1323	KPCD1_MOUSE	Serine/threonine-protein kinase D1	DVAIKIIDK		158374	257375	138178	147103	207148	97549	158752	175512	131303	232528	178222	172588	321509	331308	317134	352011	234188	164663	15112159	14019866	151449	472558	405911	424034
p1324	NHRF1_MOUSE	Na(+)/H(+) exchange regulatory cofactor NHE-RF1	LVEPGSPAEK		258743	1	375572	35589	1	1	21662	1	1	26140	72438	49243	1	1	1	1	26701	1	1	76637	1	187443	1	1
p1325	RL13_MOUSE	60S ribosomal protein L13	KGDSSAEELK		267189	182242	346681	16548	60339	60948	24529	1	21998	83015	70527	136214	75490	39587	88633	139883	102101	146600	369864	290810	235819	160351	144747	158896
p1326	RS27A_MOUSE	Ubiquitin-40S ribosomal protein S27a	ESTLHLVLR		2012629	1497249	1399631	1078743	1122508	758978	1060445	694048	966448	845677	670406	252013	1470378	1604758	1479077	1996189	1391858	1325886	1804849	1568679	1552229	1859401	2306487	1567161
p1327	TCPE_MOUSE	T-complex protein 1 subunit epsilon	IADGYEQAAR		91777	39752	94230	1	1	1	1	1	1	1	1	1	1	1	1	1	1	1	1	1	1	174632	79081	99580
p1328	RS28_MOUSE	40S ribosomal protein S28	VEFMDDTSR		388474	522396	451812	371083	1	229123	303008	329985	347453	356396	222382	359687	626758	652412	506935	576604	558991	520784	555176	540275	631157	502879	727265	543710
p1329	NUCL_MOUSE	Nucleolin	ETLEEVFEK		5969791	6722663	4742616	4177156	4780337	4295885	3992311	4596969	4462850	4020229	5118260	5270587	5402624	5280785	5314636	5246023	6149046	6131604	7263074	7322814	5683930	8205434	8014569	8196678
p1330	SERA_MOUSE	D-3-phosphoglycerate dehydrogenase	VTADVINAAEK		485894	617825	476851	101873	104711	176683	121650	42533	1	115446	134827	87202	1	130610	179984	121605	1	113176	287810	422652	416072	474634	433047	447616
p1331	HNRPC_MOUSE	Heterogeneous nuclear ribonucleoproteins C1/C2	VDSLLESLEK		475913	548124	551565	256681	235405	302601	430706	310353	382817	354768	333007	326955	492454	503497	512397	578972	508307	596581	762948	583614	623010	463149	455148	514213
p1332	HYOU1_MOUSE	Hypoxia up-regulated protein 1	VAIVKPGVPMEIVLNK		523437	806008	659137	459384	655161	602609	547937	596275	437361	675552	625238	571941	1155709	900021	819087	727170	619532	663574	859573	796708	574951	779103	829375	907864
p1333	PGAM1_MOUSE	Phosphoglycerate mutase 1	VLIAAHGNSLR		535135	725486	521872	1	1	1	1	1	1	1	1	1	722484	1	526591	1	1	1	589616	858964	1320945	1900417	1975970	1702164
p1334	PROF1_MOUSE	Profilin-1	EGVHGGLINKK		175306	1	393150	1	1	1	1	1	1	1	1	1	419761	277141	135647	1	1	1	78461	229246	550734	369899	540510	391017
p1335	TCPG_MOUSE	T-complex protein 1 subunit gamma	AVAQALEVIPR		1146317	1451695	1260501	778603	1071105	959548	783413	1057011	700924	1299042	1136794	902898	2334689	2307826	2309378	2082637	1378637	1639571	2089215	1689889	1493983	2340259	2003869	2090147
p1336	DDX21_MOUSE	Nucleolar RNA helicase 2	SGIDILVGTPGR		169697	272415	319238	1	188427	118516	104787	162182	107544	161606	152282	205904	233718	255574	1	457808	379468	283175	1	278497	355853	606885	611898	643012
p1337	PGK1_MOUSE	Phosphoglycerate kinase 1	YSLEPVAAELK		22757	1	394514	1	12600	23626	77355	1	18892	1	23892	1	62575	1	25717	1	122530	179198	81156	1	212211	342940	344100	266136
p1338	NONO_MOUSE	Non-POU domain-containing octamer-binding protein	GIVEFSGKPAAR		177136	82356	1	1	1	1	1	1	1	1	1	1	115578	156837	1	72184	253388	1	187396	168356	174402	289055	1	1
p1339	GRP75_MOUSE	Stress-70 protein, mitochondrial	DAGQISGLNVLR		1021893	1135343	1020693	351056	446753	522403	396514	475524	520288	562902	695806	723113	580520	572443	648690	783742	682445	649623	316411	269467	463182	1394353	1407464	1673195
p1340	RS20_MOUSE	40S ribosomal protein S20	TPVEPEVAIHR		588206	678711	673051	194073	268710	206884	264448	1	267224	402961	443363	328240	801099	690228	599080	600325	554677	550026	527308	817017	1251657	1460818	1287982	1203253
p1341	THIO_MOUSE	Thioredoxin	EKLEASITEYA		243536	1	414582	172722	76701	152976	1	197371	233881	1	129784	172197	164123	150484	236645	92149	88615	159063	70419	134677	202534	309748	348281	292306
p1342	ENPL_MOUSE	Endoplasmin	ELISNASDALDK		1969920	2276551	1319928	1210534	1145990	1450826	1714335	1412175	1951421	1719877	1119014	1450572	2298848	1924515	2482066	2648051	2082175	2193195	3704496	3636398	2311980	2397539	2066061	1743509
p1343	HMGB1_MOUSE	High mobility group protein B1	GEHPGLSIGDVAK		113467	1	65618	50845	1	75078	1	1	1	1	81804	61453	303822	180645	1	208341	165868	103834	186996	158756	181059	1	248922	149055
p1344	HSP74_MOUSE	Heat shock 70 kDa protein 4	QVYVDKLAELK	Gln->pyro-Glu (N-term Q)	6392	139845	163163	154848	249545	214492	193465	211078	229028	1	131866	180273	264018	180296	230519	135205	161394	199665	148132	79818	138808	172732	215027	197996
p1345	SERPH_MOUSE	Serpin H1	DNQSGSLLFIGR		18811	323709	348209	18381	372082	236181	361031	415325	208592	197414	264617	351130	199367	117431	202443	92989	28375	173194	84939	67104	20902	312265	346920	305444
p1346	CHP1_MOUSE	Calcineurin B homologous protein 1	IPELAINPLGDR		182548	194105	204954	149848	185491	175947	206961	195002	220404	295489	317078	253176	269758	310672	282189	164738	240810	144596	123544	76549	71019	252864	351538	278552
p1347	ECM29_MOUSE	Proteasome-associated protein ECM29 homolog	TEALSVVELLLK		82588	122046	80796	105190	135473	72650	86337	114180	70384	95461	142976	77674	127345	141780	104056	78151	139926	116961	158164	175335	128444	81083	112420	110106
p1348	MYO6_MOUSE	Unconventional myosin-VI	NLEISIDALMAK		105858	191517	187019	114783	230331	177123	110995	192963	96308	247282	158364	141674	96967	138371	134927	94545	66812	83168	75996	144917	87495	146937	113832	126841
p1349	SERPH_MOUSE	Serpin H1	HLAGLGLTEAIDK		558557	662372	658547	356172	312930	321539	437198	327825	298644	505294	379419	457535	350681	224269	250872	308140	221233	243377	89117	252712	208816	282399	275186	273185
p1350	UTF1_MOUSE	Undifferentiated embryonic cell transcription factor 1	QLMGLLGDDGPPR	Gln->pyro-Glu (N-term Q)	231046	356836	206457	234500	381220	255342	336696	292798	230632	373329	317987	252408	1214733	1170044	1028326	935203	830625	839711	1222814	1018965	885991	911725	822417	956932
p1351	NPC2_MOUSE	Epididymal secretory protein E1	VPFPIPEPDGCK		933126	1525545	1494853	590974	1259408	889612	503576	869941	656417	959891	1270351	1079325	1	107802	53320	492084	385657	364850	1	76004	70156	578646	541199	524137
p1352	RLA2_MOUSE	60S acidic ribosomal protein P2	ILDSVGIEADDDR		211466	1	259032	1	1	1	1	58253	55565	1	1	1	112067	1	18362	200719	42407	138557	109096	1	254252	1	312716	1
p1353	NUCL_MOUSE	Nucleolin	NLSFNITEDELK		1595864	2102755	1469213	969673	1416195	1271148	1350052	1662351	1074845	1487571	1500191	1547920	2390848	2255617	2395684	2855887	2327924	2326426	2652863	1861280	2157148	3772794	3840812	3327380
p1354	TCPG_MOUSE	T-complex protein 1 subunit gamma	IPGGIIEDSCVLR		188689	276753	413015	162821	374558	297894	202208	215606	231106	230924	303948	277827	365421	479150	528844	624032	495821	444909	339753	338641	269191	1084517	916293	1013425
p1355	FLNB_MOUSE	Filamin-B	SPFTVGVAAPLDLSK		252311	404643	333780	262241	429723	341719	448821	496294	319025	526188	468524	408343	327018	376629	296410	390740	377217	370828	289167	313886	270613	330586	352268	283384
p1356	TCPB_MOUSE	T-complex protein 1 subunit beta	QVLLSAAEAAEVILR	Gln->pyro-Glu (N-term Q)	326577	368122	272176	487551	585775	374684	271053	302862	200832	512160	514646	433001	948859	1255941	1351740	667458	1017020	697793	1322437	1860860	1153323	866849	1007544	1227327
p1357	4F2_MOUSE	4F2 cell-surface antigen heavy chain	LGASNLPAGISLPASAK		285364	410206	361430	71191	1	131744	60537	155951	175688	157472	221979	281853	1	1	54239	132299	1	1	1	39462	1	101582	88078	111110
p1358	LDHA_MOUSE	L-lactate dehydrogenase A chain	DLADELALVDVMEDK	Oxidation (M)	111679	353328	285282	107826	195057	160700	109141	183301	165561	173635	182519	216046	144051	153353	116137	300366	364535	535758	206464	190882	207031	265637	298969	336132
p1359	HYOU1_MOUSE	Hypoxia up-regulated protein 1	VAIVKPGVPMEIVLNK		58180	199465	174441	1	143852	88606	91965	118201	130667	192043	118363	190115	265207	310712	250849	219497	108095	123272	124192	197872	134905	202658	239602	309858
p1360	CNDP2_MOUSE	Cytosolic non-specific dipeptidase	EGGSIPVTLTFQEATGK		266952	512424	287137	220432	284221	321510	426084	274624	327355	335552	303304	313820	1	149599	152932	105095	104710	110749	41880	55535	93425	172290	219929	224361
p1361	HNRH1_MOUSE	Heterogeneous nuclear ribonucleoprotein H	YIEIFK		336109	459421	350858	364437	478299	366592	1	259987	266569	394423	528725	334611	957947	869908	848938	967529	836570	726340	863024	1141457	864636	801865	791199	976989
p1362	HSP7C_MOUSE	Heat shock cognate 71 kDa protein	GTLDPVEK		1045312	1023362	1204418	1182936	1236420	635735	856908	791714	727588	1325105	1420681	822904	671384	755332	1058672	1778004	1724564	1841612	1825901	2112662	1	1493003	1474997	1150271
p1363	TBA1A_MOUSE	Tubulin alpha-1A chain	FDLMYAK		1241450	1	1436174	1	1	1	1	1	1	1	1	1	1	1	1	1	1	1	1	3965091	1	5994229	4920914	3911113
p1364	CCSAP_MOUSE	Centriole, cilia and spindle-associated protein	QMDMGSQK	Oxidation (M)	11649593	5535474	4127762	522108	1216521	2155994	925484	810010	1036661	971188	1880341	3244235	120029	161827	259541	1178441	1	824475	6376303	5110860	1	1114541	1411222	944691
p1365	CISY_MOUSE	Citrate synthase, mitochondrial	MALLTAATR		819538	1241492	1130063	707447	947005	980847	892501	1032197	973939	648625	701642	778881	4624454	4303052	4943046	3945775	1	1	3104901	2822503	1	4729541	1	1
p1366	RS18_MOUSE	40S ribosomal protein S18	IAFAITAIK		2350947	2852271	2349701	1712092	2337679	1876692	1913537	2099286	1332346	2742611	3022743	2522020	2601178	1830277	1977295	4418630	2820293	3685682	4500994	3969634	2816786	3322895	2765432	3242979
p1367	GWL_MOUSE	Serine/threonine-protein kinase greatwall	RAGMRELK	Oxidation (M)	1991182	1498392	1526183	1276216	915613	999775	1446179	1272281	953499	1543322	1415883	283526	368063	519992	412359	2150773	1661833	1872443	2823990	3385308	3127822	625741	681941	575173
p1368	ALBU_MOUSE	Serum albumin	SLHTLFGDK		860516	983513	806466	409578	776080	488312	664954	621977	391013	343607	328738	296140	186367	462751	573609	747406	566400	611333	785466	1091073	1074384	685837	844557	703489
p1369	NOM1_MOUSE		RGLGGREGPLK		347472	423935	294407	386771	400989	269763	329977	368451	285550	356634	363093	359582	409623	391426	380993	243211	229466	224186	329010	299798	230410	246757	251433	274302
p1370	LAMB1_MOUSE	Laminin subunit beta-1	NIGILFEEAEK		27754	80114	11846	18752	49892	79898	17301	29791	27732	51351	51118	46228	1	1	1	31366	33302	1	1	1	19827	1	1	1
p1371	NSF1C_MOUSE	NSFL1 cofactor p47	SPNELVDDLFK		411410	567116	453722	389293	581822	501564	598119	519753	407931	678613	608405	555276	891833	858559	839482	709908	700096	555068	1264032	1086386	697318	813984	685546	763638
p1372	NHRF1_MOUSE	Na(+)/H(+) exchange regulatory cofactor NHE-RF1	LLVVDPETDER		812197	1137104	1109349	762727	802564	775900	816320	752534	636824	1	1	92373	687613	787670	610454	810281	479245	715371	514179	595565	656609	652716	877343	869435
p1373	TBB5_MOUSE	Tubulin beta-5 chain	IMNTFSVVPSPK		941181	1340440	1107777	538554	883021	727737	890320	954172	889720	734482	974716	768891	1520048	1546558	1648294	2293170	1733083	1628723	1411503	1550696	1667646	1834176	1675366	1826739
p1374	TOP2B_MOUSE	DNA topoisomerase 2-beta	LLFPAVDDNLLK		44813	71828	43131	57624	80009	58423	80182	64776	87639	122657	101728	96602	151365	162522	144858	110302	130244	104895	155614	171328	136960	118566	137725	119140
p1375	ANXA5_MOUSE	Annexin A5	DLVDDLKSELTGK		201556	418576	237210	178791	370075	195555	207528	275347	185424	313875	136003	236372	193644	37472	42064	65838	1	73973	82095	67275	34231	1	1	48166
p1376	TCP4_MOUSE	Activated RNA polymerase II transcriptional coactivator p15	GISLNMEQWSQLK		1738666	1923236	1616992	302809	681066	764109	557723	798411	422945	762151	616156	1288812	321070	370710	544901	475588	387116	454480	1395838	1615074	1	751916	903734	925077
p1377	PLSL_MOUSE	Plastin-2	VYALPEDLVEVNPK		289898	436431	317012	86428	345889	183510	200616	261856	214163	285867	313777	256223	703303	652490	126101	420155	405990	393075	210309	189693	135624	1	583107	1
p1378	NUP62_MOUSE	Nuclear pore glycoprotein p62	ELEDLLSPLEESVK		60039	97735	80251	54177	82075	59611	91639	65253	62521	76467	76952	66468	110827	73604	74891	92332	66438	91832	138609	143749	134789	104356	75767	65810
p1379	GET4_MOUSE	Golgi to ER traffic protein 4 homolog	AEVDVADELLENLAK		1	1	32500	1	1	1	1	1	35980	1	1	1	1	1	1	1	1	1	1	49976	54753	48868	1	1
p1380	COX5A_MOUSE	Cytochrome c oxidase subunit 5A, mitochondrial	GMNTLVGYDLVPEPK		314087	386773	316495	203038	316895	284782	317175	328271	254059	485436	371601	385441	519372	620299	469401	387919	328085	449013	309530	297081	262750	554636	566458	457921
p1381	HYOU1_MOUSE	Hypoxia up-regulated protein 1	AANSLEAFIFETQDK		25342	1	41390	38064	105984	59512	51080	37422	29534	1	83778	65272	114242	140575	146067	54024	70405	72179	32865	37741	37535	168000	112943	135534
p1382	NACAM_MOUSE	Nascent polypeptide-associated complex subunit alpha, muscle-specific form	NNSNDIVNAIMELTM	Oxidation (M)	22449	36893	42372	38133	68692	38048	21443	37326	36744	34789	58305	45029	95381	112917	78080	49060	93593	70298	84158	84487	60330	98317	150147	160436
p1383	TPM3_MOUSE	Tropomyosin alpha-3 chain	AISDELDHALNDMTSI		52154	58642	52597	71906	84976	62815	78329	77378	65083	85398	78311	68362	1	19686	11384	1	1	1	1	1	12474	1	10127	13118
p1384	IPO5_MOUSE	Importin-5	LMVPLLK		229197	413403	314526	244859	287798	228352	311037	1	319891	343175	445362	362149	750151	594754	473667	801517	527004	580630	612941	698471	458493	665096	703175	832350
p1385	HMGN2_MOUSE	Non-histone chromosomal protein HMG-17	VKDEPQR		22297	1	45514	18244	7829	54625	41688	19910	32933	23558	8257	31546	5590	1	6463	29566	21259	34811	97666	73886	354735	1	1	1
p1386	HNRPK_MOUSE	Heterogeneous nuclear ribonucleoprotein K	DLAGSIIGK		776805	759398	548815	772353	659315	615841	645356	742052	490954	520330	677037	611322	869892	899254	1000431	1231699	850975	896704	907131	1077577	1111312	1298117	1365183	1099690
p1387	PRDX2_MOUSE	Peroxiredoxin-2	GLFIIDAK		1117050	1841927	1390221	913411	1065549	1006537	986558	962908	864011	1105067	1128006	1246776	2124244	2411879	2567980	2650219	2420670	2384836	1743575	1612505	1846465	3444545	3024408	3172431
p1388	RS3_MOUSE	40S ribosomal protein S3	FVADGIFK		1756634	2076430	1971499	1152140	1211947	997905	951329	1055763	886754	1331219	1354795	1149351	2357735	2597011	3004588	2743808	1604209	1703179	2997510	2520112	2333555	2763536	1978491	2269025
p1389	ENOA_MOUSE	Alpha-enolase	TIAPALVSK		6882852	9186639	5507173	3947529	3897191	2295332	5061871	4240169	4084059	3775523	3481323	2869346	6842386	4087933	5777889	7612572	7497871	5784730	6944268	5052076	1	6098929	5610088	5667363
p1390	RPN1_MOUSE	Dolichyl-diphosphooligosaccharide--protein glycosyltransferase subunit 1	IDHILDAL		1081952	1327836	1023518	1151342	1017995	669854	760333	855853	634283	1063138	1080298	928453	326838	468467	386941	603971	664693	637083	614263	509904	442603	590110	608613	566483
p1391	UBP2L_MOUSE	Ubiquitin-associated protein 2-like	IDLAVLLGK		145720	275703	177255	176066	346648	195647	229083	279139	173047	332461	296593	169998	1357322	1468879	1265136	1247316	958123	1032205	1317771	1598213	1165404	1119565	947729	829694
p1392	GABPA_MOUSE	GA-binding protein alpha chain	LNILEIVK		128506	154857	122832	138819	181689	126752	166514	126008	125573	163923	205943	147797	301207	330929	335089	322359	311308	249936	225137	298971	256365	201809	234445	257738
p1393	CBPD_MOUSE		DKAGKPISK		848521	1317981	1680180	739333	1092925	1628830	902230	651308	894588	1011696	1149160	1324756	1	270249	341083	824623	634083	738378	1192935	1037437	1	448229	474430	514423
p1394	ZN703_MOUSE	Zinc finger protein 703	NGGGGAGELDK		35925	10886	1	15391	19485	1	17307	25438	8310	9568	13057	5601	18908	1	5334	10339	1	6192	21017	1	7115	10845	5574	1
p1395	ACTBL_MOUSE	Beta-actin-like protein 2	DLTDYLMK		9865906	16058550	13373809	10202316	12147352	9860040	12045148	13140848	8398085	12708527	12283317	11778202	12504341	13909542	13756611	17044386	15477412	15929098	11325703	10042109	11740581	17874305	17526777	18227814
p1396	AFAD_MOUSE	Afadin	EGVIQNFKR		1	1	1	1	1	1	14093	1	1	1	1	1	1	1	1	1	15658	1	1	1	10591	1	1	14351
p1397	HNRPU_MOUSE	Heterogeneous nuclear ribonucleoprotein U	KDCEVVMMIGLPGAGK		566531	753071	525161	635442	495522	525329	630633	561224	362005	486924	641152	431506	951876	855129	1009429	1003985	845076	848747	659811	647331	634547	1245566	1169507	1070891
p1398	RSSA_MOUSE	40S ribosomal protein SA	SGALDVLQMKEEDVLK		463046	513336	339524	402895	558814	415421	421945	625359	452094	421485	436847	340288	91298	1	95946	789787	705086	587557	760547	646812	523218	90186	128548	176978
p1399	CYTB_MOUSE	Cystatin-B	QIVAGTNLFIK	Gln->pyro-Glu (N-term Q)	468473	803886	409721	404030	725326	568848	710115	705891	613853	816652	617252	533615	900773	756719	633615	448880	424921	486720	671029	550813	543823	540897	693904	636731
p1400	PDIA1_MOUSE	Protein disulfide-isomerase	SNFEEALAAHK		308554	380440	330456	1	269762	221462	190581	198451	342665	410585	359600	342941	325888	247220	162272	222104	1	1	1	275209	209524	229645	259516	218965
p1401	RAGP1_MOUSE	Ran GTPase-activating protein 1	TAVLDAIDALMK		776584	870452	787705	1062608	943607	740091	808601	709095	614218	968893	881645	890298	2010256	976070	932320	1051648	959110	1005029	2218678	1988119	1250054	1346089	1068978	1121138
p1402	GALNS_MOUSE	N-acetylgalactosamine-6-sulfatase	VIDGLDLLPTMLK		91667	147311	104264	129876	137801	98451	112845	113026	86957	129257	131024	120128	110985	86403	65332	58508	58348	58488	131214	113486	73110	66270	71692	79542
p1403	MVD1_MOUSE	Diphosphomevalonate decarboxylase	GLQVAPVLLSDELK		150420	268830	170634	209680	260214	166705	224578	203194	201395	298415	305707	234767	282554	245454	204334	175390	181281	141857	203964	179452	174129	197854	172987	232706
p1404	RL31_MOUSE	60S ribosomal protein L31	IHGVGFK		859363	775597	920451	877384	623830	423296	775728	395897	600553	1296037	960240	671228	1427574	1263172	1611629	1057759	1052031	1871325	1330723	1442761	1	941090	1262558	901841
p1405	MYO1D_MOUSE	Unconventional myosin-Id	AALTIIR		25436429	26372178	17237225	22501215	20180641	14621600	21010437	19366739	12409368	26009512	22317984	19583853	16297503	13757266	14728014	21783865	15815778	13750570	18697415	20299323	16187287	12648202	11500341	10425609
p1406	RS2_MOUSE	40S ribosomal protein S2	IGKPHTVPCK		259581	1826448	84474	230846	267571	116568	44565	77835	30091	422892	388177	328670	1	348302	312275	632311	837691	638895	1063301	793794	1	1	2092710	2353322
p1407	HBB1_MOUSE	Hemoglobin subunit beta-1	VVAGVATALAHK		1077559	764735	800762	857604	718673	427563	1066844	560160	618920	774212	644706	535036	602719	334520	400696	522355	285247	235225	456140	356841	1	922478	172995	517255
p1408	MKX_MOUSE	Homeobox protein Mohawk	QNGGKVR		1	40139	461953	377130	1	646007	594176	1	1	322480	1	447129	635725	690657	629134	862598	589455	666282	1082051	1230342	1	531419	567064	523404
p1409	QN1_MOUSE	Protein QN1 homolog	KIATQEVLLK		36651539	28347674	27805933	22497174	21938793	20115146	18067722	21443453	20932061	21981620	14434275	23107945	20374465	21918709	23293286	31502947	15402069	17655991	19720462	24784394	16416592	22277395	20966900	19547279
p1410	MDHM_MOUSE	Malate dehydrogenase, mitochondrial	KGEDFVK		468975	377340	1	232923	1	1	1	1	104402	74417	1	134116	1	66845	66445	158777	1	158313	359328	632645	1	442554	349826	282875
p1411	RS7_MOUSE	40S ribosomal protein S7	ILPKPTR		1113210	1476414	1320361	1101262	964452	642308	1	1	717594	866702	991350	854329	1363533	1617172	1179310	1611474	1566159	1369802	1	2237479	1	1776214	1529474	1738061
p1412	H2A2A_MOUSE	Histone H2A type 2-A	KGNYAER		101117	9406	27635	137889	75564	341596	301086	189246	269201	178759	77717	144778	73813	12968	35524	197159	91583	224964	345395	139220	317684	50168	39423	62285
p1413	AP2B1_MOUSE	AP-2 complex subunit beta	FLELLPK		54863	80813	86995	37659	50191	32613	1	81835	19974	1	1	50745	1	1	26471	1	40130	61105	1	1	33181	1	1	34180
p1414	UBE2N_MOUSE	Ubiquitin-conjugating enzyme E2 N	ICLDILK		839873	1022419	866808	485447	625684	558367	654506	644777	472155	692514	495787	570170	1387901	1365342	1260739	1092607	904316	1221041	865118	1055230	783997	1801904	1509596	1556250
p1415	G6PI_MOUSE	Glucose-6-phosphate isomerase	AVLHVALR		190826	108847	473424	210607	185860	153370	1	176731	1	243990	1	260543	1	161436	1	455110	400928	367212	268499	353499	221144	256759	405431	1
p1416	GRIK1_MOUSE		LRFYFR		776134	546804	904146	298725	324974	554040	317235	228452	84137	394708	258282	609263	495556	627930	756184	501779	617678	831137	3137503	1828914	2333700	1319472	333068	1354226
p1417	RS5_MOUSE	40S ribosomal protein S5	KKDELER		143940	104439	100198	76138	14947	62146	1	1	10952	74516	55303	113915	31885	9945	22561	102267	233137	209967	549191	199611	1	82853	58258	86550
p1418	CTCF_MOUSE	Transcriptional repressor CTCF	QLLDMHFK	Gln->pyro-Glu (N-term Q)	203986	393640	200004	213120	276295	280911	186623	244538	244765	370743	369408	267552	427824	465996	458028	539471	554086	391712	430160	374564	347688	395443	495608	372949
p1419	HNRPU_MOUSE	Heterogeneous nuclear ribonucleoprotein U	DLPEHAVLK		1385289	1433360	1	1086235	1057484	1036870	984363	1000966	847154	1295184	1328770	958455	1935698	1897131	1476731	2656332	1842630	1833705	2122442	2014516	1	2159710	1809915	2029649
p1420	CTRO_MOUSE	Citron Rho-interacting kinase	LLMIAGEER	Oxidation (M)	1701079	2539967	1552179	1323502	1684137	1399034	1522160	1562740	1394329	1930321	1780702	1612492	825225	889566	730933	4037500	3432761	3463583	4887027	4236003	3432886	1374941	1175470	1398364
p1421	HNRPC_MOUSE	Heterogeneous nuclear ribonucleoproteins C1/C2	MIAGQVLDINLAAEPK		324618	549488	494018	439288	486248	523843	555188	471520	440529	683023	569351	593303	1803437	1964342	1986706	1254751	1175330	987598	1195113	1198050	1180039	2254013	2071311	1881475
p1422	MBB1A_MOUSE	Myb-binding protein 1A	LPNVALDLLR		219756	331874	245817	192841	244174	343337	293697	207661	269501	646481	250645	485015	321399	200981	259606	567313	191253	256748	459421	372164	315923	158499	126290	183402
p1423	MTP_MOUSE	Microsomal triglyceride transfer protein large subunit	NILLSIGELPK		166309	296519	216592	155236	264022	219596	281583	248696	211177	310754	300365	272408	222989	229410	230272	186677	208595	167407	242317	241006	210088	194401	183026	203226
p1424	DHX15_MOUSE	Putative pre-mRNA-splicing factor ATP-dependent RNA helicase DHX15	TLATDILMGVLK	Oxidation (M)	67337	137260	102414	148130	145541	91967	91587	59132	70109	84393	120188	103097	199660	157630	124946	240961	222589	261855	220234	239389	159397	185162	153635	157982
p1425	MDHM_MOUSE	Malate dehydrogenase, mitochondrial	FVFSLVDAMNGK		64900	117768	83851	125765	195692	156293	66993	56618	64377	216246	126771	159280	482358	528612	442337	192153	233181	228268	460544	383041	302214	294965	308955	289873
p1426	FACD2_MOUSE	Fanconi anemia group D2 protein homolog	EAFWLGTLKNR		632992	732740	624821	532255	802587	626101	693465	611205	585326	1284656	913577	856196	259918	220688	209714	990090	1145664	897937	1681955	1915511	1252605	359342	413658	330909
p1427	SC61G_MOUSE	Protein transport protein Sec61 subunit gamma	LIHIPINNIIVGG		92189	199507	128928	97614	179347	130678	58992	105048	87469	181801	148599	153953	241219	233330	205250	153694	173574	141070	177280	211724	194422	349144	279178	298864
p1428	RL9_MOUSE	60S ribosomal protein L9	GVTLGFR		1356865	1637160	1264551	1130152	1099483	885607	611191	618374	726685	1	1201638	896837	2280431	2071580	1863797	2899107	1915599	2129063	2810104	3090998	1826212	2161241	1839807	2087142
p1429	ZBP1_MOUSE	Z-DNA-binding protein 1	KCQVPK		1	1	1	1	1	1	1	94925	1	1	1	31904	1	53052	1	45449	1	1	79095	90758	1	1	40368	1
p1430	SETX_MOUSE	Probable helicase senataxin	IILEFK		1	1	687412	1	1	1	1	1	1	484505	1	1	793705	1	637025	1	1	1	1	1	1	619170	733521	574354
p1431	TALDO_MOUSE		LLGELLK		4093924	5393186	4217005	3240093	4375148	2619830	2101567	3332258	2367346	3426245	3426977	3063278	4143429	3919042	2718916	4747847	3848508	2785674	4572958	5592053	2750141	1862751	1926873	1941455
p1432	NEXN_MOUSE	Nexilin	RSGSIQAKNLK		5243639	6610190	5012488	6013030	5065275	4097547	4713757	4885767	4159446	6501254	5072021	4989349	1939445	2337071	2550910	3562011	2962182	3019881	4049510	3182282	2922182	3139200	2884791	3401600
p1433	EXOS4_MOUSE	Exosome complex component RRP41	GVHTLLDLVVR		31746	44393	37487	33669	55287	22052	1	15971	1	48079	30801	1	72862	88090	83439	71318	57662	45077	116610	90629	1	88276	37260	20937
p1434	H2B1A_MOUSE	Histone H2B type 1-A	EIQTAVR		3181565	5104524	2444038	825807	994047	1450089	803294	706816	1202986	2327161	1531339	2332654	1079993	2880784	3477025	2442924	2183789	2779664	8404210	9509236	1	8725770	4250740	7534997
p1435	VIGLN_MOUSE	Vigilin	LSVTVDPK		707356	1123505	695492	697475	855725	563400	879897	828412	575382	1046646	1038159	857003	1205236	1539043	1324117	1928662	1405945	1170124	1602580	1434943	1121308	1200182	1187023	1460511
p1436	CLAP1_MOUSE	CLIP-associating protein 1	SPTGSTASR		7055749	5944764	14052255	3629327	6187665	9516384	7073107	4246993	6461873	6485747	7225545	8542842	5233309	4856188	6442047	7384377	6069867	7213818	12475455	7835500	8783008	8883661	7672454	9395126
p1437	RADI_MOUSE	Radixin	LFFLQVK		163948	194871	141327	225782	383941	239004	181339	163246	125570	436787	286291	383730	623866	632132	659230	493333	341899	292775	451997	478199	347050	513284	503279	399851
p1438	RL29_MOUSE	60S ribosomal protein L29	LAFIAHPK		579417	649899	1	424362	408655	257717	429004	306706	325975	410039	343901	413805	1037710	597863	826130	861214	889073	1	863149	1	1	1267601	1182474	1434860
p1439	G3P_MOUSE	Glyceraldehyde-3-phosphate dehydrogenase	VVDLMAYMASKE		227573	464214	319421	334558	582021	368545	508060	444461	299516	452263	632015	325828	754975	888692	724171	1020758	781719	671406	561646	586743	524351	719257	507130	737153
p1440	RS23_MOUSE	40S ribosomal protein S23	KAHLGTALK		257671	51595	1	257894	142768	152124	1	1	1	74144	140674	64500	277543	274657	1	294551	215015	153988	1	454654	1	263067	423905	544655
p1441	TXD17_MOUSE	Thioredoxin domain-containing protein 17	ITAVPTLLK		790830	973774	694932	291232	611239	554824	426687	481911	387271	728894	464560	514094	560929	526627	471955	652862	514673	600984	975947	701587	499021	608566	446630	490482
p1442	HUS1_MOUSE	Checkpoint protein HUS1	TAQNSRALK		948106	1536645	1033995	772077	1487522	881416	700513	1133705	607460	2652461	2256679	1839341	1785936	1403726	1194332	1960841	1324375	1247493	2327292	1789387	1312727	1219493	1090292	1181370
p1443	ZPR1_MOUSE	Zinc finger protein ZPR1	FTTLEGLLK		105936	168925	188145	142216	153552	150438	232053	155699	125922	150138	122980	197742	213946	372893	243178	1	156796	183725	340505	295510	315348	188964	191401	147006
p1444	FHOD1_MOUSE	FH1/FH2 domain-containing protein 1	ATYRERNK		446414	1028354	477912	329523	612662	1	52919	98127	1	278807	853548	553547	230253	205859	326323	392584	390558	342654	641826	703890	494563	685297	454117	704118
p1445	VATE1_MOUSE	V-type proton ATPase subunit E 1	ARDDLITDLLNEAK		299444	427278	370768	409039	458532	434350	368468	366612	339425	497112	422405	409289	488886	441812	369204	327557	264365	277138	328898	341824	287904	313036	275549	314334
p1446	TCP4_MOUSE	Activated RNA polymerase II transcriptional coactivator p15	DDNMFQIGK		1	334929	28402	181199	202844	108304	201034	113632	167092	104189	1	1	602462	686925	637472	546114	348409	1	263532	238867	366312	1	697051	935768
p1447	IF4A1_MOUSE	Eukaryotic initiation factor 4A-I	LQMEAPHIIVGTPGR		232883	221974	227587	95738	1	154363	1	1	60679	203121	105671	1	662011	500996	720467	359484	246469	295251	454346	413581	460547	627239	657693	794485
p1448	CHSP1_MOUSE	Calcium-regulated heat stable protein 1	LQAVEVVITHLAPGTK		137095	248482	153652	97937	172984	134337	144786	165013	119339	135308	176399	202772	526066	469277	481030	374095	262203	177171	349556	343299	291399	470413	412322	474400
p1449	RBM39_MOUSE	RNA-binding protein 39	CPSIAAAIAAVNALHGR		1	9878	1	1	1	1	1	1	1	1	8970	8219	103551	156448	106907	10240	13474	16084	1	1	1	101420	126580	122740
p1450	NPM_MOUSE	Nucleophosmin	SAPGGGNKVPQK		82393	132123	156180	5140	128421	132679	72391	1	122048	63880	99768	95669	242251	202038	293361	271016	100518	275076	501312	391824	1	305985	261426	359127
p1451	TNPO1_MOUSE	Transportin-1	YSDIDIILLK		207072	361662	235541	248886	311160	241669	322576	227339	190017	345697	328126	322233	325097	329850	291182	373989	373073	340583	420710	417343	408055	371512	381323	313774
p1452	ACON_MOUSE	Aconitate hydratase, mitochondrial	DLEDLQILIK		137222	215738	199315	124397	208954	149787	141555	199896	80594	320859	197908	129757	368230	348822	289618	227881	154512	184950	254235	310788	264851	245872	230563	216022
p1453	DPYL2_MOUSE	Dihydropyrimidinase-related protein 2	GIQEEMEALVK		1	14643	1	1	45892	1	39855	10763	26913	16883	1	1	468490	366596	379535	233498	132345	171241	279740	249664	225729	235743	245880	188528
p1454	K2C8_MOUSE	Keratin, type II cytoskeletal 8	LEVDPNIQAVR		328773	253654	254806	167084	277051	180841	274359	114279	207246	201526	1	1	778592	550502	363382	121752	98374	1	275142	180574	250667	433938	422045	284289
p1455	PDIA3_MOUSE	Protein disulfide-isomerase A3	FAHTNIESLVK		402094	511722	278454	135902	307298	247341	1	196299	158673	238807	1	1	667717	547309	448156	263581	336239	262037	298809	394273	353563	453796	395264	488861
p1456	RL17_MOUSE	60S ribosomal protein L17	KSAEFLLHMLK		586143	853483	721243	443075	657464	540088	583029	712573	663623	857479	602005	740734	1228335	1320061	1499748	870486	935845	1129264	1059505	966185	805262	2013677	1508980	1697614
p1457	ATPA_MOUSE	ATP synthase subunit alpha, mitochondrial	TSIAIDTIINQK		576861	847248	721243	443075	657464	540088	583029	712573	663623	857479	602005	715649	1181691	1320061	1499748	870486	918023	1129264	1059505	966185	805262	2013677	1508980	1697614
p1458	THIO_MOUSE	Thioredoxin	EAFQEALAAAGDK		1985989	2327024	1662095	1735445	1600875	1619154	1688539	1695758	1270713	2011387	1896138	1964576	3881266	3665963	3573744	2195524	1734103	1466169	2811712	2315426	1653748	3109976	2229874	2598728
p1459	RS18_MOUSE	40S ribosomal protein S18	YSQVLANGLDNK		1694465	1668067	1561693	1828000	1769180	1241064	2235912	1499905	1113107	2124217	1964469	1548319	1386577	1377763	1139081	1196457	980356	917801	1256441	1458085	1007766	1129808	1041519	940101
p1460	G3P_MOUSE	Glyceraldehyde-3-phosphate dehydrogenase	GAAQNIIPASTGAAK		1755832	2424354	2172366	1071575	1103625	900724	1315213	971066	942436	1086666	969595	960826	3321006	3327539	3181485	1983937	1700939	1690954	2136487	1911197	1	2697861	3114872	3184367
p1461	EIF3A_MOUSE	Eukaryotic translation initiation factor 3 subunit A	QPALDVLYDVMK	Gln->pyro-Glu (N-term Q)	42342	46621	39703	72552	82868	51576	38445	39579	34204	74575	87185	56816	147125	200383	146071	65945	92065	66524	121842	153051	111208	81930	107903	108876
p1462	RS4X_MOUSE	40S ribosomal protein S4, X isoform	VNDTIQIDLETGK		583817	493683	346326	471713	477631	380592	529564	654069	486501	226640	273351	337841	1249224	736175	1322306	911530	502275	789701	776701	882800	950229	1109834	1017754	803024
p1463	TLN1_MOUSE	Talin-1	TLAESALQLLYTAK		66479	92875	59237	121072	133813	74593	64264	70588	54758	119075	117616	91920	218355	146042	117217	56018	80132	78071	110926	91772	64067	145996	121949	100886
p1464	HMCS1_MOUSE	Hydroxymethylglutaryl-CoA synthase, cytoplasmic	VTQDATPGSALDKITASLCDLK		17925	1	28270	23582	1	1	22924	38212	18456	63053	1	24282	166772	147653	158993	46479	48813	44526	89839	70747	64006	133812	130217	127322
p1465	KPYM_MOUSE	Pyruvate kinase isozymes M1/M2	GVNLPGAAVDLPAVSEKDIQDLK		546087	975994	627701	742871	1101088	778082	946657	868477	696856	1072148	924450	935026	2685395	2800998	2328339	1529200	1535719	1273766	1427549	1382041	1195841	2307889	2082924	2238900
p1466	CH60_MOUSE	60 kDa heat shock protein, mitochondrial	RGVMLAVDAVIAELK		1	1	1	9308	15963	1	1	1	1	28756	1	1	162289	184714	141548	1	1	1	130703	110192	52447	51443	52118	16692
p1467	PRDX1_MOUSE	Peroxiredoxin-1	QGGLGPMNIPLISDPK	Gln->pyro-Glu (N-term Q)	692253	906424	647782	807309	823757	577365	762362	730960	565538	990935	958146	775842	3126491	3097774	2541432	1535335	1577776	1571439	2109469	2041190	1518979	2670663	2303731	2548771
p1468	ENOA_MOUSE	Alpha-enolase	IDKLMIEMDGTENK		106388	1	119679	1	1	47695	33970	1	1	904086	903590	738023	182021	175576	330726	89197	51013	92947	133395	198657	161596	1	290374	183850
p1469	IF5_MOUSE	Eukaryotic translation initiation factor 5	AMGPLVLTEVLFDEK		1	1	5812	16974	17563	11151	1	1	1	20081	16200	1	72942	92931	70617	17643	30763	19859	75743	65223	44169	28606	59030	52375
p1470	ATLA2_MOUSE	Atlastin-2	NLVPLLLAPENLVEK		66253	117500	72575	107051	124038	76819	70336	97280	68300	137703	89590	81401	162500	140787	129469	87673	97552	100567	165938	150425	117408	152522	134290	151952
p1471	RBM26_MOUSE	RNA-binding protein 26	VIQPLVQQPILPVVK		1	1	1	1	19714	6717	1	1	1	1	1	1	219871	137472	152060	18069	28043	1	15874	1	15350	162275	111411	108252
p1472	PCBP2_MOUSE	Poly(rC)-binding protein 2	AITIAGIPQSIIECVK		25574	9315	1	11307	34655	24496	1	1	1	1	17742	10194	182013	192628	220312	153528	120366	101852	98170	112760	108462	282452	220879	220026
p1473	PSD13_MOUSE	26S proteasome non-ATPase regulatory subunit 13	SMEMLVEHQAQDILT		97576	131566	74366	92158	166353	109300	125073	107790	125677	158948	141326	111683	525206	598427	422650	195297	175354	159130	312402	295989	245015	322874	326783	355879
p1474	NUP50_MOUSE	Nuclear pore complex protein Nup50	NNVLIVCVPNPPLDEK		81747	113022	113866	54057	107128	1	85045	1	75507	143616	86125	80906	294740	260805	289787	119190	93865	133232	1	105054	78073	282463	293573	270412
p1475	RLA1_MOUSE	60S acidic ribosomal protein P1	ALANVNIGSLICNVGAGGPAPAAGAAPAGGAAPSTAAAPAEEK		1	70266	1	1	55245	44004	44788	1	24653	100548	51923	43059	374988	395932	247588	73422	85180	81795	173368	151967	115255	274038	274740	235160
p1476	HSP74_MOUSE	Heat shock 70 kDa protein 4	SNLAYDIVQLPTGLTGIK		1	1	1	1	1	1	1	1	1	1	1	1	50503	58704	58234	11478	14382	16729	19830	15046	1	47261	31409	34622
p1477	PLIN3_MOUSE	Perilipin-3	AQETLQQLTSVLGLMESVK		1	1	1	6717	1	1	1	1	1	1	1	1	40781	59823	36449	1	1	1	10567	16616	6152	17294	19569	20030
p1478	RL6_MOUSE	60S ribosomal protein L6	VDISDVK		1	748422	512547	1	1	1	1	1	1	1	1	1	1	1	1	1	1	1	1	1	24589	717585	689804	1
p1479	HS90A_MOUSE	Heat shock protein HSP 90-alpha	ELHINLIPSK		498895	523920	559834	456711	397812	1	286490	214878	237711	408033	340769	223149	671740	550570	531215	573832	598582	645738	1136825	1007627	639153	704774	737746	588874
p1480	HNRPC_MOUSE	Heterogeneous nuclear ribonucleoproteins C1/C2	LKGDDLQAIKK		119246	67523	1	126837	11700	1	1	1	1	137520	1	154976	685915	568331	341046	197136	194931	260370	220720	273218	1	242254	183994	1
p1481	RCC2_MOUSE	Protein RCC2	VAIFIEK		83618	1	67999	1	1	1	1	1	1	1	1	1	551523	507484	496684	536803	397410	530868	762087	705467	671588	618018	577390	420809
p1482	RSMB_MOUSE	Small nuclear ribonucleoprotein-associated protein B	IFIGTFK		526787	567858	720624	412628	385133	376580	286734	404338	302786	520087	606546	365866	1556869	1245493	985228	1358882	1188848	944568	2306318	1943098	1093452	1201465	1241309	1281689
p1483	NDKB_MOUSE	Nucleoside diphosphate kinase B	GLVGEIIK		3771010	2854222	3021578	1618656	1797580	1783266	1744541	1475076	1593605	1858568	1732553	1738439	2858435	3115687	3275448	4081328	3064496	2651769	4303587	3491927	3247522	3578224	3208805	3496952
p1484	PSIP1_MOUSE	PC4 and SFRS1-interacting protein	DFKPGDLIFAK		10924	1	1	1	27785	1	1	1	1	1	23682	1	104350	231190	271710	242311	226832	143799	108398	147846	117133	190026	199355	258652
p1485	H31_MOUSE	Histone H3.1	RVTIMPK		76230	13203348	11406648	9965631	12662346	9173350	9963746	10551339	7069407	12326479	13062148	10912702	20064584	18036942	20054484	24577275	21351124	23959000	208578	99174	1	135004	22265017	18196024
p1486	ADT1_MOUSE	ADP/ATP translocase 1	GNLANVIR		1	1	1	111503	1	59937	1	1	1	1	54877	1	363102	264422	146839	201098	170144	1	221018	188473	1	329371	292857	165913
p1487	TCPA_MOUSE	T-complex protein 1 subunit alpha	TSASIILR		1	1	94250	1	1	102653	1	1	1	101778	1	1	1	1	119387	141249	1	248055	192384	163177	195777	213327	1	127755
p1488	AGM1_MOUSE	Phosphoacetylglucosamine mutase	MGLLAVLR		165980	175614	144109	95536	148913	115171	163157	170270	96180	221240	210745	123803	188262	174840	147989	240724	117666	154455	152771	40301	93878	186035	161463	154946
p1489	TCPH_MOUSE	T-complex protein 1 subunit eta	TCTIILR		148873	174752	365252	200334	1	136787	121335	1	139591	148752	211273	140444	253227	1	1	1	156193	292760	256028	1	87435	358540	305105	325587
p1490	IF2A_MOUSE	Eukaryotic translation initiation factor 2 subunit 1	INLIAPPR		670911	802551	636403	600080	558887	385166	341907	420441	390860	1	469395	1	1082736	951918	920137	921105	780366	792968	1156931	1330672	738943	1132464	1035614	916560
p1491	SERA_MOUSE	D-3-phosphoglycerate dehydrogenase	TLGILGLGR		1443689	2501599	1782773	1560669	1886066	1630864	1733630	2472092	1588775	2029314	1756276	1770763	1776935	1844988	1767079	2268265	1574754	1699852	1267917	1500571	1803197	2662547	1774387	1835861
p1492	TEBP_MOUSE	Prostaglandin E synthase 3	SILCCLR		1822611	1596632	1269962	1041270	840648	816183	1000345	930254	646251	364564	665481	1	1647594	2226258	1692113	1775765	1604716	1681388	2622514	2932501	2733735	2111109	2005812	1875696
p1493	RL4_MOUSE	60S ribosomal protein L4	NVTLPAVFK		3587442	5412560	4240090	2552819	3556487	3233530	3316718	3337263	3022742	3630917	3429806	3619780	4036578	4566494	4804136	5931924	5069447	5083871	3414800	3150524	3371016	7280181	6252556	6475474
p1494	ALBU_MOUSE	Serum albumin	TPVSEHVTK		804623	1	1	92273	109159	143018	1	14939	1	528754	325986	517918	29212	23286	35409	218432	203083	450523	1656094	1163998	622404	745831	1	722434
p1495	GNN_MOUSE	Tetratricopeptide repeat protein GNN	EIQRSRGR		395899	736949	823649	227814	515526	710062	383852	223367	374376	390215	625452	716613	267239	237337	294871	340462	304191	295710	720028	596659	206446	376473	369364	456347
p1496	RL26_MOUSE	60S ribosomal protein L26	YKEETIEK		1	1	1	1	1	1	1	1	1	1	10344	272781	157705	94279	148695	1	1	422374	956079	1384939	16582	721728	1	554497
p1497	RS23_MOUSE	40S ribosomal protein S23	ANPFGGASHAK		1046338	616098	685662	907572	782980	327483	441381	646823	385891	827522	625202	479506	799824	768198	730441	1327583	1096520	1022229	968169	1360064	1	1179428	1250057	1001736
p1498	SODC_MOUSE	Superoxide dismutase [Cu-Zn]	HVGDLGNVTAGK		1	1	1	115869	1	54258	83727	53958	1	160674	183068	75611	196492	1	1	42065	1	100845	1	39240	1	1	49154	84742
p1499	RL36A_MOUSE	60S ribosomal protein L36a	LECVEPNCR		160212	1	131003	134181	127914	133836	1	1	1	198028	165896	195505	276806	306008	281337	159515	271241	300224	175492	203999	161046	434479	388700	474164
p1500	RL17_MOUSE	60S ribosomal protein L17	SAEFLLHMLK		1084616	1286932	1283633	1315204	1536892	1510203	1528664	1275142	1142459	1777617	1049486	1387065	5315711	5992149	4440075	4958260	3024240	3133285	5398688	4958903	3858673	3820492	3406210	2581712
p1501	TCPH_MOUSE	T-complex protein 1 subunit eta	ATISNDGATILK		112134	90405	1	1	1	120002	1	1	65722	1	73318	98685	265621	163846	243990	192736	1	168300	92025	192175	78047	207287	129586	181283
p1502	GRP78_MOUSE	78 kDa glucose-regulated protein	DAGTIAGLNVMR		1074775	1816943	1959433	515778	523192	589691	665720	645365	611887	685761	743146	604149	693132	548225	773827	723179	547681	719707	523801	610918	568905	1324189	1203046	1139168
p1503	API5_MOUSE	Apoptosis inhibitor 5	DAYQVILDGVK		1	1	1	1	1	1	1	1	1	1	1	1	1	1	388399	1	1	451776	1	406458	321396	1	1	1
p1504	SFPQ_MOUSE	Splicing factor, proline- and glutamine-rich	GIVEFASKPAAR		1	179244	113908	181346	88386	77144	65685	1	1	1	155464	91001	477443	289839	253690	390208	217244	223991	442753	405738	246957	211758	1	214647
p1505	TEX14_MOUSE		EIQDLEDTER		128784	320092	380036	283055	346223	286418	189896	1	189313	366272	1	466313	524965	401640	597668	712117	839178	430698	521548	547128	1	375741	432591	339388
p1506	PSIP1_MOUSE	PC4 and SFRS1-interacting protein	DFKPGDLIFAK		1	1	15675	1	8588	33814	9930	19475	1	31820	1	1	440011	411699	488400	325129	303635	251731	258716	207051	214391	350142	334534	387851
p1507	DDX3X_MOUSE	ATP-dependent RNA helicase DDX3X	DSLTLVFVETK		209651	226804	256458	119439	167205	209052	226440	208935	234309	302284	214570	168365	276440	290842	303513	367385	266423	267476	263370	168386	247275	428643	416990	310314
p1508	RAGP1_MOUSE	Ran GTPase-activating protein 1	SPACFTLQELK		1	34938	85700	33741	1	1	32457	1	128567	37822	1	69632	1	84792	113331	156776	1	1	157878	77476	65051	256335	206914	202112
p1509	HSP7C_MOUSE	Heat shock cognate 71 kDa protein	NSLESYAFNMK		627946	707746	851233	848742	952846	1040687	704454	693023	950116	892163	1254661	1260370	1286726	949109	1172648	2044691	1768293	1642810	1295990	1300320	905779	1979374	2817581	2581533
p1510	QCR2_MOUSE	Cytochrome b-c1 complex subunit 2, mitochondrial	IIENLHDVAYK		30269	1	27183	12205	1	1	1	30657	35605	1	35220	1	1	1	59149	45525	1	94308	27086	51931	1	1	1	1
p1511	PAK2_MOUSE	Serine/threonine-protein kinase PAK 2	ELIINEILVMK		64800	100222	73004	90711	98624	74816	60817	52406	55390	101641	92306	90936	245247	199173	159007	72197	107012	88037	178780	169038	155200	202473	177744	165877
p1512	INO1_MOUSE	Inositol-3-phosphate synthase 1	SVLVDFLIGSGLK		28529	62412	33408	113782	83659	69998	34070	15668	8358	80975	109756	68997	367461	439096	385848	244190	289468	241890	441255	353360	280299	309006	334806	359217
p1513	TCPG_MOUSE	T-complex protein 1 subunit gamma	MALDDMISTLKK		149662	231475	233529	162278	266620	114570	208610	239013	227339	243691	184960	221706	452083	305931	347073	357777	261031	300216	1169732	918219	193514	348790	290586	412186
p1514	RS13_MOUSE	40S ribosomal protein S13	KGLTPSQIGVILR		1	1	305478	1	184168	275432	258800	1	191465	1	262674	1	1	1	486202	636221	558409	575647	1	1	332992	627744	641583	615074
p1515	GLP3L_MOUSE	Golgi phosphoprotein 3-like	LTLMEEVLLLGLK	Oxidation (M)	1	34573	50509	10571	18347	20738	1	7430	21628	1	10117	25867	1	1	1	51583	59795	74001	14788	1	24919	10822	69237	77316
p1516	HNRPD_MOUSE	Heterogeneous nuclear ribonucleoprotein D0	IFVGGLSPDTPEEK		506740	678474	409780	222071	332192	465824	577276	443928	212783	250679	342472	266281	1111025	995396	1174937	695065	778482	571108	847425	965245	767635	1229884	887861	948091
p1517	STIP1_MOUSE	Stress-induced-phosphoprotein 1	LAYINPDLALEEK		135603	209352	173429	178199	271281	170257	160985	173643	110864	189810	245998	234914	475720	670479	641002	440318	495925	468805	553535	490370	598440	609298	720936	671456
p1518	TXD12_MOUSE	Thioredoxin domain-containing protein 12	EAAASGLPLMVIIHK		128708	219851	171386	143412	173595	172640	168635	168766	184227	176762	162122	196342	264918	182441	226950	244244	198436	163061	232379	237799	141711	189038	203027	192337
p1519	RBM39_MOUSE	RNA-binding protein 39	VLGVPIIVQASQAEK		191121	298212	208806	131092	259316	216229	197197	262341	177954	294004	247509	206462	820217	879653	806457	482415	446866	385825	245408	251075	316424	780502	795386	684441
p1520	TCPQ_MOUSE	T-complex protein 1 subunit theta	DMLEASILDTYLGK		1	22595	14464	32213	37443	31261	9202	1	8453	35548	32393	34778	118163	135620	101878	68117	56530	56292	139157	87479	111823	84788	76702	69178
p1521	HXK2_MOUSE	Hexokinase-2	TVFDVAVDELSLNPGK		40743	91085	70612	81979	102601	61015	82848	67630	54512	113994	131732	117045	216004	163360	159137	122160	144504	152327	205000	242224	163907	214353	169613	165039
p1522	HNRPM_MOUSE	Heterogeneous nuclear ribonucleoprotein M	VGEVTYVELLMDAEGK	Oxidation (M)	1	42640	55650	6204	21089	12215	1	17125	18987	12391	19962	30590	1	29642	28040	31623	88767	96998	18689	1	38251	52382	93252	95224
p1523	G6PI_MOUSE	Glucose-6-phosphate isomerase	TLASLSPETSLFIIASK		94469	135318	116518	134868	125053	103827	109951	111065	101482	153790	143484	129986	110617	101944	138550	164972	138736	167767	180062	226460	168216	168007	164306	165882
p1524	RAN_MOUSE	GTP-binding nuclear protein Ran	SIVFHR		359938	326073	446151	1	1	1	1	24390	1	1	1	1	29784	1	1	1	1	18009	1082051	1230342	432009	492271	462998	485817
p1525	KPYM_MOUSE	Pyruvate kinase isozymes M1/M2	QAHLYR	Gln->pyro-Glu (N-term Q)	1503757	1	956517	1	1	1	1	1	1	1	1	1	660669	633144	479577	1	1	1	1798378	2151535	1583105	2212325	1	1685247
p1526	PAIRB_MOUSE	Plasminogen activator inhibitor 1 RNA-binding protein	VEFNIR		729489	827875	546100	651113	671540	554590	592466	364152	341292	654309	704924	521852	1100803	888724	837914	1292530	736202	1059752	1102983	942690	926034	1215119	1043344	933598
p1527	H3C_MOUSE	Histone H3.3C	KLPFQR		4484626	2681736	4844771	1	1	1	1	1	1	1	1	1	10139824	1	1	1	1	1	1	1	5406820	2840610	1745513	1893190
p1528	RL23_MOUSE	60S ribosomal protein L23	KGKPELR		424889	1	67478	93283	97650	1	1	1	1	400970	1	1	54287	1	35300	149996	219356	180497	2190884	1514336	1081425	282706	1	299032
p1529	RL3_MOUSE	60S ribosomal protein L3	YCQVIR		151955	1	1	1	1	9486	1	1	1	1	1	1	1	1	432293	1	1	1	217262	370902	390712	330630	1	343185
p1530	6PGD_MOUSE	6-phosphogluconate dehydrogenase, decarboxylating	RVILLVK		231408	1	161213	189732	154464	122443	1	1	119469	108904	1	113593	252105	269382	248957	357416	182310	212838	293169	390297	314796	186190	224153	237400
p1531	EIF3L_MOUSE	Eukaryotic translation initiation factor 3 subunit L	IQLLVFK		475994	746147	445590	479107	607847	512280	494349	596092	403464	660335	705064	552404	762787	775210	745748	715794	668101	534924	595492	500367	497110	712227	835858	724823
p1532	KPYM_MOUSE	Pyruvate kinase isozymes M1/M2	AADVHEVR		9238	1	1	57880	1	81792	54922	13618	37238	137370	1	159144	199232	1	87820	138147	156665	168900	698797	494544	654875	1	1	1
p1533	RL36A_MOUSE	60S ribosomal protein L36a	HFELGGDK		474488	479117	396292	1	1	1	1	1	1	1	1	1	1	1	1	1	1	1	607663	779307	693951	891715	1	1
p1534	ETFB_MOUSE	Electron transfer flavoprotein subunit beta	VDLLFLGK		668925	980921	621757	673509	962828	790624	978092	895528	583743	1090984	1043267	918872	612096	668668	605843	725802	565494	484273	763386	739584	625564	746998	676230	758450
p1535	RTN1_MOUSE	Reticulon-1	VSLVTAPVK		1531115	1415993	931758	1080125	991649	954286	1061783	863421	825763	1098084	1066510	440979	388196	379072	310265	1410142	1183198	1213079	2134751	2658126	1509631	347632	401662	338834
p1536	SYCP2_MOUSE	Synaptonemal complex protein 2	RMLSYEK	Oxidation (M)	40442658	39351189	34428814	27862029	22052945	21094799	20816405	20364357	18487285	32546425	30832507	31457707	3515659	3932076	3108818	23762235	18332376	18298781	29201215	25232144	27022330	5126054	6402932	6272200
p1537	MOCS3_MOUSE	Adenylyltransferase and sulfurtransferase MOCS3	VPPPPLAPR		1792559	1	1648578	1	1	1	1	1	1	1	1	1	1	1	1	1	1	1	3829747	3965677	2899567	3671395	1	1
p1538	TCTP_MOUSE	Translationally-controlled tumor protein	VKPFMTGAAEQIK		401858	392179	281732	263690	384421	473704	528237	455840	186194	325553	282098	253487	1591902	1345925	1639180	1244112	718895	993337	1229107	667419	630613	1060132	751229	891397
p1539	DTNB_MOUSE	Dystrobrevin beta	QLFIEMR	Oxidation (M)	1	1	1	1	1	1	1	1	1	1	1	1	1	1	1	6823	1	1	80544	1	17620	12549	1	11461
p1540	PA1B3_MOUSE	Platelet-activating factor acetylhydrolase IB subunit gamma	VVVLGLLPR		334270	448128	342900	226834	344583	295439	349983	390401	274158	477907	376516	376483	1088448	928243	700329	1031062	657852	596519	1039954	968071	788242	635120	561690	575894
p1541	PGK1_MOUSE	Phosphoglycerate kinase 1	FHVEEEGK		1	1	538850	1	1	1	1	1	1	1	1	1	98605	145813	1	1	1	1	1	859893	707405	1	1	1
p1542	IF4H_MOUSE	Eukaryotic translation initiation factor 4H	DKDTDKFK		71348	1	1	1	1	1	1	1	1	16963	1	1	7144	1	7993	1	10665	15527	217672	130156	238269	1	1	1
p1543	MCM3_MOUSE	DNA replication licensing factor MCM3	LIVSVNDLR		162400	181269	143117	104561	1	92614	181549	126954	69063	105715	1	174888	573158	516075	563143	414482	312486	305484	439935	500254	399249	397436	356306	361523
p1544	RS26_MOUSE	40S ribosomal protein S26	FRPAGAAPRPPPKPM		1	1	1	1	1	1	1	1	1	1	1	1	1	1	1	1	1	1	1	1	1421030	1	1	1
p1545	RS19_MOUSE	40S ribosomal protein S19	IAGQVAAANKK		1	1	1	1	1	1	1	1	6182	1	1	21158	56574	1	1	1	1	1	162727	120097	338996	1	1	1
p1546	ENOA_MOUSE	Alpha-enolase	SGKYDLDFK		627971	517857	738897	613057	500599	348776	409056	327585	574204	509293	528916	559396	798918	691789	551077	803733	627750	866190	580614	718029	627927	761478	521647	648749
p1547	TBB5_MOUSE	Tubulin beta-5 chain	IREEYPDR		1	1	1	1	1	1	1	1	1	1	1	1	425972	481712	1	1	1	1	1	1	552741	1	6561	1
p1548	SPTCS_MOUSE	Spatacsin	QVSSNLTDPK		1	1	1	1	1	1	1	1	1	1	1	1	1	1	1	1	1	13891	352532	548440	410117	1	1	1
p1549	IMB1_MOUSE	Importin subunit beta-1	MELITILEK		376931	416772	339303	283756	368944	276363	460921	448359	328732	452544	461511	346375	529049	572699	486261	471067	355283	417751	538260	439788	446007	679593	577246	430492
p1550	ENOA_MOUSE	Alpha-enolase	IDKLMIEMDGTENK		284782	178593	218318	144300	1	117430	97103	185616	119282	111353	138238	836259	392064	527945	463018	173508	285145	301506	484651	543523	569869	258122	374768	363035
p1551	NUCL_MOUSE	Nucleolin	VPQNPHGKPK		28819	1	1	38714	7161	1	23239	1	1	17589	1	33463	221157	1	22821	14224	57309	21635	171702	82907	243650	10493	1	1
p1552	TCPA_MOUSE	T-complex protein 1 subunit alpha	LLEVEHPAAK		259828	289185	283119	1	1	1	1	1	1	1	1	1	356957	1	384616	1	1	1	441987	481176	267954	560874	1	447653
p1553	ACTB_MOUSE	Actin, cytoplasmic 1	GYSFTTTAER		780749	863600	638562	1	1	1	1	1	1	1	1	1	615451	532330	1	1	689205	1	546358	485526	1018944	870313	743746	787226
p1554	HS90B_MOUSE	Heat shock protein HSP 90-beta	LGIHEDSTNR		1	1	365360	1	1	1	1	1	1	1	1	1	107778	79102	1	1	1	1	1	24552	740657	1	1	1
p1555	RL6_MOUSE	60S ribosomal protein L6	AVPQLQGYLR		529508	630546	602646	395502	508574	493765	467623	488956	416750	778918	563875	575770	3185679	2756093	2208419	1470951	1082244	1083386	1452661	1225337	1323386	2574003	2234961	2489836
p1556	SAR1A_MOUSE	GTP-binding protein SAR1a	LVFLGLDNAGK		483990	928931	655630	403375	681943	630024	591310	825804	428976	731962	526672	543576	740173	698593	788405	798950	755552	563720	716477	660229	646118	951536	970594	1016298
p1557	SYFB_MOUSE	Phenylalanine--tRNA ligase beta subunit	LFEISDVVVK		313366	371758	274815	162433	392438	254878	365496	310845	267787	438896	361490	407448	209643	393837	360982	523144	539138	361154	456406	325447	309771	730727	473841	501615
p1558	RS6_MOUSE	40S ribosomal protein S6	NKEEAAEYAK		510882	1	1	66376	1	65675	22049	9410	47776	142758	76370	176904	82353	67140	113074	108645	126483	177603	993693	814877	1580573	1	1	1
p1559	CH60_MOUSE	60 kDa heat shock protein, mitochondrial	DIGNIISDAMK		358256	445196	303920	245456	424876	289018	307374	355202	266095	451264	462891	456180	365150	417995	415981	417260	346321	320762	350557	409013	341930	521222	517898	519271
p1560	REFP2_MOUSE	RNA and export factor-binding protein 2	MDMSLDDIIK		1	1	274247	1	1	1	1	193494	1	1	1	272637	247003	255913	300678	1	321073	264606	328398	250619	250193	290901	1	355043
p1561	COPD_MOUSE	Coatomer subunit delta	LFTAESLIGLK		469263	743319	467837	416103	610166	518602	658049	580715	367264	809531	756904	623273	730044	610087	580645	565996	522163	432399	725970	667706	565531	449250	468696	528683
p1562	TCPQ_MOUSE	T-complex protein 1 subunit theta	VADIALHYANK		112906	151700	301011	1	113943	64605	1	1	1	1	120293	72276	373990	316782	301556	331519	180398	202018	208681	309356	316950	233440	1	129575
p1563	THOP1_MOUSE	Thimet oligopeptidase	LSLLCIDFNK		70978	132859	120388	114708	115473	93705	101015	146964	95186	197381	126842	162688	530261	494896	443306	240765	226509	179011	321143	337711	245005	369393	291652	267837
p1564	CLH_MOUSE	Clathrin heavy chain 1	TLQIFNIEMK		816488	1510966	798342	1272997	1648851	1076816	1289480	1161228	932541	1941348	1532739	1233714	1241632	1073212	1126096	703520	592806	567282	883166	774052	670466	945430	951453	967101
p1565	TPIS_MOUSE	Triosephosphate isomerase	SNVNDGVAQSTR		253484	1	1	14066	21015	49168	1	10646	16320	1	40159	1	44106	30653	46985	26449	50912	80701	368163	220326	210568	342324	448045	209467
p1566	HS90B_MOUSE	Heat shock protein HSP 90-beta	DNSTMGYMMAK		328185	514690	247086	264302	305567	216975	236733	1	124642	384865	226958	354031	761507	713073	559768	390816	469701	428272	575232	580949	466412	347627	366862	456398
p1567	IQGA1_MOUSE	Ras GTPase-activating-like protein IQGAP1	ILAIGLINEALDEGDAQK		84508	149826	91826	146656	168369	97136	123135	98564	72893	145125	172609	109334	678715	497990	405592	252415	208965	151969	400028	268769	255616	396239	312856	358404
p1568	TF2AA_MOUSE	Transcription initiation factor IIA subunit 1	SVIEDVINDVR		96189	171527	126899	111281	165530	126082	136433	133950	114210	129313	157208	122267	203346	197910	164337	124570	146868	118656	232173	167237	135720	183762	175533	150899
p1569	RS11_MOUSE	40S ribosomal protein S11	EAIEGTYIDKK		195553	1	158488	1	1	1	1	1	1	1	1	1	392559	39630	1	14615	14263	1	913977	805479	360993	753159	1	649182
p1570	H4_MOUSE	Histone H4	TVTAMDVVYALK	Oxidation (M)	1453707	1702332	1863112	1272464	1186975	1702759	1430695	1634951	1548664	1447397	1500254	1334276	1799837	1839631	1926828	2918554	3019412	3360507	1452776	1718637	2047188	2693270	2080500	2657519
p1571	ALDOA_MOUSE	Fructose-bisphosphate aldolase A	GILAADESTGSIAK		708856	835391	599781	586833	724221	767012	612745	923784	653516	822265	576755	662211	1091150	1124156	959334	1251188	871249	1281753	1230015	911604	946129	1237023	1040782	681047
p1572	NDKB_MOUSE	Nucleoside diphosphate kinase B	TFIAIKPDGVQR		1091783	1278072	744661	700233	1114215	700697	1059710	1092395	516820	1322709	1373458	864764	2365449	1819939	2155559	1726260	1497199	1363960	1932367	1856378	1135366	1908871	2043024	2201886
p1573	RS16_MOUSE	40S ribosomal protein S16	VNGRPLEMIEPR		103380	203673	244993	112258	254889	133944	1	131975	131642	472905	162987	1	536975	514820	526319	565724	359995	407790	472046	861315	652221	457312	568077	656202
p1574	CDKA1_MOUSE	Cyclin-dependent kinase 2-associated protein 1	YAELLAIIEELGK		20462	1	1	26254	22602	18454	9552	1	1	25990	30694	14193	129305	141770	120738	31046	33362	27417	114457	129166	88397	59908	86273	80807
p1575	ENPL_MOUSE	Endoplasmin	GVVDSDDLPLNVSR		616270	622591	756102	395546	404428	368742	403166	435219	449128	461523	383926	429118	623220	717086	786012	588200	352126	486384	841059	746562	653319	492909	538382	532487
p1576	PUR9_MOUSE	Bifunctional purine biosynthesis protein PURH	SLASLGLSLVASGGTAK		214866	484883	326438	235651	516534	324216	402278	492161	392541	613133	382465	344013	792973	698744	593014	601603	622321	524408	857778	656708	524031	678337	563801	614456
p1577	HNRPU_MOUSE	Heterogeneous nuclear ribonucleoprotein U	FIEIAAR		1	1	1	1	1	1	1	1	1	1	1	1	1	1	1	1	1	1	1	1	1	1	1	1
p1578	RL10L_MOUSE	60S ribosomal protein L10-like	FKFPGR		231970	354127	265578	416543	421159	1	1	215405	1	227155	306356	1	960568	747967	530653	454410	431672	445133	281680	400076	1	1	391062	339931
p1579	KS6C1_MOUSE	Ribosomal protein S6 kinase delta-1	EAVKRR		1	1	1	1	1	1	1	1	1	1	1	1	1	1	1	1	1	1	1	1	179106	1	1	1
p1580	HS90B_MOUSE	Heat shock protein HSP 90-beta	LGIHEDSTNR		425096	512448	358107	490404	120520	126283	1	1	123898	684716	407954	422720	172013	141960	191820	722937	918904	579140	497683	1347773	1	1169283	825239	725282
p1581	EIF3H_MOUSE	Eukaryotic translation initiation factor 3 subunit H	LFKPHQAPAR		298606	44421	177348	117003	1	94478	1	1	1	106908	1	1	315231	362771	111383	151758	209316	172598	1	398763	1	645385	369104	600685
p1582	RS4X_MOUSE	40S ribosomal protein S4, X isoform	KIFVGTK		195716	124961	251360	212253	238716	175914	1	50229	1	343494	242470	255868	688674	769972	601561	507914	430807	348458	500391	522256	475614	270542	265779	328736
p1583	PSMD2_MOUSE	26S proteasome non-ATPase regulatory subunit 2	HLAGEVAK		41554	1	38064	23900	13751	27418	9235	10452	33184	190796	88248	49613	19497	8735	51013	141784	173198	143398	1	1	307570	337605	50109	361951
p1584	VDAC2_MOUSE	Voltage-dependent anion-selective channel protein 2	GFGFGLVK		534476	900222	588504	395447	454076	475299	585282	562687	371779	557966	606550	551680	657885	757253	822790	792446	682518	741154	665169	680670	545555	1144818	946289	914259
p1585	HMGA1_MOUSE	High mobility group protein HMG-I/HMG-Y	KVTTAPGR		84866	116164	130138	74416	134037	166881	116493	74626	112713	123513	131665	140864	194620	124650	172536	372473	298953	354510	585388	442169	71464	167898	176085	201163
p1586	RS10_MOUSE	40S ribosomal protein S10	KDVHMPK		389305	740928	473870	1	1	1	1	1	1	1	19009	1	119734	291258	288730	1	64300	1	482279	1284533	860355	633413	654779	621480
p1587	GBLP_MOUSE	Guanine nucleotide-binding protein subunit beta-2-like 1	IWDLEGK		251369	1	85086	1	241052	1	1	205322	1	1	181505	122118	344737	501762	471535	333059	235219	360248	1	663477	495457	601845	663080	479850
p1588	ROA1_MOUSE	Heterogeneous nuclear ribonucleoprotein A1	KIFVGGIK		201198	294723	1	158494	181836	71652	117699	268524	1	168993	226781	217835	654254	464223	477560	437651	339727	340991	549293	278146	242707	347815	341374	455770
p1589	LETM1_MOUSE	LETM1 and EF-hand domain-containing protein 1, mitochondrial	EELELLK		1	1	1190406	1	1	1	1	1	557283	1	730805	621586	1	1817909	2191259	1	1	1484482	1	1487519	1690721	1	1419975	1457672
p1590	COBL1_MOUSE	Cordon-bleu protein-like 1	SGEAAAKLK		827340	936382	896742	542581	565342	508081	586471	466375	470488	864754	525046	1	1359367	1188982	1574563	1538595	883699	1170646	1547918	1144466	1308012	1361758	999673	1090254
p1591	NUCL_MOUSE	Nucleolin	KAAVPTPAK		650682	1062408	360326	159041	225804	101451	40125	25697	30170	543270	496182	631538	148645	169418	206109	559360	779087	862388	2249507	1592123	1472857	1166313	722351	1072224
p1592	ACTN4_MOUSE	Alpha-actinin-4	EAILAIHK		430985	421202	404884	210295	171687	143080	1	1	141760	46887	120722	1	1	230351	197643	324160	218758	215289	120904	240597	49501	477270	399771	517925
p1593	OXSR1_MOUSE	Serine/threonine-protein kinase OSR1	IPISLVLR		191384	377700	336607	261742	351840	255036	314503	318112	288400	272676	340050	268155	257583	254223	289709	410773	286683	351161	244803	280736	341811	254377	327080	319759
p1594	KPYM_MOUSE	Pyruvate kinase isozymes M1/M2	GIFPVLCK		4206138	5493623	4512358	4226678	4731879	3475765	4116700	4380916	3287061	4293714	4440808	4000147	9731512	11315149	9132906	7875793	6722751	7401489	6333996	5671495	4832221	9885263	9949866	10160878
p1595	RL17_MOUSE	60S ribosomal protein L17	KQCVPFR		78314	1	1	76270	1	54620	1	1	1	1	49191	1	360009	233361	353865	1	87442	1	1	260008	187378	223949	461281	287284
p1596	ACLY_MOUSE	ATP-citrate synthase	TILSLMTR		155963	280580	272763	182250	180445	200149	203428	232715	213685	223617	1	317197	292331	286236	378656	431358	387894	328103	275934	354229	241569	467881	406013	509638
p1597	H2AV_MOUSE	Histone H2A.V	AGLQFPVGR		6909227	8255163	6877095	8736422	9859837	8515896	7391787	6023284	6193995	11825249	10549916	9331946	28367289	22830342	21521806	20874361	14764522	15041482	17213419	16503919	13770839	24154471	23371424	25357038
p1598	DNJA2_MOUSE	DnaJ homolog subfamily A member 2	ILEVHVDK		41510	1	60697	1	1	1	1	1	1	1	1	1	1	1	1	1	1	1	1	1	1	152459	160209	202957
p1599	H4_MOUSE	Histone H4	KTVTAMDVVYALK		3272615	4384313	3086798	3547966	3505146	3266102	3410642	3344653	2187231	2876599	3949364	2687708	4555725	4812145	4652390	7220575	5843818	5654110	5754885	5162550	5136558	6687646	6320997	6248595
p1600	TKT_MOUSE	Transketolase	HQPTAIIAK		1	141807	440031	348801	351058	180391	1	1	1	372971	243844	323069	666765	700631	463511	703264	588704	472128	702399	675515	1	572300	492113	360538
p1601	RL6_MOUSE	60S ribosomal protein L6	AVDLQILPK		3182606	4114448	3347691	2407605	2764699	2833919	2916066	2755260	3097552	3312670	3517392	3130131	5125186	4426738	4046414	5709086	4850179	4926731	4683977	4621443	3471549	7086881	6663215	6598648
p1602	RL6_MOUSE	60S ribosomal protein L6	KPFSQHVR		70516	61478	1	1	1	1	1	1	1	1	1	1	163273	202216	126226	1	1	1	218785	296917	1	309067	217739	377155
p1603	PSME1_MOUSE	Proteasome activator complex subunit 1	APLDIPVPDPVKEK		51174	1	11300	1	1	1	1	15407	1	1	44276	11923	81970	143265	133513	1	135965	130782	57052	84831	109765	156502	188147	175454
p1604	RCC1_MOUSE	Regulator of chromosome condensation	DNNGVIGLLEPMKK		183074	244911	224380	147016	176428	175404	215213	196407	215367	221855	222869	213072	241313	291234	298383	369134	248538	196605	246069	233000	206352	333550	352750	399849
p1605	NPM_MOUSE	Nucleophosmin	ADKDYHFK		994003	843017	224414	312368	1	49277	1	1	1	1	1	53962	235827	407989	200651	1	275199	180707	557801	1771401	1	667693	874150	915926
p1606	PUR8_MOUSE	Adenylosuccinate lyase	NAFDLLLPK		1	1	1	1	176761	135377	155875	137632	1	1	168251	1	1	274022	263866	274965	286733	276384	262687	276314	276903	299966	1	281205
p1607	NPM_MOUSE	Nucleophosmin	VDNDENEHQLSLR		616725	420618	148839	148084	151504	150740	102086	94249	1	187138	299004	366152	735413	824149	605821	534510	665356	573533	481922	745877	1	930043	622607	955993
p1608	SFPQ_MOUSE	Splicing factor, proline- and glutamine-rich	AELDDTPMR		201290	1	1	33326	58136	1	31961	1	1	30986	1	1	1	42729	150469	95458	1	78641	133203	359754	147910	346167	452816	348853
p1609	DHX32_MOUSE	Putative pre-mRNA-splicing factor ATP-dependent RNA helicase DHX32	FVIDVGLER		5521483	9460768	6542778	6518387	8654027	7336948	6394517	6304670	5766211	7008623	7763722	6102114	13142067	13102523	13349500	14578748	13364924	12625063	12590500	11061586	11074099	16197013	16609528	16546128
p1610	NDKB_MOUSE	Nucleoside diphosphate kinase B	GDFCIQVGR		305487	449248	376746	318960	639075	302718	260571	314951	283550	244972	1	1	2212630	1966944	2195907	1175857	918365	827641	664029	1293311	980240	2219420	2458902	2023569
p1611	RS10_MOUSE	40S ribosomal protein S10	NVPNLHVMK		564505	889396	550858	454549	757858	493928	537241	621144	538577	466948	650605	470942	2217566	1749356	1402295	1227896	1053610	1110418	1126995	1128614	1	1434737	1167046	1240094
p1612	RL37A_MOUSE	60S ribosomal protein L37a	KIEISQHAK		431207	585179	1	243341	1	169458	1	1	1	149001	1	150543	684291	1000906	374917	335216	389160	226502	210513	1016453	1	722942	733323	840403
p1613	STIP1_MOUSE	Stress-induced-phosphoprotein 1	LLEFQLALK		349354	919165	672514	430128	1065585	781845	696380	802749	641159	1282910	958801	976048	2033154	2316193	2204811	1373109	1326085	794304	1717015	1737906	1562716	1277689	2166803	1935866
p1614	HNRH1_MOUSE	Heterogeneous nuclear ribonucleoprotein H	VHIEIGPDGR		456777	407992	502741	508312	451106	395602	353106	387344	414626	496804	319140	502642	795308	969753	859134	653226	897060	877127	943843	857453	26208	691518	396304	1047638
p1615	SMD3_MOUSE	Small nuclear ribonucleoprotein Sm D3	FLILPDMLK	Oxidation (M)	168941	239275	218875	138633	209776	179255	176165	217534	164223	310518	200799	284384	255100	311053	276729	484624	438258	456792	325569	266370	263193	331988	329211	289046
p1616	UBP4_MOUSE	Ubiquitin carboxyl-terminal hydrolase 4	VEVYLLELK		50952	54667	59499	78230	22291	80342	77852	70995	82991	77706	57055	81982	64872	94818	116312	137147	82149	97203	95946	118673	1	85115	106302	58565
p1617	CTBP2_MOUSE	C-terminal-binding protein 2	GETLGLIGFGR		109804	112214	135788	124036	185361	161151	156127	230491	202522	143422	139580	117958	445998	404785	362832	483281	320490	469499	399425	319212	355777	455016	400207	366864
p1618	NDUAA_MOUSE	NADH dehydrogenase [ubiquinone] 1 alpha subcomplex subunit 10, mitochondrial	YGLLAAILGDK		287198	407929	265515	462794	475579	288008	296410	287471	214546	483657	367314	340519	618492	528535	473505	341296	338095	324967	561769	559093	389855	484519	411187	343012
p1619	H2B1A_MOUSE	Histone H2B type 1-A	QVHPDTGISSK	Gln->pyro-Glu (N-term Q)	2990582	3280506	2942375	3615350	3728487	2127447	2814748	1624892	2390455	4285887	3274479	3363854	2674993	2689684	3039720	5015791	5188021	4886114	5802338	6440894	1	4170122	4440999	5089929
p1620	COX2_MOUSE	Cytochrome c oxidase subunit 2	VVLPMELPIR		546315	1168611	905755	882211	1340351	1081771	1223878	1183423	812378	1803020	1483533	1388852	2035019	2002535	1942757	2041138	1794612	1549751	2430857	2373267	1928122	1849404	1419919	1637955
p1621	CING_MOUSE	Cingulin	ELLEELLEGK		123331	219405	147538	167629	186723	151021	180897	169463	137293	199528	174545	161494	187175	239409	196703	180258	162723	204127	252942	219036	163375	185344	171448	192109
p1622	RL17_MOUSE	60S ribosomal protein L17	GLDVDSLVIEHIQVNK		628758	832126	743292	652201	894883	840168	710194	641520	537392	944706	877902	921987	2259555	2768548	2494580	1355394	1082051	1001547	1755230	1720108	1329368	2344718	2301068	1927531
p1623	TOP2A_MOUSE	DNA topoisomerase 2-alpha	VFLNGNSLPVK		931190	1223106	1001138	746035	845982	802316	990917	796855	695956	824000	1018595	700453	1431433	1357078	1569241	1975298	1569986	1312231	2166786	1899546	1638423	1514870	1418648	1659140
p1624	HS90B_MOUSE	Heat shock protein HSP 90-beta	HLEINPDHPIVETLR		1	1	12659	168839	1	223198	1	85992	1	1	1	241636	1	1	1	389271	247445	305424	503903	675915	488663	773092	662780	571983
p1625	CTBP2_MOUSE	C-terminal-binding protein 2	DCTVEMPILK		1	24071	134544	1	27870	38809	1	1	41996	1	1	37680	1	143530	74970	224858	215586	219142	103627	57902	98142	349383	323264	238386
p1626	RANG_MOUSE	Ran-specific GTPase-activating protein	VAEKLEALSVR		84799	1	74221	77383	96330	65048	64941	66747	102565	67175	1	80442	91476	195017	14787	1	123644	169228	53422	238787	1	93399	126193	132099
p1627	TPIS_MOUSE	Triosephosphate isomerase	VSHALAEGLGVIACIGEK		1065393	1487083	1105314	1010914	1275859	934069	1150699	1136457	796363	1742189	1146230	1304654	2219372	2682969	2421449	1959686	1494738	1239222	1450870	1537087	1215641	2162022	2007193	1807538
p1628	IMB1_MOUSE	Importin subunit beta-1	VLANPGNSQVAR		1	1	1	32669	72143	13431	1	1	23342	1	1	30109	178398	180998	1	106766	1	120099	88864	95688	1	319789	221448	316463
p1629	CAPR1_MOUSE	Caprin-1	LNQDQLDAVSK		96224	69528	24361	318706	199529	118733	128618	42139	46640	239421	205328	126967	227275	181169	381692	512952	222906	211164	198626	167660	1	392986	361614	365418
p1630	CRK_MOUSE	Adapter molecule crk	TALALEVGELVK		15804	1	5595	1	32379	1	25640	16398	1	1	14214	1	34691	1	1	14034	23544	1	1	292262	13318	1	15494	1
p1631	2AAA_MOUSE	Serine/threonine-protein phosphatase 2A 65 kDa regulatory subunit A alpha isoform	LSTIALALGVER		96191	170662	110653	121944	178994	169236	171506	180503	174308	211967	228212	158851	299395	248045	267026	541704	255438	386537	404266	288311	368054	465013	347723	322805
p1632	IDHP_MOUSE	Isocitrate dehydrogenase [NADP], mitochondrial	LIDDMVAQVLK		51974	250628	11262	52143	57073	33380	52067	209339	15630	52306	11261	25200	85863	32065	123587	147542	134785	10387	42109	29545	1	121563	117570	87150
p1633	NPM2_MOUSE	Nucleoplasmin-2	LLLSTICLGEK		69150	1	1	35158	39148	116726	118688	108699	50343	168098	123939	72243	225738	264988	195607	254006	245850	198178	1	133586	107331	230309	230819	283543
p1634	LDHA_MOUSE	L-lactate dehydrogenase A chain	QVVDSAYEVIK		1	1	1	1	1	1	1	1	1	27620	1	1	398187	309665	203708	1	1	75613	99376	1	1	555966	234607	243173
p1635	CAND1_MOUSE	Cullin-associated NEDD8-dissociated protein 1	LGTLSALDILIK		48271	63593	49073	79610	70400	39878	66129	47776	47418	91977	84372	83147	140849	144324	115887	150234	130090	129429	184544	159788	153947	148131	121483	148310
p1636	EIF3F_MOUSE	Eukaryotic translation initiation factor 3 subunit F	FLMSLVNQVPK		213324	278907	173860	255532	408662	297697	185081	317018	219676	470117	429894	324950	976262	1048577	894911	757476	687143	521411	838719	657865	503139	820722	940732	865703
p1637	HS90A_MOUSE	Heat shock protein HSP 90-alpha	ELISNSSDALDK		317189	430155	334889	158024	54280	109254	145153	1	113412	1	165367	127733	181686	247267	305944	337858	220884	210546	277325	372089	105436	407492	427749	408027
p1638	ROA1_MOUSE	Heterogeneous nuclear ribonucleoprotein A1	SESPKEPEQLR		239715	1	477530	173235	111928	136541	1	1	121880	50619	214409	1	307138	341815	361928	309884	282695	367708	121009	382966	1	577123	578258	655968
p1639	ZC3HF_MOUSE	Zinc finger CCCH domain-containing protein 15	ELQELNELFKPVVAAQK		74564	126988	82375	103836	161414	99162	104133	68690	60502	145089	147651	105415	449031	382280	380800	163891	194092	147788	177945	174336	175356	344620	363680	260730
p1640	CCNH_MOUSE	Cyclin-H	TCLSQLLDIMK		1	24533	5497	32535	1	25642	10640	7974	10588	16436	12885	9823	1	1	1	43483	53238	36027	1	1	1	54818	50386	82977
p1641	KCY_MOUSE	UMP-CMP kinase	IVPVEITISLLK		150938	261629	425778	262717	482378	513777	444358	479314	305962	687497	366122	397549	658128	580001	536518	543442	352917	454170	516383	677336	485254	435375	378618	263114
p1642	K2C79_MOUSE	Keratin, type II cytoskeletal 79	NLDLDSIIAEVK		1	14393	7715	118062	243029	169515	55106	8476	9606	115287	48985	104580	269281	271199	235434	264040	255903	263867	244280	247299	259144	1079074	952369	1000807
p1643	RS6_MOUSE	40S ribosomal protein S6	LNISFPATGCQK		264361	370377	328304	167919	156927	344247	322648	183550	314736	1	236663	166799	992025	1108190	1216371	383843	546041	468569	936294	757155	518601	1095342	1027698	1178626
p1644	AIMP1_MOUSE	Aminoacyl tRNA synthase complex-interacting multifunctional protein 1	GAEADQIIEYLK		223910	403617	307732	290248	426528	455602	504292	519371	419414	528757	541536	388152	745091	646359	599754	758306	490873	465731	676137	475695	499715	701286	594804	693788
p1645	RS20_MOUSE	40S ribosomal protein S20	LIDLHSPSEIVK		790448	821131	858944	374587	550079	395506	645381	671902	565055	675249	756949	496158	1064944	1095278	634596	1133666	892667	760315	1309147	1023531	1084010	1020053	1162682	1156712
p1646	G3P_MOUSE	Glyceraldehyde-3-phosphate dehydrogenase	VVDLMAYMASKE		3496867	6366525	4547293	4731012	7011963	4253369	5732044	5716184	4085348	5977636	6870433	4903666	10821983	10575267	9674589	9633938	8435312	8008322	7349930	8186107	7031793	8443240	7020154	7958676
p1647	TACC3_MOUSE	Transforming acidic coiled-coil-containing protein 3	GLLPAEPIVDVLK		282782	520786	332405	231967	574805	378065	510189	299721	418194	401292	387360	367804	799606	630424	682777	690899	557579	620567	721648	641205	580330	606205	538332	608494
p1648	VATA_MOUSE	V-type proton ATPase catalytic subunit A	EILQEEEDLAEIVQLVGK		66388	53179	55936	121277	122879	77357	58298	71355	36861	128489	115522	98759	236773	186883	150459	24262	57100	56412	151714	129608	88381	125019	130482	141774
p1649	PHOCN_MOUSE	MOB-like protein phocein	QFCLELNGLAVK	Gln->pyro-Glu (N-term Q)	23995	51624	32694	57079	58760	24879	23002	42260	30555	48220	55079	60385	224143	188275	145031	50029	58086	68281	113819	88012	75163	159693	121818	156737
p1650	AN32B_MOUSE	Acidic leucine-rich nuclear phosphoprotein 32 family member B	LAEELPSLTHLNLSGNNLK		570417	936024	575494	418023	628534	599080	587827	663424	476930	732736	646195	511880	1020298	1243631	1277595	879305	794669	594320	747771	641035	659605	1069739	1027197	1027954
p1651	SYK_MOUSE	Lysine--tRNA ligase	LTMFLTDSNNIK		184470	296027	219713	1	1	95895	143611	82951	114643	199151	126346	140163	443897	413396	495720	293716	238003	298330	286207	226459	246765	692109	567040	569785
p1652	TCPA_MOUSE	T-complex protein 1 subunit alpha	MLVDDIGDVTITNDGATILK		1	1	1	1	1	1	1	1	1	1	1	1	1	1	1	1	1	1	1	365299	285077	1	1	1
p1653	CDC5L_MOUSE	Cell division cycle 5-like protein	ILQEAQNLMALTNVDTPLK		9861	6668	1	14162	5367	6873	1	1	11298	18531	11483	17102	131334	221776	113122	36728	36347	28397	1	43854	38641	108703	64752	68673
p1654	TBA1A_MOUSE	Tubulin alpha-1A chain	QLFHPEQLITGK		35257	1	1	1	1	1	1	1	1	1	1	1	176461	180269	341741	1	1	54388	1	15145	1	494638	393850	683487
p1655	EF1D_MOUSE	Elongation factor 1-delta	ITSLEVENQNLR		195290	263740	1	196454	156441	130152	145453	70623	1	1	137140	178012	380847	486718	409146	224752	120869	196861	337443	223937	126157	572289	356428	446669
p1656	HNRPM_MOUSE	Heterogeneous nuclear ribonucleoprotein M	MGPAMGPALGAGIER		421580	514876	380129	465413	475518	439298	371706	342834	459467	328760	398344	421580	1401742	1313324	1230907	1321467	1306507	989082	1261059	1594780	1178083	1034160	791277	1392892
p1657	GNL3_MOUSE	Guanine nucleotide-binding protein-like 3	DIQVGVIGFPNVGK		182584	427141	1	189544	378975	1	219865	282775	171815	16289	372115	308687	356688	562672	510103	1	350741	1	1	1	1	899883	742595	903795
p1658	TBB4B_MOUSE	Tubulin beta-4B chain	EVDEQMLNVQNK		187971	317713	351038	202611	125617	185270	302018	216538	258164	254540	245905	186530	1759254	1547110	1083236	625690	281931	447585	308020	387347	315155	1189786	808935	886000
p1659	DEK_MOUSE	Protein DEK	LLADANLEEVTMK		159126	128422	211874	176649	225916	235429	280782	229370	282414	330953	108630	246137	1	1	1	663946	759662	447858	71017	1	1	743642	678676	795971
p1660	RBM34_MOUSE	RNA-binding protein 34	VADGEALDVALSLAK		114464	263458	153035	109423	231099	193516	240858	251037	155072	255146	238479	184815	259523	296257	338531	294697	240471	219131	382938	381624	260677	221388	192742	208876
p1661	CAND1_MOUSE	Cullin-associated NEDD8-dissociated protein 1	EGPAVVGQFIQDVK		1	1	1	1	1	26703	16827	14909	14019	21661	22214	7083	11312	107208	60799	20659	32373	29762	1	10817	50892	110515	113791	135257
p1662	DNM1L_MOUSE	Dynamin-1-like protein	DTLQSELVGQLYK		69611	87026	78779	71145	49262	57559	75442	85306	52505	94570	80410	115745	164397	195207	138162	88569	52586	47443	76209	1	77052	171822	146707	122213
p1663	CN166_MOUSE	UPF0568 protein C14orf166 homolog	AGVMALANLLQIQR		1	1	1	13403	15115	1	1	1	1	1	1	1	213512	236754	175523	27967	21453	23551	70388	65600	56081	141456	127097	118382
p1664	UBA3_MOUSE	NEDD8-activating enzyme E1 catalytic subunit	VLVIGAGGLGCELLK		48824	107978	51468	44094	74765	91745	54269	54715	53203	53816	71281	86777	308124	268323	206713	82352	111094	108886	200193	207734	172667	243664	201720	195815
p1665	ODP2_MOUSE	Dihydrolipoyllysine-residue acetyltransferase component of pyruvate dehydrogenase complex, mitochondrial	DVPLGAPLCIIVEK		53964	94038	59187	40318	83035	67123	41566	42366	47391	125615	80090	92121	140050	167399	130258	55635	74898	59620	97297	122385	118269	104625	114095	89917
p1666	SFR1_MOUSE	Swi5-dependent recombination DNA repair protein 1 homolog	IKNDVTELENLIK		50843	1	49965	52581	53966	45721	65675	56543	37189	1	87852	104255	233263	275017	318258	226519	174954	90076	123197	107581	156752	255136	210348	209789
p1667	RAB5A_MOUSE	Ras-related protein Rab-5A	TSMNVNEIFMAIAK		32114	33003	20048	36465	50998	39480	12298	9496	16380	50238	52919	47119	111493	105899	78510	59853	44897	53043	125316	66235	100403	74923	76344	80821
p1668	NOP56_MOUSE	Nucleolar protein 56	EAVVQAEEAAAEITR		312161	355144	278045	218374	208484	231617	175765	313729	384304	251899	196037	293795	354309	407581	320098	605730	267766	408516	486338	519610	447033	645729	540026	588827
p1669	TBB4B_MOUSE	Tubulin beta-4B chain	AVLVDLEPGTMDSVR		172375	225813	236570	143825	289023	176163	101756	1	101915	333175	254763	251431	280643	486086	422485	422241	459417	445347	303709	325643	450804	443685	475025	445190
p1670	NACAM_MOUSE	Nascent polypeptide-associated complex subunit alpha, muscle-specific form	IEDLSQQAQLAAAEK		138423	279588	1	78585	135795	1	173156	1	67320	1	92971	101311	655474	727551	805585	329614	316127	214130	332024	371541	283997	868489	1292377	1195827
p1671	NOG2_MOUSE	Nucleolar GTP-binding protein 2	VIDSSDVVVQVLDAR		1	1	1	9825	14143	8317	1	5379	1	45259	17504	17604	1	26893	55960	58140	65142	40622	42133	1	27159	123529	71217	93543
p1672	CSN4_MOUSE	COP9 signalosome complex subunit 4	NAAQVLVGIPLETGQK		95151	76176	103613	63203	119597	112120	1	80854	111943	131831	110179	72999	338320	372104	243705	147770	190687	157260	63657	74835	1	302729	323328	356809
p1673	PPCE_MOUSE	Prolyl endopeptidase	NILQLHDLTTGALLK		64459	141809	115644	82095	141238	90855	103745	117156	101856	138319	163455	122799	179849	237371	196612	122340	125211	95570	118118	124288	59179	269391	186068	215154
p1674	IPO5_MOUSE	Importin-5	FMQDASDVMQLLLK	Oxidation (M)	1	1	5082	1	1	1	1	1	1	1	1	1	1	1	19287	22080	27860	30467	7617	7613	1	43840	47838	36217
p1675	PARK7_MOUSE	Protein DJ-1	GAEEMETVIPVDVMR		1	34821	1	7711	16435	1	1	1	1	30856	36067	1	127768	1	133783	119040	1	76284	169337	1	128922	1	144760	116127
p1676	LPPRC_MOUSE	Leucine-rich PPR motif-containing protein, mitochondrial	QLLLLLCSEENMQK	Gln->pyro-Glu (N-term Q)	10692	7505	1	12830	17400	11138	12737	5230	1	7268	21071	13271	60736	91643	73301	8904	18725	7120	59691	45843	34369	51918	67221	61124
p1677	TCTP_MOUSE	Translationally-controlled tumor protein	IREIADGLCLEVEGK		1	1	28997	1	1	23634	1	1	1	1	23619	1	43437	1	1	74831	1	1	1	12761	97945	352299	283613	341920
p1678	PRS6A_MOUSE	26S protease regulatory subunit 6A	APSIIFIDELDAIGTK		1	15919	16729	1	1	14691	14135	1	1	24439	11973	25546	96689	114835	89217	65106	48793	56252	90655	90620	54856	85800	61052	71060
p1679	WDR46_MOUSE	WD repeat-containing protein 46	ILQTDIVEAVDIASAAK		36077	71743	51714	40676	59108	60562	80617	88467	36501	81109	59931	80314	244089	232599	217367	95285	98374	86430	241378	187955	161837	181505	189110	161786
p1680	ANM5_MOUSE	Protein arginine N-methyltransferase 5	DLNCVPEIADTLGAVAK		69391	99598	79097	61356	116682	66580	70307	89181	73441	140137	83145	109734	298779	304721	242127	170814	155259	165398	159444	202754	123806	314497	240036	270582
p1681	PUR9_MOUSE	Bifunctional purine biosynthesis protein PURH	EVSDGIVAPGYEEEALK		1	1	1	1	1	96236	1	1	1	1	1	1	1	288809	1	1	1	1	1	1	1	1	1	1
p1682	UBA1_MOUSE	Ubiquitin-like modifier-activating enzyme 1	NEEDATELVGLAQAVNAR		1	5432	1	1	1	1	1	5289	19860	1	1	1	1	177794	219417	64453	1	23736	1	41386	50045	155335	156727	154757
p1683	SYDC_MOUSE	Aspartate--tRNA ligase, cytoplasmic	QQQFNVQALVAVGDHASK	Gln->pyro-Glu (N-term Q)	1	1	1	1	1	7883	1	25156	1	1	1	19735	143962	100625	151321	1	15450	1	1	1	1	134906	174785	94415
p1684	PSMD4_MOUSE	26S proteasome non-ATPase regulatory subunit 4	VNVDIINFGEEEVNTEK		1	11316	14441	9655	1	5394	1	7830	7816	1	1	10378	127677	153329	148757	26254	1	21861	26457	70628	32743	153438	147996	143256
p1685	ZC3HF_MOUSE	Zinc finger CCCH domain-containing protein 15	ELQELNELFKPVVAAQK		20710	17260	8469	1	27367	20236	11137	1	17322	1	13159	14390	231153	192181	129001	54551	72093	1	26272	37418	45783	78563	110069	123398
p1686	SRP54_MOUSE	Signal recognition particle 54 kDa protein	SLSNATIINEEVLNAMLK		16617	15795	22624	37044	1	26880	1	1	19369	13866	29447	28924	72531	110121	66697	48143	24908	29776	54453	36202	37620	66114	64028	44286
p1687	IMDH1_MOUSE	Inosine-5'-monophosphate dehydrogenase 1	GKLPIVNDQDELVAIIAR		1	1	40734	1	1	1	1	1	1	1	1	1	1	1	1	1	1	1	1	1	1	175373	150892	144133
p1688	MGDP1_MOUSE	Magnesium-dependent phosphatase 1	TSEIQGANQLLELFDLGK		1	1	14714	21382	6115	1	1	1	1	18384	1	1	78868	128565	88675	8067	36093	29570	61651	1	43639	80700	80899	76055
p1689	KPYM_MOUSE	Pyruvate kinase isozymes M1/M2	GVNLPGAAVDLPAVSEKDIQDLK		21066	67207	46812	1	104190	53032	58041	42940	32476	64991	52872	63244	1	220568	171627	139958	95691	85437	1	1	1	177448	169347	198063
p1690	EF1G_MOUSE	Elongation factor 1-gamma	AAAPAPEEEMDECEQALAAEPK		124295	1	1	1	1	42125	1	49020	1	1	90150	68417	292016	1	43978	1	1	1	181684	225232	185001	404322	440722	444624
p1691	IF4A1_MOUSE	Eukaryotic initiation factor 4A-I	LNSNTQVVLLSATMPSDVLEVTK		11027	21321	9599	1	20467	11206	7295	13965	1	20367	18848	1	115879	132376	125863	42570	53898	50082	57708	98425	62693	142697	111391	76097
