# Supplementary material for: An integrated approach identifies the molecular underpinnings of murine anterior visceral endoderm migration
Source: Dev Cell. 2024 Sep 9;59(17):2347–2363.e9. doi: 10.1016/j.devcel.2024.05.014 (PMC11511681; doi:10.1016/j.devcel.2024.05.014)
Supplement: Table S15. Raw data for the phosphoproteomics experiment at 6.25–6.5 dpc, related to Figure 5 [file mmc16.xlsx]

## Sheet: Supp Table 15
Description of the phosphoproteomics experiment using E6.25-E6.5 embryos
Experiment:
1	embryos collected and divided into the embryonbic (Epi) and abembryonic (EXE) parts
2	both pools were lysed and further divided into four aliquots that were processed indiviually = four technical replicates each (total 8 samples)
3	each sample was run three times
	1	RAW DATA
	This tab contains the following information:
		acc_no	Accession number of the protein the peptide belongs to, according to Uniprot Database
		protein	Protein name associated to the acc_no
		Peptide	Peptide sequence identified
		pep_mod	Post-translational modification present
		pep_ID	Peptide ID from Pescal Quantification (unique for each peptide)
		R#_#	Each sample has been run 3 times (ie for sample 1: R1_1, R2_1, R3_1): R1-R4 are four technical replicates of the extraembryonic pool and R5-R8 are four technical replicates of the epiblast pool
Please notice that PESCAL assigns a value '1' for all those peptides that cannot be quantified in that particular sample.
This can be due at least to the following reasons:
	- The amount of peptide is below the limit of quantification (LOQ). As a general rule, the LOQ is 3 times higher than the limit of identification (LOI)
	- The data available do not meet the minimum standards required to carry out a quantification
pep_ID	acc_no	protein	Peptide	pep_mod	R1_1	R2_1	R3_1	R1_2	R2_2	R3_2	R1_3	R2_3	R3_3	R1_4	R2_4	R3_4	R1_5	R2_5	R3_5	R1_6	R2_6	R3_6	R1_7	R2_7	R3_7	R1_8	R2_8	R3_8
p0002	RL23A_MOUSE	60S ribosomal protein L23a OS=Mus musculus GN=Rpl23a PE=1 SV=1	TSPTFR	Phospho (ST)	1	1	1	1	1	1	1	1	1	1	1	1	1	1	1	1	1	1	1	1	1	1	1	1
p0003	ANR17_MOUSE	Ankyrin repeat domain-containing protein 17 OS=Mus musculus GN=Ankrd17 PE=1 SV=2	LTVASPK	Phospho (ST)	22228	19660	20851	18426	24771	19900	20425	31186	19193	20582	23825	18596	39502	42431	21859	1	53344	30531	38968	56734	15745	40070	50217	15250
p0004	OASL2_MOUSE	54 kDa 2'-5'-oligoadenylate synthase-like protein 2 OS=Mus musculus GN=Oasl2 PE=2 SV=1	YGRGAVLPSK	Phospho (ST); Phospho (Y)	49220	36511	25554	13541	38125	26076	24985	32900	19351	24976	32583	15338	54207	57332	18480	1	53764	31690	77918	69762	26682	43802	63238	12836
p0005	BUB3_MOUSE	Mitotic checkpoint protein BUB3 OS=Mus musculus GN=Bub3 PE=2 SV=2	QVTDAETKPK	2 Phospho (ST)	1	1	1	1	1	1	1	1	1	1	1	1	1	1	1	1	1	1	1	1	1	1	1	1
p0006	SRSF2_MOUSE	Serine/arginine-rich splicing factor 2 OS=Mus musculus GN=Srsf2 PE=1 SV=4	TSPDTLR	Phospho (ST)	25123	21802	16058	14538	18645	9107	14290	15540	10545	17988	20614	11861	20105	24843	5235	1	22458	12937	35770	36570	9392	22996	30127	6049
p0007	SRSF2_MOUSE	Serine/arginine-rich splicing factor 2 OS=Mus musculus GN=Srsf2 PE=1 SV=4	SRSRSPPPVSK	3 Phospho (ST)	17238	4385	1	6836	16284	7287	1400	1	439	1422	1	1	11326	8260	3000	1	7560	2392	36123	54036	21183	10790	13186	1990
p0008	NU214_MOUSE	Nuclear pore complex protein Nup214 OS=Mus musculus GN=Nup214 PE=1 SV=2	VPGKLSPAK	Phospho (ST)	26423	27658	21017	27773	39038	20398	29519	32672	21073	28938	31830	22337	38196	37639	10731	1	27897	17133	42279	50318	16032	35749	48924	11042
p0009	SRRM2_MOUSE	Serine/arginine repetitive matrix protein 2 OS=Mus musculus GN=Srrm2 PE=1 SV=3	QSSSPYEDKDKK	Gln->pyro-Glu (N-term Q); Phospho (ST)	18022	10255	6421	7217	11673	6321	10892	6544	5324	10508	8054	6295	14461	12816	5767	1	15370	6672	19876	26228	8200	23408	17254	3043
p0010	LOX12_MOUSE	Arachidonate 12-lipoxygenase, 12S-type OS=Mus musculus GN=Alox12 PE=1 SV=4	RSTSLPSR	Phospho (ST)	5832	8734	7346	1	1	1	3122	6690	3145	4531	5184	2329	6841	4085	1385	1	10433	4242	1	1	1	2222	1	1
p0011	MOR2A_MOUSE	MORC family CW-type zinc finger protein 2A OS=Mus musculus GN=Morc2a PE=1 SV=2	SPPLPAVIK	Phospho (ST)	30204	24987	29977	26024	31829	32097	30776	27977	29759	29334	33148	27518	88142	89054	84982	75010	57900	71758	97983	156177	91711	77598	105071	78688
p0012	TR150_MOUSE	Thyroid hormone receptor-associated protein 3 OS=Mus musculus GN=Thrap3 PE=1 SV=1	ASVSDLSPR	Phospho (ST)	432998	471155	466201	394610	443944	395355	425330	642994	425483	452008	523987	395246	658988	698931	424803	598409	701224	525735	718886	1175410	219776	662983	1059386	367498
p0013	SLIT2_MOUSE	Slit homolog 2 protein OS=Mus musculus GN=Slit2 PE=2 SV=2	LSVASFNHMPKLRTFR	2 Phospho (ST)	1	1	1	1	1	1	1	1	1	1	1	1	1	1	1	1	1	1	1	1	1	1	1	1
p0014	MYH9_MOUSE	Myosin-9 OS=Mus musculus GN=Myh9 PE=1 SV=4	KGTGDCSDEEVDGK	Phospho (ST)	45055	40665	17504	16978	39759	18674	13776	15362	11297	22236	28549	16019	29378	32668	10482	1	35941	16850	80478	67335	32126	47842	50447	8998
p0015	LMNA_MOUSE	Prelamin-A/C OS=Mus musculus GN=Lmna PE=1 SV=2	LSPSPTSQR	Phospho (ST)	17438	22392	20990	15504	26349	13327	18357	19794	14997	18459	23361	14384	1	3498	696	1	1	1	1	2315	542	666	1	491
p0016	SMAD6_MOUSE	Mothers against decapentaplegic homolog 6 OS=Mus musculus GN=Smad6 PE=1 SV=1	SEVRSVAPR	Phospho (ST)	11228	39558	31726	11570	26158	9575	19209	19011	17969	20623	15781	8618	70391	42682	15288	3882	43740	28548	69882	67722	19178	75460	83867	11918
p0017	SRRM2_MOUSE	Serine/arginine repetitive matrix protein 2 OS=Mus musculus GN=Srrm2 PE=1 SV=3	SRTPLISR	2 Phospho (ST)	48216	55674	51308	55738	68160	56890	35387	65825	41222	41068	57387	41577	96739	132932	78620	48922	62082	39425	118509	219001	51416	89361	140856	66744
p0018	HNRPK_MOUSE	Heterogeneous nuclear ribonucleoprotein K OS=Mus musculus GN=Hnrnpk PE=1 SV=1	DYDDMSPR	Oxidation (M); Phospho (ST)	51778	90933	64047	64622	101118	62696	65228	94413	57670	60751	113439	57565	108711	124881	36170	1	122010	62530	110254	138142	48835	131515	165870	33549
p0019	RG9D2_MOUSE	RNA (guanine-9-)-methyltransferase domain-containing protein 2 OS=Mus musculus GN=Rg9mtd2 PE=2 SV=2	LGTSDGEEERQEPR	Phospho (ST)	19025	14736	16216	28415	29100	23605	16169	20108	1	18157	22493	16307	23533	33980	20825	1	20405	13519	43159	51515	17425	32869	41724	13058
p0020	IF2B1_MOUSE	Insulin-like growth factor 2 mRNA-binding protein 1 OS=Mus musculus GN=Igf2bp1 PE=1 SV=1	QGSPVAAGAPAK	Phospho (ST)	712461	763292	614151	586521	651891	372286	665637	580662	423562	587547	584007	387235	962133	630367	171708	1	733703	307491	1026523	928026	268763	860115	919084	157682
p0021	CCD33_MOUSE		HSPQAMTSVTSEPTR	Phospho (ST)	14602	15300	13421	13212	19261	15961	9251	15188	9029	11807	13432	11907	38740	44019	24906	4938	37962	24482	43332	54383	23449	32961	46574	18581
p0022	MALT1_MOUSE	Mucosa-associated lymphoid tissue lymphoma translocation protein 1 homolog OS=Mus musculus GN=Malt1 PE=2 SV=2	KTCFQACR	Phospho (ST)	34143	28171	28807	29619	37379	20267	40831	44097	35431	47576	46908	39058	21344	17032	4873	13042	11386	7328	1	15070	5825	19457	23397	5011
p0023	AL1A1_MOUSE	Retinal dehydrogenase 1 OS=Mus musculus GN=Aldh1a1 PE=1 SV=5	RANNTTYGLAAGLFTKDLDK	2 Phospho (ST)	4187	2139	1109	518	585	1	1	181	132	1	170	610	3784	1861	2187	1	1	1	1	366	478	200	251	228
p0024	PNISR_MOUSE	Arginine/serine-rich protein PNISR OS=Mus musculus GN=Pnisr PE=1 SV=1	QRSPIALPVK	Gln->pyro-Glu (N-term Q); Phospho (ST)	21368	21827	27188	34348	33946	29127	21631	24962	27031	30160	32043	24164	39879	47539	40214	32158	36699	29594	49069	56377	47588	41225	54997	41796
p0025	SNW1_MOUSE	SNW domain-containing protein 1 OS=Mus musculus GN=Snw1 PE=1 SV=3	GPPSPPAPVMHSPSRK	2 Phospho (ST)	20357	25760	18704	45621	44163	33518	17800	24675	17492	18487	25158	19510	56490	54509	48975	36216	1	1	81543	115533	44720	56119	70074	42652
p0026	RHG01_MOUSE	Rho GTPase-activating protein 1 OS=Mus musculus GN=Arhgap1 PE=1 SV=1	SSSPEPVTHLK	Phospho (ST)	48223	47448	40385	52383	58942	53504	41053	52825	40971	53769	52260	35618	38605	39064	18127	1	22012	17010	42174	56407	13149	33914	49238	17295
p0027	NR4A3_MOUSE		KGQALEPSEPK	Phospho (ST)	42642	45573	51264	39770	42481	37416	41995	61629	41979	45298	59417	42523	33772	33206	23025	27998	30726	19323	28374	50042	11999	27347	42851	21300
p0028	TIM8A_MOUSE	Mitochondrial import inner membrane translocase subunit Tim8 A OS=Mus musculus GN=Timm8a1 PE=1 SV=1	SKPVFSESLSD	Phospho (ST)	15622	17141	15352	17872	19744	18932	12245	18081	15659	17776	20896	16902	8432	9173	8151	3868	6124	7192	9985	10953	10405	6157	12966	6990
p0029	CJ088_MOUSE	Uncharacterized protein C10orf88 homolog OS=Mus musculus PE=2 SV=1	GPNSPPPGMPLR	Phospho (ST)	8739	8164	10245	10852	11025	11369	11745	9240	10040	12955	11124	12182	8132	6967	7912	4338	7285	5099	8671	8565	8085	7169	11152	6273
p0030	SRRM2_MOUSE	Serine/arginine repetitive matrix protein 2 OS=Mus musculus GN=Srrm2 PE=1 SV=3	SEQPLSQVLPSLSPEHK	Phospho (ST)	30069	34525	22761	36396	35531	36999	24809	22246	23670	34873	40790	31256	55899	50440	52693	16527	33113	31530	78251	84768	76531	58030	52310	59097
p0031	SON_MOUSE	Protein SON OS=Mus musculus GN=Son PE=1 SV=2	ESAQAVAVALSPK	Phospho (ST)	28206	25471	30049	31157	26387	28113	24866	24293	22321	28564	28165	22631	48430	42906	36384	38266	35355	29060	49329	76229	49736	49265	54774	36665
p0032	CO017_MOUSE	Uncharacterized protein C15orf17 homolog OS=Mus musculus PE=2 SV=1	GMLGALTNRPDSSGKRSVK	Phospho (ST)	49855	39505	39707	42995	39069	45089	43483	37473	42819	48437	42242	38064	136231	126687	119213	112510	101138	115633	76930	199190	110964	101727	140750	85184
p0033	SRRM1_MOUSE	Serine/arginine repetitive matrix protein 1 OS=Mus musculus GN=Srrm1 PE=1 SV=2	APQTSSPPPVRR	Phospho (ST)	18688	22026	20865	29644	42312	19014	26280	28945	16584	25739	28303	17787	45646	49641	12376	1	19275	12420	42346	54652	16976	40023	54825	11540
p0034	TITIN_MOUSE	Titin OS=Mus musculus GN=Ttn PE=1 SV=1	TEHGYEASIAGSAIATLQK	Phospho (ST); Phospho (Y)	27951	24517	26765	76016	71391	61055	24742	34351	31862	29009	25782	26194	71344	64031	25397	26898	30076	18574	185864	163067	58863	90150	92308	25189
p0035	HNRL2_MOUSE	Heterogeneous nuclear ribonucleoprotein U-like protein 2 OS=Mus musculus GN=Hnrnpul2 PE=1 SV=1	SGDETPGSEAPGDK	Phospho (ST)	24704	31633	23581	9368	16769	7523	6165	7380	5113	11860	12550	9473	21137	17524	5512	1	16426	8638	37501	39816	12574	26992	26787	4390
p0036	R3GEF_MOUSE	Guanine nucleotide exchange factor for Rab-3A OS=Mus musculus GN=Rab3il1 PE=2 SV=1	TLVITSTPASPNR	Phospho (ST)	12146	12103	11151	11972	14377	14126	15069	12258	13149	16255	15964	11591	4266	7345	4106	1	3385	2058	1	2605	6512	4753	4180	3019
p0037	MEP50_MOUSE	Methylosome protein 50 OS=Mus musculus GN=Wdr77 PE=1 SV=1	KDTPPPLVPPAAR	Phospho (ST)	16116	19787	17342	16551	24742	20154	22719	18790	18529	22916	19091	16569	29436	23454	25516	20113	16698	13629	28276	34187	24289	22180	35038	18544
p0038	SRRM2_MOUSE	Serine/arginine repetitive matrix protein 2 OS=Mus musculus GN=Srrm2 PE=1 SV=3	QSHSESSPDGEVK	Gln->pyro-Glu (N-term Q); Phospho (ST)	14833	22726	13521	15083	21354	8848	15370	20522	9927	16291	19143	11108	20669	20668	5059	768	19603	10306	32254	37314	8344	24559	29430	4751
p0039	CALX_MOUSE	Calnexin OS=Mus musculus GN=Canx PE=1 SV=1	AEEDEILNRSPR	Phospho (ST)	262771	367439	352174	500536	627623	596144	429978	539000	350310	509383	545735	359756	445708	552021	396195	129105	204084	140898	574748	925725	494394	487364	722817	344537
p0040	UTF1_MOUSE	Undifferentiated embryonic cell transcription factor 1 OS=Mus musculus GN=Utf1 PE=1 SV=2	SAGDVPVTTSDAFATSGGMAEPGSPK	Phospho (ST)	111255	97309	104799	102197	118357	109896	95084	73322	76219	127623	100133	89280	335273	247154	221609	235243	193112	205728	331344	485929	285864	325056	333366	251752
p0041	IF4B_MOUSE	Eukaryotic translation initiation factor 4B OS=Mus musculus GN=Eif4b PE=1 SV=1	SQSSDTEQPSPTSGGGK	Phospho (ST)	77271	98655	75216	74959	86601	40106	80400	68123	53593	90644	66348	34114	140227	102236	35275	112866	87033	54377	130393	139633	38799	126450	147139	26466
p0042	NOP56_MOUSE	Nucleolar protein 56 OS=Mus musculus GN=Nop56 PE=1 SV=2	EELASDLEEMATSSAK	Phospho (ST)	67831	70778	61339	60646	71847	65543	42561	41559	38985	76427	65782	67645	100774	89645	70807	60520	46497	34613	137173	122130	105459	87776	136013	81549
p0043	JIP4_MOUSE	C-Jun-amino-terminal kinase-interacting protein 4 OS=Mus musculus GN=Spag9 PE=1 SV=2	SASQSSLDKLDQELK	2 Phospho (ST)	11144	9675	10443	8961	17667	12208	7915	8224	7474	8825	9691	7099	7540	7704	4434	5715	5293	4457	7988	10814	10096	1	11497	6244
p0044	NHRF1_MOUSE	Na(+)/H(+) exchange regulatory cofactor NHE-RF1 OS=Mus musculus GN=Slc9a3r1 PE=1 SV=3	SASSDTSEELNSQDSPK	Phospho (ST)	217646	227766	210048	196251	219659	202112	191507	253451	187176	232535	282279	202552	151065	151883	70400	112508	118913	82811	145918	232172	65616	126464	198780	65515
p0045	E41L3_MOUSE	Band 4.1-like protein 3 OS=Mus musculus GN=Epb41l3 PE=1 SV=1	GISQTNLITTVTPEKK	2 Phospho (ST)	12139	11623	11629	13033	13557	12817	13354	11870	11186	12995	11876	12258	11089	9514	8110	5704	5852	6659	9986	8634	10561	8557	8977	9699
p0046	DDX10_MOUSE	Probable ATP-dependent RNA helicase DDX10 OS=Mus musculus GN=Ddx10 PE=1 SV=2	LASGDGDEEQDEETEDEETEDHLGK	Phospho (ST)	27445	35050	27712	35619	44966	36250	26008	34727	30177	30328	44315	29944	48879	63171	50187	37477	43463	38221	43910	76939	47160	49858	60362	41439
p0047	NHRF1_MOUSE	Na(+)/H(+) exchange regulatory cofactor NHE-RF1 OS=Mus musculus GN=Slc9a3r1 PE=1 SV=3	SASSDTSEELNSQDSPKR	Phospho (ST)	38390	40457	39000	49407	58703	43464	45882	57984	32965	42058	51807	35025	39373	40638	23202	1	24794	15550	41679	51430	14271	38718	52868	13106
p0048	SCG1_MOUSE	Secretogranin-1 OS=Mus musculus GN=Chgb PE=1 SV=2	EPGAHSALDTR	Phospho (ST)	22854	13395	14846	24655	32725	28792	19020	28550	21257	24539	23875	18766	37279	34896	11410	17098	23086	14389	56973	64113	18455	32704	41965	12665
p0049	SRRM2_MOUSE	Serine/arginine repetitive matrix protein 2 OS=Mus musculus GN=Srrm2 PE=1 SV=3	DGLPRTPSRR	Phospho (ST)	1	1	1	5523	8939	5611	1	1078	1191	384	1	1027	1058	1427	1035	1	1	1	10318	14896	5716	1972	3770	946
p0050	THYN1_MOUSE	Thymocyte nuclear protein 1 OS=Mus musculus GN=Thyn1 PE=1 SV=1	KRQTGTAGPDR	Phospho (ST)	2555	1645	1060	8053	9801	4271	2406	2682	2261	2144	2909	2023	6043	5637	3346	1437	752	822	13709	15138	4772	5733	8209	1691
p0051	SYTC2_MOUSE	Probable threonyl-tRNA synthetase 2, cytoplasmic OS=Mus musculus GN=Tarsl2 PE=2 SV=1	TTPYQVAAGISK	Phospho (ST)	1	1	1	7779	5501	7652	696	2280	3327	2044	3551	3338	3084	4413	6105	1	1	1	6759	9120	12092	3848	3301	5639
p0052	SNIP1_MOUSE	Smad nuclear-interacting protein 1 OS=Mus musculus GN=Snip1 PE=1 SV=1	QERLSPEPVAHR	Gln->pyro-Glu (N-term Q); Phospho (ST)	4566	2615	3090	10099	9219	8562	1940	8110	5497	4771	6587	5701	15058	18555	12813	4923	7415	5649	17926	19759	5450	10392	15089	8107
p0053	NPM_MOUSE	Nucleophosmin OS=Mus musculus GN=Npm1 PE=1 SV=1	DLKPSTPR	Phospho (ST)	158666	193053	172057	166601	233768	115507	169710	192369	116937	154475	184274	106700	492157	554263	124100	358143	274114	150933	521938	627571	175282	517763	612407	105974
p0054	ROA1_MOUSE	Heterogeneous nuclear ribonucleoprotein A1 OS=Mus musculus GN=Hnrnpa1 PE=1 SV=2	SESPKEPEQLRK	Phospho (ST)	11565	11129	13804	83792	91342	69229	14314	28447	22559	12819	18117	18657	37122	45547	24010	8164	8948	7258	137986	174327	54411	44216	59006	20426
p0055	BRD8_MOUSE		GSLLPTSPR	Phospho (ST)	26301	24984	22298	32454	38535	25035	25929	35069	20715	29547	32810	23874	22332	19877	5752	17062	15098	8316	33672	34541	9287	22536	30102	6056
p0056	LIPB1_MOUSE	Liprin-beta-1 OS=Mus musculus GN=Ppfibp1 PE=1 SV=3	SSSLGNLKK	Phospho (ST)	32579	28494	23965	38655	53163	24852	31475	32072	23829	29951	29544	20774	33830	27407	7939	19362	22544	12102	45267	61701	11094	29379	55941	7964
p0057	ERF3B_MOUSE		SVSIPSGAPK	Phospho (ST)	56849	59528	61696	56235	59816	49867	47146	70601	52291	52791	72339	49907	88524	98403	47819	74444	77297	57001	77265	141500	31616	73753	117777	42257
p0058	CBX3_MOUSE	Chromobox protein homolog 3 OS=Mus musculus GN=Cbx3 PE=1 SV=2	RKSLSDSESDDSK	Phospho (ST)	1355	1	1	9647	10754	7135	1	1	2878	659	2329	1158	9160	11765	3942	1810	1	1	42837	42684	21727	11425	14989	3473
p0059	ACINU_MOUSE	Apoptotic chromatin condensation inducer in the nucleus OS=Mus musculus GN=Acin1 PE=1 SV=3	TAQVPSPPR	Phospho (ST)	93898	107025	99933	87200	118748	94854	91520	125506	96488	103087	121452	101011	162391	217251	137526	138696	162211	116594	165547	254558	68413	158779	226374	109649
p0060	ARHG2_MOUSE		LSPPHSPR	2 Phospho (ST)	25356	26681	25140	17344	25082	19897	15407	19809	13410	19549	28920	17347	32996	41968	21400	24435	33149	20785	41624	57881	19210	37559	54537	13308
p0061	U3IP2_MOUSE	U3 small nucleolar RNA-interacting protein 2 OS=Mus musculus GN=Rrp9 PE=1 SV=1	RLPVSPVAGS	Phospho (ST)	108482	110484	126626	124017	122185	124352	146076	115300	118055	130584	124269	103382	252499	227101	224776	201162	187159	177788	243194	351361	208098	191485	269681	181479
p0062	EXOC1_MOUSE	Exocyst complex component 1 OS=Mus musculus GN=Exoc1 PE=2 SV=4	LTGSTSSLNK	Phospho (ST)	7387	4990	6367	2882	7780	2707	1	6745	4300	5691	2839	5205	1	1860	1	1498	1	1627	1	4143	696	1	3440	403
p0063	LS14A_MOUSE	Protein LSM14 homolog A OS=Mus musculus GN=Lsm14a PE=1 SV=1	SSPQLDPLR	Phospho (ST)	16316	16704	18497	19013	18130	24514	18563	18866	17921	20679	18996	17098	28973	26531	26580	19874	17197	16468	30408	46301	30511	24792	32555	21767
p0064	LRRF1_MOUSE	Leucine-rich repeat flightless-interacting protein 1 OS=Mus musculus GN=Lrrfip1 PE=1 SV=2	SEQQAEALDSPQKK	Phospho (ST)	28820	16887	19348	22535	21248	19486	15396	19792	18265	22444	18564	16835	19728	16335	4950	1	15514	10332	28292	22908	6308	14791	23412	5317
p0065	TNR1B_MOUSE		KKPSCLQR	Phospho (ST)	1	1	1	131865	121816	103600	70453	89628	68214	79250	1	65809	140438	139569	87729	34217	35748	26900	174549	240941	65593	137698	161497	69405
p0066	DHX8_MOUSE	ATP-dependent RNA helicase DHX8 OS=Mus musculus GN=Dhx8 PE=2 SV=1	QSMDMSPIK	Phospho (ST)	15371	14147	11967	14482	9645	10580	17897	13469	10137	16926	13904	11372	29043	24599	21316	24347	19545	16057	32463	41837	27232	30513	31292	17683
p0067	INT12_MOUSE	Integrator complex subunit 12 OS=Mus musculus GN=Ints12 PE=1 SV=1	SSPITVQTSK	Phospho (ST)	40946	44052	41072	38118	49916	33764	35467	59169	29056	40282	50280	38694	51801	57915	35568	37305	56589	34195	60075	76429	21919	43943	79904	16357
p0068	SMRC1_MOUSE	SWI/SNF complex subunit SMARCC1 OS=Mus musculus GN=Smarcc1 PE=1 SV=2	KPSPSPPPPTATESR	2 Phospho (ST)	14602	15300	13421	13212	19261	15961	9251	15188	9029	11807	13432	11907	38740	44019	24906	35339	37962	24482	43332	54383	23449	32961	46574	18581
p0069	LMNB2_MOUSE	Lamin-B2 OS=Mus musculus GN=Lmnb2 PE=1 SV=2	LKLSPSPSSR	Phospho (ST)	46321	52067	43819	71160	104960	81334	62100	75672	61313	61829	71718	56175	101179	109279	73539	39455	55811	40248	98593	160747	44691	90062	121153	56894
p0070	MACF1_MOUSE		QSRLEQALK	Phospho (ST)	10413	12399	1	25275	35174	28899	15815	28415	20468	21745	32944	19238	17607	30267	24975	9955	14949	1	22780	56689	20283	17084	33662	17715
p0071	ACACA_MOUSE	Acetyl-CoA carboxylase 1 OS=Mus musculus GN=Acaca PE=1 SV=1	SSMSGLHLVK	Oxidation (M); Phospho (ST)	10258	18415	19610	21566	27551	30861	20325	24358	22827	21937	21676	18314	11072	15987	13341	5110	10570	8112	10382	17506	11928	10543	16390	8174
p0072	NUCKS_MOUSE	Nuclear ubiquitous casein and cyclin-dependent kinases substrate OS=Mus musculus GN=Nucks1 PE=1 SV=1	ATVTPSPVKGK	Phospho (ST)	73174	79782	70121	79261	98580	59792	78035	86708	56941	69465	73356	49421	217661	157244	41035	172280	141963	102498	230774	230870	57306	180332	231839	49300
p0073	SNIP1_MOUSE	Smad nuclear-interacting protein 1 OS=Mus musculus GN=Snip1 PE=1 SV=1	SGDALTTVVVK	Phospho (ST)	31915	31982	29644	31116	35378	29092	30347	37059	28183	34477	34531	26839	107938	100769	93155	80248	80556	72203	97361	149766	93044	105470	126782	84948
p0074	SRRM2_MOUSE	Serine/arginine repetitive matrix protein 2 OS=Mus musculus GN=Srrm2 PE=1 SV=3	SSSPVTELTAR	Phospho (ST)	313648	322757	355139	360369	314190	344321	300027	321030	299262	357301	432024	316573	542373	495169	505158	466810	414908	370016	589664	1007985	575894	480335	663355	405441
p0075	PLPP_MOUSE	Pyridoxal phosphate phosphatase OS=Mus musculus GN=Pdxp PE=1 SV=1	NTLFVSNNSR	Phospho (ST)	123014	134551	131670	131479	151789	135575	105497	154137	116309	106643	140276	100894	265311	309295	223361	181187	202904	156714	222918	413136	94822	207559	297507	147270
p0076	DSPP_MOUSE		EKLSPKDTR	2 Phospho (ST)	47183	46302	43081	79201	95017	61691	52672	70281	45658	62870	66696	51076	120358	97332	28567	32165	42049	24861	138807	150468	38891	94907	131546	30424
p0077	KLF4_MOUSE	Krueppel-like factor 4 OS=Mus musculus GN=Klf4 PE=1 SV=3	TLRPAGAPTNR	Phospho (ST)	50230	55608	49195	120147	111479	111729	79084	89487	80164	88313	88308	77054	101797	106410	94991	37131	42413	41203	114830	162487	113826	101434	105710	83071
p0078	CI078_MOUSE	Uncharacterized protein C9orf78 homolog OS=Mus musculus PE=1 SV=1	VGDTEKPEPERSPPNR	Phospho (ST)	2433	1162	3872	19394	25703	17802	4191	8232	7485	6130	6993	7335	15867	15620	6019	792	1	1673	42423	42762	16585	15800	18701	5787
p0079	PAN2_MOUSE	PAB-dependent poly(A)-specific ribonuclease subunit 2 OS=Mus musculus GN=Pan2 PE=2 SV=1	VPEPESQTSPK	Phospho (ST)	1	4138	3189	3624	5332	2578	1	4351	3070	6172	5695	4022	5844	5208	1202	1	6135	3296	8816	9448	2230	9316	7657	900
p0080	CCNK_MOUSE	Cyclin-K OS=Mus musculus GN=Ccnk PE=1 SV=3	AVVVSPKEENK	Phospho (ST)	11928	12086	10547	11923	13924	9216	13367	13509	8998	13709	13438	9118	24593	18181	4351	18510	13728	7807	24794	20569	6381	20010	27893	4557
p0081	HS90B_MOUSE	Heat shock protein HSP 90-beta OS=Mus musculus GN=Hsp90ab1 PE=1 SV=3	IEDVGSDEEDDSGKDKK	Phospho (ST)	869948	844035	728342	1614070	2196817	1488133	438918	750164	607855	589397	783132	691511	1485466	1670796	513352	1	659058	463739	4934732	5354200	1869487	1889173	2512169	565495
p0082	PININ_MOUSE	Pinin OS=Mus musculus GN=Pnn PE=1 SV=4	RGFSDSGGGPPAK	Phospho (ST)	3597	1	3301	8193	10707	8157	1	3968	3253	4973	4022	3498	5203	4397	3228	275	1	542	8173	8823	2941	4204	4637	2176
p0083	ACINU_MOUSE	Apoptotic chromatin condensation inducer in the nucleus OS=Mus musculus GN=Acin1 PE=1 SV=3	SSSFSEEKGESDDEKPR	Phospho (ST)	2797	439	1	23454	26919	19757	3422	6798	5787	3684	5642	4335	11938	11246	4327	2321	1	1365	46801	53692	18231	16261	21100	4954
p0084	CNTN1_MOUSE	Contactin-1 OS=Mus musculus GN=Cntn1 PE=1 SV=1	VLEPMPSTAEISTSGAVLK	2 Phospho (ST)	39531	34816	40000	58801	51374	65706	21205	33443	33413	24797	27206	26379	85827	95648	83062	55073	58122	51040	127602	169879	115195	85680	111825	67908
p0085	ATRX_MOUSE	Transcriptional regulator ATRX OS=Mus musculus GN=Atrx PE=1 SV=3	EENVNSPEDKR	Phospho (ST)	18828	19150	8562	17323	14066	5498	8419	6808	3624	11713	10793	3505	12399	10037	2690	1	6842	2590	20688	25498	6395	10670	14576	2659
p0086	H13_MOUSE	Histone H1.3 OS=Mus musculus GN=Hist1h1d PE=1 SV=2	KASGPPVSELITK	Phospho (ST)	12612	10401	13727	15219	19424	17681	16316	14018	12571	13870	12524	8989	20127	18878	15096	9244	8376	10039	18723	23374	18955	18742	19137	14368
p0087	PUM1_MOUSE	Pumilio homolog 1 OS=Mus musculus GN=Pum1 PE=1 SV=2	RDSLTGSSDLYK	Phospho (ST)	1	2334	1	1	1	1	2647	4747	2724	1	1	1	3232	1	1	1	1687	954	1	1	1	6327	6885	1
p0088	SRSF2_MOUSE	Serine/arginine-rich splicing factor 2 OS=Mus musculus GN=Srsf2 PE=1 SV=4	SRSRSPPPVSK	3 Phospho (ST)	19225	11684	2949	21665	26861	6736	873	491	492	2105	733	619	15432	9207	3025	1	8127	1	55376	80346	23455	13419	16468	2798
p0089	MYH10_MOUSE	Myosin-10 OS=Mus musculus GN=Myh10 PE=1 SV=2	QLHIEGASLELSDDDTESK	Phospho (ST)	2153	3691	4863	15807	16060	15621	3830	7167	6311	7380	11334	8915	17256	27186	27536	1	4178	7101	41345	57438	41596	23870	29335	26156
p0090	UBQL2_MOUSE	Ubiquilin-2 OS=Mus musculus GN=Ubqln2 PE=1 SV=2	GPAAAPGAASPPAEPK	Phospho (ST)	29814	33728	34871	32180	33434	36378	29775	37490	30476	33663	36913	29968	30064	34520	20063	24621	26665	21491	31780	45396	11833	30893	42715	15731
p0091	NOP56_MOUSE	Nucleolar protein 56 OS=Mus musculus GN=Nop56 PE=1 SV=2	SSPKEEVASEPEEAASPTTPK	Phospho (ST)	80205	81605	87627	104503	116614	101260	74509	106387	100908	97221	110517	72862	163601	192871	133691	121313	114732	107387	149305	231609	60491	134216	180074	85931
p0092	AKAP3_MOUSE		DKSESYSLISTK	2 Phospho (ST)	17782	19678	23550	17593	21939	28735	22253	23461	19559	20947	23822	20947	49281	49600	52441	49402	62165	50305	37541	71022	46192	33615	53268	48693
p0093	LARP1_MOUSE	La-related protein 1 OS=Mus musculus GN=Larp1 PE=1 SV=2	SLPTTVPESPNYR	Phospho (ST)	16960	15586	16638	18983	23999	20107	20510	19235	15066	22925	22164	17381	59964	51586	46484	43337	45283	39308	54507	93624	49204	54427	71416	42070
p0094	MYH9_MOUSE	Myosin-9 OS=Mus musculus GN=Myh9 PE=1 SV=4	KGTGDCSDEEVDGK	Phospho (ST)	113784	162847	81257	127162	113487	43213	50141	44687	27756	71616	80281	39982	86502	85022	23473	93511	80868	35457	238806	211187	78775	137451	171788	26262
p0095	LARP1_MOUSE	La-related protein 1 OS=Mus musculus GN=Larp1 PE=1 SV=2	SLPTTVPESPNYR	2 Phospho (ST)	13721	14117	17786	16992	17646	17948	14506	19306	16554	19041	15818	14254	36357	43692	36068	31581	27020	32471	35563	59496	39043	29987	48119	30218
p0096	HNRPC_MOUSE	Heterogeneous nuclear ribonucleoproteins C1/C2 OS=Mus musculus GN=Hnrnpc PE=1 SV=1	NEKSEEEQSSASVK	Phospho (ST)	46087	55456	33418	54094	50796	17996	33816	37718	22446	28073	34624	21196	71880	71979	13686	44352	37015	17605	93104	80039	27820	67684	99274	13811
p0097	CALX_MOUSE	Calnexin OS=Mus musculus GN=Canx PE=1 SV=1	QKSDAEEDGVTGSQDEEDSKPK	2 Phospho (ST)	30123	16989	15935	31094	40303	31211	2343	6331	3762	3979	3761	3515	16981	14663	4812	1	15299	9862	78604	96030	26730	20962	33906	6646
p0098	HNRPC_MOUSE	Heterogeneous nuclear ribonucleoproteins C1/C2 OS=Mus musculus GN=Hnrnpc PE=1 SV=1	MESEAGADDSAEEGDLLDDDDNEDRGDDQLELK	Phospho (ST)	1050	2513	4103	12456	21030	25704	772	1547	1307	8759	7354	8837	10000	9912	10779	1	578	1633	22394	35964	35390	10429	10458	15794
p0099	NMD3_MOUSE	60S ribosomal export protein NMD3 OS=Mus musculus GN=Nmd3 PE=2 SV=1	DATIPVESDTDDEGAPR	Phospho (ST)	18583	15154	16657	15527	20645	19032	16283	21550	14026	18215	18721	14895	28937	31560	24419	25450	25001	18307	24750	34087	26899	26047	34652	19604
p0100	AP3D1_MOUSE	AP-3 complex subunit delta-1 OS=Mus musculus GN=Ap3d1 PE=1 SV=1	HSSLPTESDEDIAPAQR	Phospho (ST)	6053	9773	8021	12962	22344	16671	7851	9048	8187	8226	8031	6205	6259	8825	6851	1	2595	3257	11093	19284	11755	8131	13593	6157
p0101	NOP56_MOUSE	Nucleolar protein 56 OS=Mus musculus GN=Nop56 PE=1 SV=2	SSPKEEVASEPEEAASPTTPK	2 Phospho (ST)	23101	21582	25288	21553	25444	21066	25826	23754	17145	20426	24371	15385	33447	30289	22178	27705	23562	17558	32299	44075	12026	30915	33368	19141
p0102	CDK7_MOUSE	Cyclin-dependent kinase 7 OS=Mus musculus GN=Cdk7 PE=1 SV=2	SFGSPNR	Phospho (ST)	25264	50511	22717	44567	47019	11015	43633	52834	26207	46210	67221	34374	40743	28898	11938	61221	52152	25072	41856	60939	23194	1	32123	8330
p0103	COBL1_MOUSE	Cordon-bleu protein-like 1 OS=Mus musculus GN=Cobll1 PE=1 SV=2	TPAMQPAGSAGKR	Phospho (ST)	22178	1	13747	16853	20522	15346	19557	21327	13645	22510	21141	9175	43206	30113	11676	25449	18918	11951	51338	38147	15015	46902	38129	9558
p0104	KIF2B_MOUSE	Kinesin-like protein KIF2B OS=Mus musculus GN=Kif2b PE=1 SV=1	NKSHTPFRASK	2 Phospho (ST)	79929	51087	29014	89693	116767	68716	36568	41290	33875	32496	35846	22350	95763	102071	34051	1	49489	29209	289149	263104	116333	105980	136401	28235
p0105	K2C8_MOUSE	Keratin, type II cytoskeletal 8 OS=Mus musculus GN=Krt8 PE=1 SV=4	SFTSGPGAR	Phospho (ST)	73770	73487	62002	63068	85215	64760	63914	83730	52024	63657	75055	54436	28199	34517	18622	22117	28195	15616	27471	42919	13388	26347	35561	12507
p0106	SRRM1_MOUSE	Serine/arginine repetitive matrix protein 1 OS=Mus musculus GN=Srrm1 PE=1 SV=2	EKSPELPEPSVR	Phospho (ST)	179804	137500	143421	234217	199232	213651	142918	173234	171619	174007	228423	171412	322876	370891	309158	240092	248039	200237	329698	356963	309085	272393	305202	222230
p0107	PDS5B_MOUSE	Sister chromatid cohesion protein PDS5 homolog B OS=Mus musculus GN=Pds5b PE=1 SV=1	APSPSQPPK	Phospho (ST)	7367	12376	8622	10680	1	4009	14848	17644	8241	15750	17349	9992	12551	9373	5870	14273	16700	10534	1	1	1	4040	11473	3010
p0108	DOCK5_MOUSE	Dedicator of cytokinesis protein 5 OS=Mus musculus GN=Dock5 PE=1 SV=2	SLQLVDSR	Phospho (ST)	10101	9849	9442	10126	10364	11205	9650	9594	8465	12476	9801	9299	6300	8791	8238	1	5069	4915	7921	7063	8664	6498	9318	6474
p0109	GLGB_MOUSE		LKVVITSK	2 Phospho (ST)	10761	14242	14037	9205	9587	10874	11059	16349	14634	9483	14922	10268	5472	13345	5856	6362	6381	4917	5612	1	2727	8503	9521	4585
p0110	PP16B_MOUSE		HKSSLSRR	Phospho (ST)	8420	11320	14058	16195	17511	19126	14410	16671	16691	18557	19804	17033	16390	20698	17079	1	10894	9610	13828	24858	14762	16697	18866	14135
p0111	SAFB1_MOUSE	Scaffold attachment factor B1 OS=Mus musculus GN=Safb PE=2 SV=2	SVVSFDKVK	Phospho (ST)	49528	47091	53059	78314	93153	82221	74941	71141	70138	71386	71156	63755	187747	195402	165645	65260	75232	73050	194133	270308	183708	155520	224976	136284
p0112	STAC2_MOUSE	SH3 and cysteine-rich domain-containing protein 2 OS=Mus musculus GN=Stac2 PE=2 SV=1	SVENFFLR	Phospho (ST)	11537	12524	9646	10154	12571	9254	11760	12364	7552	8419	12688	8945	1	2682	1	1	2612	1158	2287	6884	1212	1	2390	1
p0113	ARHG7_MOUSE	Rho guanine nucleotide exchange factor 7 OS=Mus musculus GN=Arhgef7 PE=1 SV=2	MSGFIYQGK	Phospho (ST)	12071	12567	11205	18612	16094	12937	11623	16477	12635	17865	14402	13792	24575	19955	19972	12577	13367	9564	22997	36855	22054	18585	29221	16930
p0114	SRRM1_MOUSE	Serine/arginine repetitive matrix protein 1 OS=Mus musculus GN=Srrm1 PE=1 SV=2	TASPPPPPKR	Phospho (ST)	77576	1	68395	106210	106793	50297	86546	90803	51652	82370	99448	41332	141977	107220	29356	99087	71887	33829	142741	134687	40361	123574	138124	22157
p0115	SLTM_MOUSE	SAFB-like transcription modulator OS=Mus musculus GN=Sltm PE=1 SV=1	DVQDAIAQSPEKEAK	Phospho (ST)	61599	46490	44513	64847	50600	46453	28546	54818	45807	54666	56106	41910	113387	98252	90744	74169	80275	60349	86964	132676	47137	88359	89234	49414
p0116	SRRM2_MOUSE	Serine/arginine repetitive matrix protein 2 OS=Mus musculus GN=Srrm2 PE=1 SV=3	SPVKQDKSEISTDPK	Phospho (ST)	24786	24514	18196	71559	85208	58583	18961	35380	24676	18520	24685	19523	50313	54616	18137	19351	24931	17382	146507	167819	57360	59363	72895	19594
p0117	BI2L1_MOUSE	Brain-specific angiogenesis inhibitor 1-associated protein 2-like protein 1 OS=Mus musculus GN=Baiap2l1 PE=1 SV=1	SISTVDLTEK	Phospho (ST)	8677	8430	10146	9776	8051	10032	9618	8325	10157	9185	11270	9942	13140	12448	12185	10277	9078	8653	12353	16507	9030	8950	13309	9042
p0118	MCM2_MOUSE	DNA replication licensing factor MCM2 OS=Mus musculus GN=Mcm2 PE=1 SV=3	ISDPLTSSPGR	Phospho (ST)	129255	123812	129355	129713	140595	154269	143177	135167	138871	141482	123603	136133	364129	461295	379262	312658	310592	263915	355144	612855	355444	363686	443745	323423
p0119	CTND1_MOUSE	Catenin delta-1 OS=Mus musculus GN=Ctnnd1 PE=1 SV=2	GSLASLDSLRK	Phospho (ST)	4716	1	3780	11449	13215	14191	10650	8072	8851	7852	8029	7065	13540	14507	12568	1	1	1	14435	26124	14519	12739	15106	10453
p0120	CDK1_MOUSE	Cyclin-dependent kinase 1 OS=Mus musculus GN=Cdk1 PE=1 SV=3	IGEGTYGVVYK	Phospho (ST)	9638	8884	11414	16125	19269	16895	22678	19372	18214	25469	27947	21501	37022	30025	26549	1543	744	1	38297	46889	35969	37111	42739	30858
p0121	MLL4_MOUSE	Histone-lysine N-methyltransferase MLL4 OS=Mus musculus GN=Wbp7 PE=1 SV=3	ASGPESPLQGPR	Phospho (ST)	13839	13671	13788	11168	13861	12466	11710	14618	11029	12516	15016	13128	23239	27404	15919	19940	19928	14474	22380	36332	8249	20223	28818	12935
p0122	ZF106_MOUSE	Zinc finger protein 106 OS=Mus musculus GN=Zfp106 PE=1 SV=3	SLSESSVVMDR	Phospho (ST)	21199	17140	20243	22957	28857	21175	22862	22413	16430	26041	21527	18130	45164	44665	35325	30761	27358	24546	35309	70287	38328	41009	51799	31455
p0123	SKT_MOUSE	Sickle tail protein OS=Mus musculus GN=Skt PE=1 SV=1	SISPSPSAILER	Phospho (ST)	11421	10262	10830	12089	14674	14786	13489	10597	10012	13816	13023	10627	23207	20695	17339	19050	17192	13723	23379	30916	17940	19364	25482	19897
p0124	CISY_MOUSE	Citrate synthase, mitochondrial OS=Mus musculus GN=Cs PE=1 SV=1	VVPGYGHAVLRK	Phospho (Y)	16119	15275	10746	45622	51489	50636	39999	39019	27777	43642	40864	37887	47517	34109	35463	4140	3081	2998	60394	51930	42655	68610	61401	59777
p0125	FOG1_MOUSE	Zinc finger protein ZFPM1 OS=Mus musculus GN=Zfpm1 PE=1 SV=1	AGSPVSATEEKPK	Phospho (ST)	13086	13042	12260	9191	14973	6002	10911	10207	6012	8525	10494	6464	4452	1	1	2461	1	1056	1	3379	1	3433	1	1
p0126	WDR4_MOUSE	tRNA (guanine-N(7)-)-methyltransferase subunit WDR4 OS=Mus musculus GN=Wdr4 PE=1 SV=2	SPFPGSPEQTKK	Phospho (ST)	12193	14083	13739	18209	20673	17821	14408	17275	12906	15405	16454	13929	25004	25279	10518	10736	15393	10660	26363	38338	10190	22253	34763	9830
p0127	NDRG1_MOUSE	Protein NDRG1 OS=Mus musculus GN=Ndrg1 PE=1 SV=1	TASGSSVTSLEGTR	Phospho (ST)	11903	13454	11728	13095	16678	17575	13882	18495	14770	18436	15672	14544	1	1	1	699	2000	1	1	1	1	1794	1	1157
p0128	SRRM2_MOUSE	Serine/arginine repetitive matrix protein 2 OS=Mus musculus GN=Srrm2 PE=1 SV=3	TPAAAAAMNLASPR	Oxidation (M); Phospho (ST)	10151	10684	10920	10353	13286	12153	14695	13415	14300	11240	12891	10269	20931	21263	20282	20171	16445	15923	13034	14043	13312	18413	23793	14921
p0129	SRRM2_MOUSE	Serine/arginine repetitive matrix protein 2 OS=Mus musculus GN=Srrm2 PE=1 SV=3	RSSSELSPEVVEK	Phospho (ST)	82726	91366	99574	146074	164892	132256	104934	115591	102854	97252	120365	95877	195883	203730	167857	96613	117096	92084	228928	338911	198900	194392	241691	144360
p0130	SIA8B_MOUSE		TDLVTMNPSVIQR	Phospho (ST)	27617	17642	21714	27857	31985	25278	25659	26128	21931	29108	27613	26258	38830	32482	36951	24727	21332	25128	38600	43212	40210	40378	41636	35950
p0131	ZO2_MOUSE	Tight junction protein ZO-2 OS=Mus musculus GN=Tjp2 PE=1 SV=2	DASPPPAFKPEPPK	Phospho (ST)	70669	82008	76372	95381	107079	84278	82370	98695	79502	87230	72260	74465	132929	139873	111014	94761	86316	84536	121276	175220	115303	125214	160957	89951
p0132	NSUN2_MOUSE	tRNA (cytosine(34)-C(5))-methyltransferase OS=Mus musculus GN=Nsun2 PE=1 SV=2	EGVILTNENAASPEQPGDEDAK	Phospho (ST)	40870	41034	45005	34607	37576	37142	33495	36738	37623	47345	45026	45131	64321	71623	68019	49312	58457	51891	63969	111042	82811	51340	102671	44550
p0133	HN1_MOUSE	Hematological and neurological expressed 1 protein OS=Mus musculus GN=Hn1 PE=1 SV=3	SNSSEASSGDFLDLK	Phospho (ST)	66324	53370	61454	47416	59115	65795	51013	51304	43341	71906	81211	61778	38669	31640	33345	28340	23128	21499	42441	54825	43119	32988	47328	33342
p0134	NCOA3_MOUSE	Nuclear receptor coactivator 3 OS=Mus musculus GN=Ncoa3 PE=1 SV=2	AVSLDSPVSVGSGPPVK	Phospho (ST)	9862	7956	10581	9339	16024	14122	12866	10049	9897	13326	13828	8370	11893	10030	9934	10939	9662	8610	11933	13973	10549	11273	14470	9907
p0135	TERF2_MOUSE	Telomeric repeat-binding factor 2 OS=Mus musculus GN=Terf2 PE=1 SV=3	DLVLANLASPSSPAHK	Phospho (ST)	9914	9440	10775	10978	17164	13488	14774	9596	12660	12142	11966	8237	18853	12926	12087	5693	5225	6415	14421	12755	11968	13524	13548	12905
p0136	SLTM_MOUSE	SAFB-like transcription modulator OS=Mus musculus GN=Sltm PE=1 SV=1	DVQDAIAQSPEKEAK	Phospho (ST)	76043	80093	76174	69594	73730	65767	77671	84681	59875	65044	90466	56670	129703	135004	95855	82938	100538	56355	107043	182279	59192	108046	145637	61713
p0137	SRRM2_MOUSE	Serine/arginine repetitive matrix protein 2 OS=Mus musculus GN=Srrm2 PE=1 SV=3	SGTPPRPGSVTNMQADECTATPQR	Phospho (ST)	21444	22304	20259	28087	33798	29064	20628	23518	20135	27224	28358	23114	61852	60128	43775	27805	29974	26759	80531	97301	73616	57177	72974	44939
p0138	PLEC_MOUSE	Plectin OS=Mus musculus GN=Plec PE=1 SV=2	SSSVGSSSSYPISSAGPR	Phospho (ST)	12032	8612	10924	12753	14659	10767	13302	10813	8438	12803	13475	10291	2581	2797	1619	1	1687	1	1	1	1941	2520	1	2909
p0139	NHRF1_MOUSE	Na(+)/H(+) exchange regulatory cofactor NHE-RF1 OS=Mus musculus GN=Slc9a3r1 PE=1 SV=3	EALVEPASESPRPALAR	Phospho (ST)	33061	41630	40703	40218	56520	46529	45877	45335	37942	59113	48442	39791	74368	57700	56607	29718	34118	28131	72130	102690	66900	72729	102696	60669
p0140	AKAP8_MOUSE	A-kinase anchor protein 8 OS=Mus musculus GN=Akap8 PE=1 SV=1	ADSDGDLSENDDGAGDLR	2 Phospho (ST)	9231	46539	34599	14988	40381	34830	11972	28319	24543	22620	31553	32913	34673	63413	60359	41705	58930	52731	54761	102922	66008	46485	72594	54718
p0141	EF1B_MOUSE	Elongation factor 1-beta OS=Mus musculus GN=Eef1b PE=1 SV=5	DDDDIDLFGSDDEEESEEAK	Phospho (ST)	14891	42394	34392	23772	48965	36254	15423	32788	26187	23568	38688	36022	38094	47781	45515	32301	30720	36293	48465	74112	61166	42579	55566	50501
p0142	HNRPC_MOUSE	Heterogeneous nuclear ribonucleoproteins C1/C2 OS=Mus musculus GN=Hnrnpc PE=1 SV=1	MESEAGADDSAEEGDLLDDDDNEDRGDDQLELK	Phospho (ST)	9233	30062	21953	75224	159449	136588	9109	14659	13725	44013	48915	43978	84789	57083	39623	2347	4722	10000	171329	208959	155996	96966	96374	78440
p0143	TITIN_MOUSE	Titin OS=Mus musculus GN=Ttn PE=1 SV=1	SPETVKSPKR	Phospho (ST)	19047	12601	10284	14648	20041	13143	18264	16641	12934	15402	22378	11136	9070	9746	2920	10584	7600	4070	11988	9862	4713	9836	11445	2459
p0144	RPB4_MOUSE	DNA-directed RNA polymerase II subunit RPB4 OS=Mus musculus GN=Polr2d PE=2 SV=2	TLNYTARFSRFK	Phospho (ST); Phospho (Y)	1	1	1	1	1	1	1	1	1	1	1	1	1	1	1	1	1	1	1	1	1	1	1	1
p0145	GEMI5_MOUSE	Gem-associated protein 5 OS=Mus musculus GN=Gemin5 PE=1 SV=2	SGGVDPTVK	Phospho (ST)	418745	577656	607608	510893	558867	482221	486001	807828	513360	530283	811165	557019	776345	1086308	623533	5373	1047610	674766	578643	1474820	383212	657162	1367943	261255
p0146	PEAK1_MOUSE		ANTEPISK	Phospho (ST)	418745	577656	607608	510893	558867	482221	486001	807828	513360	530283	811165	557019	776345	1086308	623533	4473	1047610	674766	578643	1474820	383212	657162	1367943	261255
p0147	K6PL_MOUSE	6-phosphofructokinase, liver type OS=Mus musculus GN=Pfkl PE=1 SV=4	TLSIDKGF	Phospho (ST)	25787	21661	28358	37885	32539	34555	25718	32481	35091	33740	36566	27938	19062	22421	20795	11156	9575	12735	16588	25974	19638	14644	16854	17314
p0148	RL12_MOUSE	60S ribosomal protein L12 OS=Mus musculus GN=Rpl12 PE=1 SV=2	IGPLGLSPK	Phospho (ST)	21473	19379	17559	24853	26774	20422	22981	25581	23873	23814	28313	19476	71221	64752	59063	48644	43290	38810	61630	79446	68828	54763	63682	50571
p0149	SRRM2_MOUSE	Serine/arginine repetitive matrix protein 2 OS=Mus musculus GN=Srrm2 PE=1 SV=3	SRTPPVTR	Phospho (ST)	6158	11553	9362	1	1	1	9317	15299	6245	16183	18983	9749	23596	17678	5548	1	1	657	1	9357	2280	1	15316	2283
p0150	CALX_MOUSE	Calnexin OS=Mus musculus GN=Canx PE=1 SV=1	AEEDEILNRSPR	Phospho (ST)	329895	277778	287546	596124	577865	523234	276785	406596	345307	434511	530988	361150	473611	572304	463917	157674	233332	186101	606301	805933	529123	463390	581988	373041
p0151	NU107_MOUSE	Nuclear pore complex protein Nup107 OS=Mus musculus GN=Nup107 PE=2 SV=1	QPFVTPSSR	Gln->pyro-Glu (N-term Q); Phospho (ST)	1	1	1	1	1	1	1	1	1	1	1	1	1	1	1	1	1	1	1	1	1	1	1	1
p0152	YTDC2_MOUSE	Probable ATP-dependent RNA helicase YTHDC2 OS=Mus musculus GN=Ythdc2 PE=2 SV=1	LSQSLGLVSK	Phospho (ST)	44734	61371	56568	66423	81145	72570	58782	78052	77564	65795	99238	66687	62735	80529	70810	45779	70260	51330	54801	117491	60825	60004	99910	50803
p0153	HSPB1_MOUSE	Heat shock protein beta-1 OS=Mus musculus GN=Hspb1 PE=1 SV=3	QLSSGVSEIR	Gln->pyro-Glu (N-term Q); Phospho (ST)	13690	12944	16053	16184	22816	21838	14699	15531	14502	15518	17857	17561	9583	9963	10431	6971	6354	7415	9772	7265	10677	6396	9176	6809
p0154	KPCB_MOUSE	Protein kinase C beta type OS=Mus musculus GN=Prkcb PE=1 SV=4	RDTSNFDK	2 Phospho (ST)	22147	46286	47032	26252	37540	45954	29599	63301	44985	37678	58411	48675	36317	63975	37406	34445	58283	39852	28070	86574	15960	39853	73788	34442
p0155	PRR3_MOUSE	Proline-rich protein 3 OS=Mus musculus GN=Prr3 PE=2 SV=1	DSPQMMEDK	Phospho (ST)	10239	24399	17492	14312	22873	17286	15492	32137	20804	20949	32581	19850	16410	28131	14972	16239	22375	15080	10784	33251	8261	13557	30334	7999
p0156	GRM1B_MOUSE	GRAM domain-containing protein 1B OS=Mus musculus GN=Gramd1b PE=1 SV=2	STPACSPILR	Phospho (ST)	12716	12765	13994	14202	15992	14694	15637	13778	12292	20194	16498	12894	10024	13977	9187	9331	10797	7668	12174	19209	13307	12698	15312	9755
p0157	G3BP1_MOUSE	Ras GTPase-activating protein-binding protein 1 OS=Mus musculus GN=G3bp1 PE=1 SV=1	STSPAPADVAPAQEDLR	Phospho (ST)	95166	103714	159415	263283	123790	198154	112846	217956	189092	141871	149289	164252	202289	342013	347400	170090	235116	239976	152966	534054	285903	180414	279843	224350
p0158	MTL10_MOUSE	Methyltransferase-like protein 10 OS=Mus musculus GN=Mettl10 PE=2 SV=1	KQYVMSLSR	Oxidation (M); Phospho (ST)	1	1	1	1	1	1	1	1	1	1	1	1	1	1	1	1	1	1	1	1	1	1	1	1
p0159	ZNFX1_MOUSE		GSIAEEVSSIR	Phospho (ST)	313648	322757	355139	360369	314190	344321	300027	321030	299262	357301	432024	316573	542373	495169	505158	466810	414908	370016	589664	1007985	575894	480335	663355	405441
p0160	CHIP_MOUSE	STIP1 homology and U box-containing protein 1 OS=Mus musculus GN=Stub1 PE=1 SV=1	LGTGGGGSPDKSPSAQELK	Phospho (ST)	33709	34824	32712	61012	64105	55488	26783	47437	49013	50687	47806	44335	104889	85527	70693	56166	69475	54516	74074	138439	31340	101173	104431	50469
p0161	SL9A1_MOUSE	Sodium/hydrogen exchanger 1 OS=Mus musculus GN=Slc9a1 PE=1 SV=1	IGSDPLAYEPK	Phospho (ST)	15154	12980	16851	18084	23242	19937	18664	16628	16101	21412	19134	17554	10671	6832	9672	1	8238	6906	12281	14933	8443	5480	10797	8262
p0162	HIRP3_MOUSE	HIRA-interacting protein 3 OS=Mus musculus GN=Hirip3 PE=1 SV=1	TLDSEEEQPR	Phospho (ST)	38383	51038	41768	32442	48669	32993	26202	33624	21160	34078	52169	32509	118603	143962	76022	94146	119187	78391	144894	214783	58783	126651	190599	49727
p0163	SRPK1_MOUSE		MQEIEEMEKESGPGQK	Oxidation (M); Phospho (ST)	869948	844035	728342	1614070	2196817	1488133	438918	750164	607855	589397	783132	691511	1485466	1670796	513352	1	659058	463739	4934732	5354200	1869487	1889173	2512169	565495
p0164	PDS5B_MOUSE	Sister chromatid cohesion protein PDS5 homolog B OS=Mus musculus GN=Pds5b PE=1 SV=1	AESPETSAVESTQSTPQK	Phospho (ST)	7610	7705	10830	9956	8954	7960	7828	11966	12819	10325	13422	10580	9425	12728	9665	7149	8276	6219	8636	10396	3797	11155	12673	4771
p0165	NU188_MOUSE	Nucleoporin NUP188 homolog OS=Mus musculus GN=Nup188 PE=1 SV=2	LAFSVTNNVIR	Phospho (ST)	4819	3772	5934	4152	5811	5322	6117	5395	5974	7662	5063	5139	30410	27778	22815	22578	22217	18592	26419	32316	24127	24389	29535	17620
p0166	MCES_MOUSE	mRNA cap guanine-N7 methyltransferase OS=Mus musculus GN=Rnmt PE=1 SV=1	GDVSEDEPSLGR	Phospho (ST)	24843	25080	23526	25260	24722	24750	22543	32158	21575	27855	28007	23486	52476	58410	40691	39911	47317	27983	53864	78580	39221	44721	62549	39267
p0167	SRRM2_MOUSE	Serine/arginine repetitive matrix protein 2 OS=Mus musculus GN=Srrm2 PE=1 SV=3	SAVRPSPSPER	2 Phospho (ST)	461800	502299	338373	354742	427387	220332	287797	333623	201327	339640	297236	204550	489403	446148	111337	619798	377058	207899	839564	855276	227189	565755	785977	109869
p0168	LAR4B_MOUSE	La-related protein 4B OS=Mus musculus GN=Larp4b PE=1 SV=2	SPSPVHLPEDPK	Phospho (ST)	32678	31623	29829	37127	42736	37830	35868	35216	32348	40107	30712	33237	47966	49548	36217	37424	29887	25886	40645	67497	41352	41984	49980	30601
p0169	HDBP1_MOUSE	Glycosylphosphatidylinositol-anchored high density lipoprotein-binding protein 1 OS=Mus musculus GN=Gpihbp1 PE=1 SV=1	AAHPQSDGANLPK	Phospho (ST)	38400	42268	44204	39501	45036	45298	37839	53114	36251	32302	52813	32195	25412	24140	19212	17484	18144	14957	19921	46049	9022	21837	29404	12835
p0170	LMNA_MOUSE	Prelamin-A/C OS=Mus musculus GN=Lmna PE=1 SV=2	LRLSPSPTSQR	2 Phospho (ST)	21145	18779	24285	16440	24977	19581	16360	21406	17511	18241	24779	17816	2057	4267	3925	1	1	1311	2903	1	3144	3380	2797	1703
p0171	TXND2_MOUSE		QENISKSSGYSK	Phospho (ST)	33410	28626	18777	25237	26979	11298	27553	26082	13656	21995	20068	11348	48680	26598	9565	42788	25814	13794	39631	32816	14029	39295	36211	6291
p0172	CF062_MOUSE		QFLHVLSRKDK	Gln->pyro-Glu (N-term Q); Phospho (ST)	27806	27761	28880	35621	32123	29849	29804	29576	23864	29503	29026	26765	67347	53209	55933	58561	37266	44930	55716	80189	53165	52200	61760	47551
p0173	RBM25_MOUSE	RNA-binding protein 25 OS=Mus musculus GN=Rbm25 PE=1 SV=1	LGASNSPGQPNSVK	Phospho (ST)	29271	29970	29454	20300	36630	21590	25768	38370	21886	31486	39188	27717	118308	143506	54769	98831	117604	57792	141033	171438	47975	121824	155957	40025
p0174	TCEA1_MOUSE	Transcription elongation factor A protein 1 OS=Mus musculus GN=Tcea1 PE=1 SV=2	EPAISSQNSPEAR	Phospho (ST)	26379	27964	27451	20713	33082	21224	20027	28759	17286	22629	34178	22469	49348	53945	28539	34635	44311	26404	51453	68496	22622	38629	62142	18734
p0175	GLI2_MOUSE	Zinc finger protein GLI2 OS=Mus musculus GN=Gli2 PE=1 SV=2	RSSGISPYFSSR	2 Phospho (ST)	17043	19960	17084	22486	23165	18213	14980	13984	12086	17499	13368	11476	48360	50384	38631	25657	26135	17945	62720	90501	50632	43056	53255	30631
p0176	NRK_MOUSE	Nik-related protein kinase OS=Mus musculus GN=Nrk PE=1 SV=2	SQSSPPYSTIDQK	Phospho (ST)	12670	11112	11019	10162	9081	9865	10320	14034	10399	10929	12735	8825	5649	6145	7113	5873	6279	3715	1	6201	8175	6494	5956	3809
p0177	MIA3_MOUSE	Melanoma inhibitory activity protein 3 OS=Mus musculus GN=Mia3 PE=1 SV=2	EEAKPASPSSVQDR	Phospho (ST)	11752	13967	10100	12325	17077	6836	11056	10056	7591	11023	13326	8627	16183	10961	2522	10836	9182	5175	10986	16362	6056	9468	13102	3096
p0178	UBP25_MOUSE	Ubiquitin carboxyl-terminal hydrolase 25 OS=Mus musculus GN=Usp25 PE=1 SV=2	IMLSLSRTPADGR	Oxidation (M); 2 Phospho (ST)	9270	6448	9026	11358	6550	9048	9565	7890	7428	13249	9643	8157	14878	14263	13699	12875	12543	9976	14343	16084	10946	11509	16493	8249
p0179	TCOF_MOUSE	Treacle protein OS=Mus musculus GN=Tcof1 PE=1 SV=1	AGAVTSSASLSSPALAK	Phospho (ST)	13853	16120	11599	17775	18627	16943	18014	20994	12300	22491	17127	14801	38931	34362	27070	29066	23601	22850	33687	55074	28464	32968	33942	21917
p0180	DNLI1_MOUSE	DNA ligase 1 OS=Mus musculus GN=Lig1 PE=1 SV=2	EGDQLIVPSEPTKSPESVTLTK	Phospho (ST)	20573	21008	22170	17787	21743	24880	17106	16724	15259	17940	23817	16357	60523	56566	50950	28448	30363	36877	72404	99379	65348	56097	63850	46498
p0181	JADE3_MOUSE	Protein Jade-3 OS=Mus musculus GN=Phf16 PE=2 SV=1	SPQMPEEPLDMNVK	Phospho (ST)	19084	18048	17754	18916	22394	17700	20685	16292	15171	21183	21519	16740	30061	23782	24246	19489	15142	14343	27997	38757	28370	24810	25918	23025
p0182	SRRM2_MOUSE	Serine/arginine repetitive matrix protein 2 OS=Mus musculus GN=Srrm2 PE=1 SV=3	SMLQTPPDQNLSGSK	Oxidation (M); Phospho (ST)	12701	11841	16136	10184	15845	15455	13228	16307	12660	13238	17103	12913	18412	21072	19495	18311	20166	16049	16047	23842	15589	16045	23682	13242
p0183	ATRX_MOUSE	Transcriptional regulator ATRX OS=Mus musculus GN=Atrx PE=1 SV=3	LTPVSLSNSPIKGVDCQEVSQEK	Phospho (ST)	16359	26549	26616	28994	29332	36826	23000	28145	26017	31639	33509	23998	50845	50014	45713	23659	22783	22919	49726	63548	55434	38323	48508	37629
p0184	LRP2_MOUSE	Low-density lipoprotein receptor-related protein 2 OS=Mus musculus GN=Lrp2 PE=1 SV=1	SIDPSEIVPEPKPASPGADETQGTK	Phospho (ST)	74187	93610	98170	99024	124113	117032	86859	100326	94034	98781	105597	97108	40144	41496	40551	27332	25462	29128	48812	61772	40401	35527	46920	36518
p0185	SC61B_MOUSE	Protein transport protein Sec61 subunit beta OS=Mus musculus GN=Sec61b PE=1 SV=3	PGPTPSGTNVGSSGRSPSK	Phospho (ST)	107264	132881	108949	143236	160354	79697	124025	162079	80044	130941	149471	94540	240926	147907	36733	152132	128469	73504	220904	261782	62170	206684	224590	38035
p0186	DKC1_MOUSE	H/ACA ribonucleoprotein complex subunit 4 OS=Mus musculus GN=Dkc1 PE=1 SV=4	TVLESGGETGDGDNDTTK	Phospho (ST)	25967	33102	33523	30156	36089	28300	27171	38593	32442	31391	44278	33632	61867	62891	31079	45032	59644	38007	56800	93102	24391	41148	80889	21727
p0187	ACSL1_MOUSE	Long-chain-fatty-acid--CoA ligase 1 OS=Mus musculus GN=Acsl1 PE=1 SV=2	IIVIMDSYGSDLVER	Oxidation (M); 2 Phospho (ST)	8818	6183	8243	8230	9509	11716	9587	8466	11056	10118	9411	8007	23796	19790	20403	12840	13103	9739	18925	19381	14847	21283	21999	18908
p0188	VIGLN_MOUSE	Vigilin OS=Mus musculus GN=Hdlbp PE=1 SV=1	VATLNSEEENDPPTYK	Phospho (ST)	15817	13955	13072	13300	20030	14597	15579	14404	11445	16754	21806	13792	16448	20580	13682	13809	14165	10773	16210	19510	14578	15954	22017	10496
p0189	SIA4B_MOUSE	CMP-N-acetylneuraminate-beta-galactosamide-alpha-2,3-sialyltransferase 2 OS=Mus musculus GN=St3gal2 PE=2 SV=2	MNQAPTVGFEKDVGSR	Oxidation (M); 2 Phospho (ST)	7565	5860	5558	7088	9305	8720	4744	5096	5158	10094	9781	6878	2641	2712	1	1	1296	1	2136	2941	2190	2591	5142	3426
p0190	PIM1_MOUSE	Serine/threonine-protein kinase pim-1 OS=Mus musculus GN=Pim1 PE=1 SV=2	QRPQSSSDSPSALRASR	Gln->pyro-Glu (N-term Q); 2 Phospho (ST)	20848	22688	19519	15477	23365	21143	14589	15318	17232	18094	21825	22558	28775	33304	30839	22505	24645	28241	24054	24578	28585	24715	28485	27561
p0191	ABCF1_MOUSE	ATP-binding cassette sub-family F member 1 OS=Mus musculus GN=Abcf1 PE=1 SV=1	QLSVPASDEEDEVPAPIPR	Gln->pyro-Glu (N-term Q); Phospho (ST)	44212	37030	45815	49591	55197	41476	40476	41995	42737	44924	51896	47375	62673	62446	59153	60572	57330	55667	61973	76332	60721	56596	79774	66136
p0192	IMA3_MOUSE	Importin subunit alpha-3 OS=Mus musculus GN=Kpna3 PE=1 SV=1	NVPQEESLEDSDVDADFK	Phospho (ST)	14050	18563	14186	10771	18599	13700	12181	12891	12681	14441	19926	15180	35201	33339	31064	17661	22734	21786	38077	52128	40614	29513	41211	31886
p0193	EOMES_MOUSE	Eomesodermin homolog OS=Mus musculus GN=Eomes PE=1 SV=3	KGSPCAEEELPSAATAAATAR	Phospho (ST)	7537	14545	11756	9902	15639	13503	8892	10023	7069	11448	9581	8036	14900	10765	8647	7141	7635	4314	15906	17329	11275	7878	15659	10008
p0194	ANC2_MOUSE		TSGAVPPK	Phospho (ST)	401297	418981	397990	357708	341346	347474	347619	473717	341389	369468	478449	361283	763338	892829	565399	763269	903094	573881	888361	1406389	372664	784577	1126175	289295
p0195	BCOR_MOUSE	BCL-6 corepressor OS=Mus musculus GN=Bcor PE=1 SV=2	IPVNDGDASKAR	Phospho (ST)	8784	9417	4064	9237	8446	3675	12940	8767	7264	11844	8068	3982	18226	15289	6276	18190	14475	5149	25165	28044	10330	7743	18697	3739
p0196	CDK11_MOUSE	Cyclin-dependent kinase 11 OS=Mus musculus GN=Cdk11 PE=1 SV=2	SPLRPPR	Phospho (ST)	1	1	1	42550	1	35992	29679	39496	22895	31547	39420	24446	58906	68236	29078	28455	1	1	79217	103718	31349	51799	73456	21437
p0197	ANKR1_MOUSE	Ankyrin repeat domain-containing protein 1 OS=Mus musculus GN=Ankrd1 PE=2 SV=1	TLPANSVK	Phospho (ST)	14199	12328	14125	14246	10436	11751	13303	16628	13232	15181	18189	12933	21519	24408	17476	20701	25945	15371	29906	42172	10112	23817	33703	7788
p0198	TRI40_MOUSE	Tripartite motif-containing protein 40 OS=Mus musculus GN=Trim40 PE=2 SV=1	VSPAGPKLS	Phospho (ST)	1	5109	5947	3722	4624	2224	9180	10122	5430	8101	8126	5797	11037	10257	3026	13048	10920	5631	13177	14272	5521	4115	13453	1504
p0199	RL14_MOUSE	60S ribosomal protein L14 OS=Mus musculus GN=Rpl14 PE=2 SV=3	AAILKASPK	Phospho (ST)	107455	95327	80624	127757	172828	127757	125220	131038	98753	114409	140345	99433	129323	144659	80785	67235	77255	55518	98965	151817	53544	97910	144465	42594
p0200	ABCA2_MOUSE	ATP-binding cassette sub-family A member 2 OS=Mus musculus GN=Abca2 PE=1 SV=4	GAYGDGYRLTLVK	Phospho (ST)	601	1	1	53785	67792	66673	11694	21406	17812	1	21220	13854	32474	492	1	1	1	1	86191	121695	36286	1	52969	347
p0201	SRRM2_MOUSE	Serine/arginine repetitive matrix protein 2 OS=Mus musculus GN=Srrm2 PE=1 SV=3	MELGTPLR	Phospho (ST)	9759	1	9690	9686	1	9903	9223	7988	8956	10924	11356	7856	24283	22800	20508	15096	12320	12959	27906	43806	29014	21612	27122	17998
p0202	SRRM2_MOUSE	Serine/arginine repetitive matrix protein 2 OS=Mus musculus GN=Srrm2 PE=1 SV=3	ELSHSPPR	Phospho (ST)	15201	16883	10973	13664	19351	10311	12274	13183	7618	13762	17112	8925	21630	19136	4968	13711	11600	7193	25992	33233	8959	18621	29200	4639
p0203	SRRM2_MOUSE	Serine/arginine repetitive matrix protein 2 OS=Mus musculus GN=Srrm2 PE=1 SV=3	TSPLMLDR	Oxidation (M); Phospho (ST)	1	695	1296	1	1	1	1	1	1	1	1	747	1152	1475	1	1646	1	874	1	1	1633	1	699	463
p0204	F111A_MOUSE	Protein FAM111A OS=Mus musculus GN=Fam111a PE=2 SV=1	DQRPLSPR	Phospho (ST)	419	1	1	1	1	1	1	1	1	1	1023	953	12410	9661	2810	4213	5828	2347	11106	1	4086	7682	11163	2037
p0205	RAVR1_MOUSE	Ribonucleoprotein PTB-binding 1 OS=Mus musculus GN=Raver1 PE=1 SV=2	LLSPIASNR	Phospho (ST)	42776	36401	53730	46534	53141	43199	43284	41624	39834	51366	55069	38994	115116	118950	102823	78860	64608	71987	112772	168039	130877	106617	128190	96805
p0206	SMRC1_MOUSE	SWI/SNF complex subunit SMARCC1 OS=Mus musculus GN=Smarcc1 PE=1 SV=2	KPSPSPPPPTATESR	Phospho (ST)	2589	2782	3450	3236	4827	3429	1857	3212	2781	3624	3162	2819	10585	12559	6016	8463	8670	6894	16271	17089	5362	9253	12748	3880
p0207	KIF1A_MOUSE	Kinesin-like protein KIF1A OS=Mus musculus GN=Kif1a PE=1 SV=2	SGTSQEELR	Phospho (ST)	1	1	1	1	1	1	1	1	1	1	1	1	7444	8569	2004	9000	8825	7014	1	18868	3692	13091	16891	2907
p0208	RERE_MOUSE	Arginine-glutamic acid dipeptide repeats protein OS=Mus musculus GN=Rere PE=1 SV=3	ASPINEDIR	Phospho (ST)	7793	1	7922	6889	5933	1	1	8973	7252	7593	12406	6504	14231	11303	10993	11299	12375	10789	12510	24299	6349	12837	17462	7238
p0209	SMTN_MOUSE	Smoothelin OS=Mus musculus GN=Smtn PE=2 SV=2	TALASPTPTR	Phospho (ST)	7820	13303	16422	10556	19757	13885	11673	15890	14080	12471	13031	14613	22030	22290	18095	12785	12940	10370	21536	28594	16081	17554	23598	14444
p0210	SRRM2_MOUSE	Serine/arginine repetitive matrix protein 2 OS=Mus musculus GN=Srrm2 PE=1 SV=3	SRTPLLPR	2 Phospho (ST)	228246	240920	251758	337474	412736	366128	267345	281545	255386	249572	337385	246068	719876	711155	608499	213223	273856	211916	730312	1162738	736102	584497	783282	484341
p0211	WIPI2_MOUSE	WD repeat domain phosphoinositide-interacting protein 2 OS=Mus musculus GN=Wipi2 PE=1 SV=1	GAYVPSSPTR	Phospho (ST)	52000	64890	58626	60176	62550	54194	58751	68625	49218	66375	68754	49182	160876	131724	90816	116599	123215	94909	148370	218487	48738	139012	167767	82927
p0212	FAF1_MOUSE	FAS-associated factor 1 OS=Mus musculus GN=Faf1 PE=1 SV=2	TPSGEFLER	Phospho (ST)	1	1458	1	1	1	2556	3543	1	3056	2078	2538	2964	30075	29798	27130	20647	24758	19970	28915	45906	30840	28160	33924	26047
p0213	SNW1_MOUSE	SNW domain-containing protein 1 OS=Mus musculus GN=Snw1 PE=1 SV=3	GPPSPPAPVMHSPSR	2 Phospho (ST)	10288	10378	11235	16090	11323	13290	7883	10341	9060	12913	13255	11566	27669	28382	24048	18760	19641	17168	24955	38348	23359	24488	25146	18169
p0214	IF2B1_MOUSE	Insulin-like growth factor 2 mRNA-binding protein 1 OS=Mus musculus GN=Igf2bp1 PE=1 SV=1	QGSPVAAGAPAK	Gln->pyro-Glu (N-term Q); Phospho (ST)	1	1	320841	261889	332927	279773	300672	349498	261510	340119	386227	271316	446462	437935	289689	377320	429602	309520	436162	615109	154559	1	534323	179273
p0215	UHRF1_MOUSE	E3 ubiquitin-protein ligase UHRF1 OS=Mus musculus GN=Uhrf1 PE=1 SV=2	RPLIASPSQPPPALR	Phospho (ST)	821	1502	2655	6030	5799	4719	1495	4197	1724	3383	3605	2423	17301	18508	19017	1973	3608	6216	21161	24453	21739	20371	20505	15105
p0216	FBP1L_MOUSE	Formin-binding protein 1-like OS=Mus musculus GN=Fnbp1l PE=1 SV=2	TISDGTISAAK	Phospho (ST)	15831	15445	16372	1	14928	1	17401	16736	14328	19489	20472	13467	52865	58667	45873	49389	48598	40394	52325	79944	37767	53378	58207	30536
p0217	CL045_MOUSE	Uncharacterized protein C12orf45 homolog OS=Mus musculus GN=D10Wsu102e PE=2 SV=1	IEILDSPASK	Phospho (ST)	10554	8930	11793	11957	13716	13027	11200	11821	8567	11409	10235	8650	27441	25593	24617	22984	19009	16306	25915	39160	23188	23570	26680	19741
p0218	RBP2_MOUSE	E3 SUMO-protein ligase RanBP2 OS=Mus musculus GN=Ranbp2 PE=1 SV=2	SALSPSKSPAK	Phospho (ST)	27548	28322	20773	28401	31518	20396	24488	28608	21472	25889	27259	21240	40643	27097	6657	29235	24467	15455	32290	48524	14435	28295	45702	6785
p0219	MTOR_MOUSE	Serine/threonine-protein kinase mTOR OS=Mus musculus GN=Mtor PE=1 SV=2	QKTVQVDATVFTCISMLAR	2 Phospho (ST)	7492	9548	7136	2890	9475	12533	302	1419	1447	280	815	996	10320	11755	10791	1	201	1	3716	6257	8715	753	1047	2251
p0220	KATL1_MOUSE	Katanin p60 ATPase-containing subunit A-like 1 OS=Mus musculus GN=Katnal1 PE=2 SV=1	IYIPLPTAK	Phospho (ST); Phospho (Y)	3212	6671	8292	1	5498	8611	1	7115	7326	1	8619	6693	11586	14166	15235	8795	10740	8447	13936	21104	18000	14650	19871	12456
p0221	SRRM2_MOUSE	Serine/arginine repetitive matrix protein 2 OS=Mus musculus GN=Srrm2 PE=1 SV=3	SLSGSSPCPK	2 Phospho (ST)	19797	28688	23101	14403	26156	16981	13142	23148	13494	15133	23728	14193	25042	34730	15953	23739	34145	21885	27031	49559	16413	22205	37156	11499
p0222	SRSF7_MOUSE	Serine/arginine-rich splicing factor 7 OS=Mus musculus GN=Srsf7 PE=1 SV=1	SRSGSIIGSR	2 Phospho (ST)	17635	21146	18191	24077	41345	25311	14185	24865	13298	16810	24472	17328	34935	53583	26232	6153	6320	4813	59852	88947	25494	32694	61351	14780
p0223	SRRM1_MOUSE	Serine/arginine repetitive matrix protein 1 OS=Mus musculus GN=Srrm1 PE=1 SV=2	SPELPEPSVR	Phospho (ST)	8822	6486	6206	8365	9983	10074	9823	8892	8863	8024	10034	7347	14601	12911	13097	12333	12777	9940	10863	18015	12502	12814	15805	12219
p0224	SRRM2_MOUSE	Serine/arginine repetitive matrix protein 2 OS=Mus musculus GN=Srrm2 PE=1 SV=3	SLSYSPVER	2 Phospho (ST)	65926	84011	67763	59703	88928	77693	55878	86717	55636	73916	85230	67096	154737	156146	128425	91709	98075	91967	136041	252062	168042	103367	154173	110788
p0225	DLGP5_MOUSE	Disks large-associated protein 5 OS=Mus musculus GN=Dlgap5 PE=1 SV=2	SYQVAPLSPR	Phospho (ST)	6340	3487	6348	9104	1	5682	7609	9491	6469	8623	6142	5363	30718	27550	30497	27147	22473	20947	32566	48897	29539	31472	29854	25134
p0226	DNLZ_MOUSE		SVRTRDSGPR	Phospho (ST)	26190	27047	26959	56236	87147	45302	23085	40429	24476	30690	37765	32941	85434	98696	30138	30647	33763	24230	170324	220383	66272	95507	121960	28952
p0227	LS14A_MOUSE	Protein LSM14 homolog A OS=Mus musculus GN=Lsm14a PE=1 SV=1	SSPQLDPLRK	Phospho (ST)	21691	19590	22367	30496	41263	30957	24916	21997	24087	28005	25953	23989	61431	65162	46619	18519	22377	18698	88258	114245	77003	55583	69412	41314
p0228	LX12B_MOUSE		DIKNIFPATK	Phospho (ST)	3149	2185	1617	7914	9619	10272	10650	6032	7443	5540	5110	4536	12573	14507	11862	1	1	1268	11445	15826	11521	8814	11088	7592
p0229	ACOX3_MOUSE	Peroxisomal acyl-coenzyme A oxidase 3 OS=Mus musculus GN=Acox3 PE=2 SV=2	TGNITSEGTYNSPFK	3 Phospho (ST)	7525	3390	6619	6796	3462	4176	5539	4726	4327	7955	7435	3936	13387	10463	11010	9742	7661	8244	10200	9379	8889	12419	12188	8205
p0230	VIR_MOUSE	Protein virilizer homolog OS=Mus musculus GN=Kiaa1429 PE=1 SV=1	SFLSEPSSPGR	Phospho (ST)	23848	24080	20457	26759	29804	25702	25832	25523	23954	28329	29411	22700	47212	41203	40030	33161	31598	25868	41732	71436	43040	38223	62444	32598
p0231	CENPC_MOUSE	Centromere protein C 1 OS=Mus musculus GN=Cenpc1 PE=1 SV=2	VASVSRSPVDR	Phospho (ST)	6477	7369	6534	10665	12323	7831	8215	12294	6589	8790	8254	7363	22282	22222	5323	10983	11568	5953	25881	30132	6742	19866	26240	6132
p0232	TLE4_MOUSE	Transducin-like enhancer protein 4 OS=Mus musculus GN=Tle4 PE=1 SV=4	SSSVSPSASFR	2 Phospho (ST)	296	1	1	1	1	1	1	1	1	1	601	1	2645	1	1179	1	1885	1	2014	3453	2718	1353	3892	2619
p0233	CCNE2_MOUSE	G1/S-specific cyclin-E2 OS=Mus musculus GN=Ccne2 PE=2 SV=1	NMLQLIGITSLFIASK	2 Phospho (ST)	525	371	1	1	1	1246	1	1	490	1259	1287	486	9162	8171	7268	3908	6223	6576	6770	5754	7703	6144	6598	5167
p0234	TB10B_MOUSE	TBC1 domain family member 10B OS=Mus musculus GN=Tbc1d10b PE=1 SV=2	AVGGAPSPPPPVR	Phospho (ST)	8111	8283	9867	9540	10826	8619	8934	11107	8577	11413	10784	9145	13138	13361	13621	10442	12212	8668	13908	13680	11521	11384	13145	8534
p0235	UBP15_MOUSE	Ubiquitin carboxyl-terminal hydrolase 15 OS=Mus musculus GN=Usp15 PE=2 SV=1	SPGASNFSTLPK	Phospho (ST)	9952	8349	10168	12122	10800	10633	9935	12554	10956	9335	11916	8218	26362	19041	17321	18698	17893	16799	25368	33719	23911	22818	29503	16433
p0236	RTN4_MOUSE	Reticulon-4 OS=Mus musculus GN=Rtn4 PE=1 SV=2	AQIITEKTSPK	Phospho (ST)	2272	1291	2457	2448	3588	2429	1	2651	682	2869	2887	1519	13702	10782	5110	6334	5770	4784	9047	13299	3746	11666	8462	2674
p0237	SRRM2_MOUSE	Serine/arginine repetitive matrix protein 2 OS=Mus musculus GN=Srrm2 PE=1 SV=3	SPGMLEPLGSAR	Oxidation (M); Phospho (ST)	9305	8403	10779	4904	10878	9364	7380	10741	8867	9584	9263	8712	24793	22852	22732	20419	21378	18619	20226	31900	20683	18338	29287	19715
p0238	FXL19_MOUSE	F-box/LRR-repeat protein 19 OS=Mus musculus GN=Fbxl19 PE=2 SV=1	GADPGSPGLLPPR	Phospho (ST)	3235	5231	7166	19562	26843	25471	13862	14711	15990	16031	18119	14144	30255	31825	32242	1	1466	2099	34242	58281	40616	26760	37177	26425
p0239	CLMP_MOUSE		AETTLSTTPSQSKAFQTV	Phospho (ST)	8697	5495	6507	8410	4125	5109	2958	4829	5312	6192	8949	4996	15316	15497	12465	14606	12327	9157	18004	18088	13260	14622	16792	10209
p0240	PININ_MOUSE	Pinin OS=Mus musculus GN=Pnn PE=1 SV=4	QESDPEDDDVKKPALQSSVVATSK	Phospho (ST)	5694	2660	4220	10906	5470	8367	3236	6285	5019	3807	4946	4412	14233	15617	15565	1537	6164	6455	20807	31649	22829	14087	14900	12047
p0241	COBL1_MOUSE	Cordon-bleu protein-like 1 OS=Mus musculus GN=Cobll1 PE=1 SV=2	STSVDDTDKSSSEAIMVR	Phospho (ST)	7460	7858	7456	9792	8902	9598	5273	6024	5124	6440	8056	6064	8059	8515	7356	3862	6585	2982	8641	6306	7233	6215	7956	4706
p0242	ZN609_MOUSE	Zinc finger protein 609 OS=Mus musculus GN=Znf609 PE=1 SV=2	LVEPHSPSPSSK	Phospho (ST)	13744	12431	10702	14683	12356	8299	11864	14525	8431	11542	12954	9097	23563	20127	4931	20940	15594	8942	26461	28834	6192	23477	30583	4056
p0243	SNTAN_MOUSE		FTEREETKPK	Phospho (ST)	13744	12431	10702	14683	12356	8299	11864	14525	8431	11329	12954	9097	23861	20127	4931	20940	15594	8942	26461	28834	6192	23477	30583	4056
p0244	TYDP1_MOUSE	Tyrosyl-DNA phosphodiesterase 1 OS=Mus musculus GN=Tdp1 PE=2 SV=2	HVSSPDVTTAQK	Phospho (ST)	6766	5249	5099	9937	7233	5016	6167	5410	3599	4183	6178	3636	18245	12416	3340	6890	6877	3951	15825	18343	5126	11386	15064	2976
p0245	COMT_MOUSE	Catechol O-methyltransferase OS=Mus musculus GN=Comt PE=1 SV=1	AVYQGPGSSPVKS	Phospho (ST)	28485	24208	25564	22436	26956	25728	25456	32981	24537	27305	37721	25371	29326	34346	23208	24684	24319	18472	22593	36917	9717	26771	35250	15360
p0246	PTN14_MOUSE	Tyrosine-protein phosphatase non-receptor type 14 OS=Mus musculus GN=Ptpn14 PE=1 SV=1	YVSGSSPDLVTR	Phospho (ST)	3342	4437	1	4267	4797	3998	2761	3105	4094	6491	4915	3586	11416	13234	8692	8114	8960	5739	8271	13071	11084	8393	12624	7223
p0247	DPOLA_MOUSE	DNA polymerase alpha catalytic subunit OS=Mus musculus GN=Pola1 PE=1 SV=2	AIPSGKPASPVLR	Phospho (ST)	3129	4138	6505	8448	3955	1	6584	7133	6001	8971	6918	6769	16133	13888	12557	5063	7773	5506	8734	13703	1	10936	16844	10119
p0248	CBX5_MOUSE	Chromobox protein homolog 5 OS=Mus musculus GN=Cbx5 PE=1 SV=1	KSSFSNSADDIK	Phospho (ST)	29336	30659	29569	56249	66162	50709	29327	41410	31802	31682	37681	30576	58879	72206	43440	34576	41510	32571	97248	128794	34686	59397	84108	33099
p0249	ROA1_MOUSE	Heterogeneous nuclear ribonucleoprotein A1 OS=Mus musculus GN=Hnrnpa1 PE=1 SV=2	SESPKEPEQLR	Phospho (ST)	174296	175156	181673	200621	261767	199535	177553	237054	161882	179809	235428	150068	305358	306916	190715	185631	223932	134898	360151	616874	124357	308927	432428	109849
p0250	AEBP2_MOUSE	Zinc finger protein AEBP2 OS=Mus musculus GN=Aebp2 PE=1 SV=2	LSPLSPGSPGPAAR	Phospho (ST)	6378	8632	6834	7151	7280	8843	7617	7839	8096	7588	7348	7286	7213	11745	9521	9292	8676	8065	11036	15835	9220	10990	6789	8891
p0251	SAFB1_MOUSE	Scaffold attachment factor B1 OS=Mus musculus GN=Safb PE=2 SV=2	APTAALSPEPQDSKEDVKK	Phospho (ST)	35840	30915	38383	114227	121171	124371	45344	69294	56977	43924	60425	48263	129323	139946	78485	40384	45612	38911	164332	236676	72626	119612	167519	54758
p0252	IRF3_MOUSE	Interferon regulatory factor 3 OS=Mus musculus GN=Irf3 PE=1 SV=1	SSLPHSQENLPK	Phospho (ST)	9052	10879	11164	10626	14746	10606	10793	13585	9572	11523	14205	8997	12799	12204	5951	5246	8669	6052	15145	27129	3976	15786	22769	6291
p0253	TOP2A_MOUSE	DNA topoisomerase 2-alpha OS=Mus musculus GN=Top2a PE=1 SV=2	AQMCADVLPSPR	Oxidation (M); Phospho (ST)	4645	4442	5676	2661	4485	4732	4275	4414	5893	4289	7111	5204	17122	19102	14603	13199	14661	11232	11196	12898	13752	12544	18757	12581
p0254	STMN1_MOUSE	Stathmin OS=Mus musculus GN=Stmn1 PE=1 SV=2	ASGQAFELILSPR	Phospho (ST)	4843	3161	2857	6683	7340	7121	2684	4435	3998	9338	8654	8085	49375	44767	42489	20788	24290	15445	58851	55863	48601	58250	65000	58939
p0255	EF1D_MOUSE	Elongation factor 1-delta OS=Mus musculus GN=Eef1d PE=1 SV=3	ATAPQTQHVSPMR	Phospho (ST)	429027	476539	359933	496813	576543	339321	440513	476517	276586	496301	524260	356333	654131	699021	358233	407077	413364	259900	757204	950263	256736	603039	895410	189801
p0256	SHAN3_MOUSE		FPRSTSMQDTVR	Phospho (ST)	67670	74584	52853	58774	72115	49245	69997	57382	44821	69000	65975	47946	68094	82432	49729	68264	57879	39127	101981	129992	27188	108091	150671	31019
p0257	CAYP2_MOUSE	Calcyphosin-2 OS=Mus musculus GN=Caps2 PE=2 SV=1	QYIQRSTEKPK	Gln->pyro-Glu (N-term Q); Phospho (ST); Phospho (Y)	35699	34501	29736	33222	55404	25783	34491	38405	34306	32720	46190	24837	51233	43842	10306	42711	31119	17076	28105	41189	14149	26684	55338	10326
p0258	NELFE_MOUSE	Negative elongation factor E OS=Mus musculus GN=Rdbp PE=1 SV=2	SMSADEDLQEPSR	Phospho (ST)	12423	9459	10479	14319	1	1	15141	1	9272	15197	12861	1	15542	1	1	10563	13044	8142	17273	1	1	13704	16107	1
p0259	UNG_MOUSE	Uracil-DNA glycosylase OS=Mus musculus GN=Ung PE=2 SV=3	SPEPVPGSGVAAEIGGDAVASPAKK	Phospho (ST)	7666	7228	5259	10647	9831	7979	7347	7762	7721	7975	8228	6365	26879	22483	22331	14819	12163	13685	30836	33129	21437	22641	27138	21280
p0260	PGRC1_MOUSE	Membrane-associated progesterone receptor component 1 OS=Mus musculus GN=Pgrmc1 PE=1 SV=4	EGEEPTVYSDDEEPKDETAR	Phospho (Y)	123892	113468	100608	132842	138511	127833	96169	111733	96445	113641	140214	98068	146295	142326	114599	105294	116620	99174	134520	200279	99562	136035	167827	81203
p0261	PSIP1_MOUSE	PC4 and SFRS1-interacting protein OS=Mus musculus GN=Psip1 PE=1 SV=1	QVDTEEAGMVTAATASNVKASPK	Gln->pyro-Glu (N-term Q); Oxidation (M); Phospho (ST)	1	2288	1	5517	3808	7189	3032	7739	6814	3631	3446	6331	26702	34123	45017	22193	25446	39642	21982	37541	30709	23781	33506	28743
p0262	S15A3_MOUSE	Solute carrier family 15 member 3 OS=Mus musculus GN=Slc15a3 PE=2 SV=1	STLTSFGADQVMDLGRDATR	Oxidation (M); 3 Phospho (ST)	5169	1	7313	17882	27974	26827	522	5151	6067	1340	3022	4691	25483	46182	42978	12338	18381	12653	55622	163193	75134	19377	44760	27353
p0263	TUT4_MOUSE	Terminal uridylyltransferase 4 OS=Mus musculus GN=Zcchc11 PE=1 SV=2	SPLEPENVPSLLLK	Phospho (ST)	5166	2939	3955	5080	4242	5249	4906	4239	3934	3934	5361	6089	7237	7797	9535	6960	5462	4186	8798	11254	9400	7623	9298	8201
p0264	WDHD1_MOUSE	WD repeat and HMG-box DNA-binding protein 1 OS=Mus musculus GN=Wdhd1 PE=1 SV=2	AAELAETQSEEEKEEDFREK	Phospho (ST)	1	3818	4990	19772	23343	21219	7917	7029	8151	7484	8724	7634	28038	26509	20404	1	2220	3886	49900	65694	43527	33170	34261	22731
p0265	SRRM2_MOUSE	Serine/arginine repetitive matrix protein 2 OS=Mus musculus GN=Srrm2 PE=1 SV=3	SMLQTPPDQNLSGSKSPCPQK	Oxidation (M); 2 Phospho (ST)	13203	16427	18488	12630	16325	16462	10487	18392	15136	13478	22688	17284	32601	37494	32606	22640	31617	28742	17340	51233	25762	25693	34614	25931
p0266	PDXD1_MOUSE	Pyridoxal-dependent decarboxylase domain-containing protein 1 OS=Mus musculus GN=Pdxdc1 PE=1 SV=2	VQGTGVTPPPTPLGTR	Phospho (ST)	9788	8292	8614	9875	10275	11027	10772	11117	11730	11168	12294	10231	18568	20357	16391	15421	13887	13622	16940	23583	16514	15189	17426	14760
p0267	IF4G2_MOUSE	Eukaryotic translation initiation factor 4 gamma 2 OS=Mus musculus GN=Eif4g2 PE=1 SV=2	TQTPPLGQTPQLGLK	Phospho (ST)	9912	8447	10967	13523	13930	13498	12542	11498	12335	14668	15418	12018	37459	31815	26186	23124	16421	19707	33256	36266	28733	33891	39045	29264
p0268	ARI1A_MOUSE	AT-rich interactive domain-containing protein 1A OS=Mus musculus GN=Arid1a PE=1 SV=1	GPSPSPVGSPASVAQSR	Phospho (ST)	20020	16472	19100	17838	17307	18618	17793	18519	17947	21790	24373	17494	69716	78207	57832	50226	56563	41835	70229	102247	65763	60950	73610	47514
p0269	HS90A_MOUSE	Heat shock protein HSP 90-alpha OS=Mus musculus GN=Hsp90aa1 PE=1 SV=4	ESDDKPEIEDVGSDEEEEEKK	Phospho (ST)	155832	185333	167905	313925	393934	347732	82412	129016	113953	102918	136875	112424	199362	252787	204177	75771	138142	111434	589361	1038785	568970	276006	379819	230057
p0270	SRRM2_MOUSE	Serine/arginine repetitive matrix protein 2 OS=Mus musculus GN=Srrm2 PE=1 SV=3	SSSPVTELTARSPVK	2 Phospho (ST)	7594	7494	11310	6718	9279	8719	9183	8333	7451	11019	9623	7929	19912	17025	14583	9386	11523	12063	19030	21818	16919	14746	19876	12730
p0271	NUFP2_MOUSE	Nuclear fragile X mental retardation-interacting protein 2 OS=Mus musculus GN=Nufip2 PE=1 SV=1	GADNDGSGSESGYTTPK	Phospho (ST)	5430	6416	4924	4097	6145	5203	3728	5801	3742	5473	7326	3840	18300	18030	9500	13292	15712	9394	20357	20409	7810	15785	18777	7345
p0272	DNM3B_MOUSE	DNA (cytosine-5)-methyltransferase 3B OS=Mus musculus GN=Dnmt3b PE=1 SV=2	DAPSPPVLEAICTEPVCTPETR	2 Phospho (ST)	4241	6815	6119	4421	4143	2580	2094	2542	3031	3855	7779	4616	49959	49103	59160	34581	39298	42402	59363	76529	58781	52805	54329	58248
p0273	APEX1_MOUSE	DNA-(apurinic or apyrimidinic site) lyase OS=Mus musculus GN=Apex1 PE=1 SV=2	AAADDGEEPKSEPETK	Phospho (ST)	1	5040	5222	3912	1756	1032	3539	1	1941	1	3101	1	8521	7455	1040	3073	5844	3379	6773	6278	1	1	6973	1073
p0274	DDX51_MOUSE	ATP-dependent RNA helicase DDX51 OS=Mus musculus GN=Ddx51 PE=2 SV=1	TARAGKTGQAFTLLLK	Phospho (ST)	1352753	2370182	2355378	2905848	3707356	3359979	2068598	2504353	2405048	2905899	3166817	2924505	2737736	3198984	2805157	1155724	1711131	2095960	2832409	4284436	3180125	2783662	3545273	2855342
p0275	RANB3_MOUSE	Ran-binding protein 3 OS=Mus musculus GN=Ranbp3 PE=1 SV=2	VLSPPKLNEANSDTSR	Phospho (ST)	6276	8392	6202	7821	11092	5457	8536	5565	6259	10135	7979	8414	24117	21588	17138	13104	11951	14038	22613	35557	19664	20605	30616	16604
p0276	K0284_MOUSE	Protein KIAA0284 OS=Mus musculus GN=Kiaa0284 PE=1 SV=2	ATGSSSGPQRASSLKR	3 Phospho (ST)	12910	16630	21410	13017	24743	24173	21926	24190	23757	15676	15733	20667	28108	30310	32260	21310	24991	16180	19632	25695	22361	21061	24037	27970
p0277	HIRP3_MOUSE	HIRA-interacting protein 3 OS=Mus musculus GN=Hirip3 PE=1 SV=1	AVESTDEDHQTDLDAK	Phospho (ST)	5738	5562	5089	4893	4906	6095	4947	9032	4186	6305	7458	4223	23816	17963	11429	14180	14339	8351	25997	25289	6854	12859	23399	5622
p0278	PDS5B_MOUSE	Sister chromatid cohesion protein PDS5 homolog B OS=Mus musculus GN=Pds5b PE=1 SV=1	METVSNASSSSNPSSPGR	Phospho (ST)	6587	6210	5758	7366	8762	5571	7225	9960	6770	9622	13074	7529	11178	16281	6960	5643	9503	6825	16916	20240	6227	9727	13940	5674
p0279	TFPT_MOUSE	TCF3 fusion partner homolog OS=Mus musculus GN=Tfpt PE=2 SV=1	TTATLDPTSPAPGEGPSGR	Phospho (ST)	5673	5737	9249	7000	6296	8610	9474	8490	6820	8764	9885	7786	14684	14218	11286	10629	14281	9561	13355	14587	12323	13368	15129	9287
p0280	DC1L1_MOUSE	Cytoplasmic dynein 1 light intermediate chain 1 OS=Mus musculus GN=Dync1li1 PE=1 SV=1	KPASVSPTTPTSPTEGEAS	Phospho (ST)	30163	32263	33491	32039	41238	30465	30462	35425	30634	31695	42025	30723	46112	53782	29978	35856	36087	29436	45307	66446	18917	40948	51746	23557
p0281	LGI4_MOUSE	Leucine-rich repeat LGI family member 4 OS=Mus musculus GN=Lgi4 PE=1 SV=1	AGSTTLLCRDGPGFYPR	Phospho (ST)	19922	20774	21774	27342	40733	35098	28047	21271	23597	25567	26194	19722	53725	41400	35721	8253	13718	14581	51486	65360	46779	44825	53685	37492
p0282	SALL2_MOUSE	Sal-like protein 2 OS=Mus musculus GN=Sall2 PE=2 SV=2	GDSEEVSGAEEEVATSVAAPTTVK	Phospho (ST)	1	1	1	1	1	1	280	1	1	1	1	1	15713	11985	10612	11520	8610	6312	14863	19860	17450	14843	14119	12796
p0283	NUCL_MOUSE	Nucleolin OS=Mus musculus GN=Ncl PE=1 SV=2	AAPAAPASEDEEDDEDEDDEEDDDEEEEDDSEEEVMEITTAK	2 Phospho (ST)	1	5709	5846	1	8176	8969	1410	4586	5700	5004	10336	10294	12395	14722	17249	12014	24025	16052	15217	23486	21579	15780	20938	21900
p0284	T131L_MOUSE	Transmembrane protein 131-like OS=Mus musculus GN=Kiaa0922 PE=2 SV=1	YKSGDACRR	Phospho (Y)	4443	1129	951	7009	18391	6435	2156	4287	3460	1	3937	2210	15059	14257	6439	7859	3539	1	42462	44132	15644	7000	17088	3131
p0285	K1737_MOUSE	Uncharacterized protein KIAA1737 OS=Mus musculus GN=Kiaa1737 PE=2 SV=2	KIPSRESPR	2 Phospho (ST)	4124	1	2397	1	877	1	1	2160	5220	2001	7151	683	11496	7402	2800	25422	1	4054	1478	1	834	1124	2334	1471
p0286	SRRM2_MOUSE	Serine/arginine repetitive matrix protein 2 OS=Mus musculus GN=Srrm2 PE=1 SV=3	SRTPPSAPSQSR	Phospho (ST)	1	1	1	1	32782	1	34966	36427	22959	40719	32870	17422	69742	52327	21958	42777	1	1	71652	65657	23710	1	59857	14535
p0287	CQ085_MOUSE	Uncharacterized protein C17orf85 homolog OS=Mus musculus PE=1 SV=1	MISTPSPK	Phospho (ST)	1	1	1	11510	8222	8907	11003	17208	13459	12257	11905	9525	21133	22921	13110	14396	19670	14865	20700	30208	7925	19560	25575	10279
p0288	DDX20_MOUSE	Probable ATP-dependent RNA helicase DDX20 OS=Mus musculus GN=Ddx20 PE=1 SV=2	DSSPGSLPK	Phospho (ST)	1	1	11566	9246	10749	8205	8860	11258	7870	9416	14947	8462	13456	13833	7442	11614	16666	8547	10177	14224	6499	8818	15380	4410
p0289	KIN17_MOUSE	DNA/RNA-binding protein KIN17 OS=Mus musculus GN=Kin PE=2 SV=1	KESSQSSAQPAKK	Phospho (ST)	1	771	1	655	1	1	1	1	1	1	1	1	1	1	1	1	1	1	1	1	1	1	1	1
p0290	SRRM2_MOUSE	Serine/arginine repetitive matrix protein 2 OS=Mus musculus GN=Srrm2 PE=1 SV=3	SRTSPVTR	Phospho (ST)	1246	2447	1	1	1270	1	3513	6690	3333	4828	5535	2395	6841	4249	1385	14340	5820	2006	1	1	1	1	1	492
p0291	TCOF_MOUSE	Treacle protein OS=Mus musculus GN=Tcof1 PE=1 SV=1	ASAVSPEKAPMTSK	Oxidation (M); Phospho (ST)	1	1	1	1	1	1	19859	29905	32142	27989	28062	25008	23857	19720	5625	28930	1	1	1	22478	1	1	1	5402
p0292	SRRM2_MOUSE	Serine/arginine repetitive matrix protein 2 OS=Mus musculus GN=Srrm2 PE=1 SV=3	VPSPTPVPK	Phospho (ST)	1	1	1	1	49321	47921	1	65896	48520	1	61043	46243	45418	64576	27223	41097	43593	33464	48049	81080	21098	1	60791	22821
p0293	FAT3_MOUSE	Protocadherin Fat 3 OS=Mus musculus GN=Fat3 PE=1 SV=2	ITYSLYSEASVSVADLLEIDPDNGWMVTK	4 Phospho (ST); 2 Phospho (Y)	985	1	544	1061	542	1	311	1	482	1705	272	1	762	374	289	1259	1	711	708	1	837	869	958	740
p0294	SRRM1_MOUSE	Serine/arginine repetitive matrix protein 1 OS=Mus musculus GN=Srrm1 PE=1 SV=2	AASPSPQSVR	Phospho (ST)	1	1	1	1	1	303	70769	1	50304	1	73527	47597	112339	97898	22803	109085	1	1	1	1	1	1	1	19511
p0295	DNM3B_MOUSE	DNA (cytosine-5)-methyltransferase 3B OS=Mus musculus GN=Dnmt3b PE=1 SV=2	TRSESPAVR	Phospho (ST)	1	1	1	1	1	1	1	1	1	1	1	1	16230	7455	3260	36909	1	1	1	1	1	1	1	1
p0296	MAP1S_MOUSE	Microtubule-associated protein 1S OS=Mus musculus GN=Map1s PE=1 SV=2	ANSQDSLASR	Phospho (ST)	1	1	1	1	1	1	9358	1	3016	1	11412	4913	21068	13873	2986	24504	1	1	17821	1	1	14451	23129	3614
p0297	CLCA_MOUSE	Clathrin light chain A OS=Mus musculus GN=Clta PE=1 SV=1	LQSEPESIR	Phospho (ST)	13690	12944	16053	17608	22816	21838	14699	15531	14502	15518	17857	17561	9583	10220	10431	6971	6383	7415	9772	7195	10677	6995	9176	7456
p0298	SOX3_MOUSE	Transcription factor SOX-3 OS=Mus musculus GN=Sox3 PE=1 SV=2	SEPSSPPPAIASHSQR	Phospho (ST)	1	1	540	1	5819	1	1	1	459	1	1	1	53861	54733	1	33759	1	1	1	1748	1	1	1	1
p0299	RALY_MOUSE	RNA-binding protein Raly OS=Mus musculus GN=Raly PE=1 SV=3	GRLSPVPVPR	Phospho (ST)	65494	78068	80493	144884	181487	141739	95041	102942	97356	103420	88178	92315	244661	233904	195324	95228	87018	87966	271679	423848	249642	216434	261747	177834
p0300	ABI1_MOUSE	Abl interactor 1 OS=Mus musculus GN=Abi1 PE=1 SV=3	TNPPTQKPPSPPVSGR	Phospho (ST)	1	1	1	10904	10907	11411	7951	14291	12188	12492	13125	10804	21290	23078	12701	13444	14551	12012	18628	27372	6507	17667	20636	8981
p0301	PAK2_MOUSE	Serine/threonine-protein kinase PAK 2 OS=Mus musculus GN=Pak2 PE=1 SV=1	YLSFTPPEK	Phospho (ST)	6990	3913	5300	10870	9145	8574	7868	9247	6861	9497	12698	8420	15504	13742	11428	10348	8701	7341	18389	16737	12901	13083	12586	10689
p0302	RRMJ3_MOUSE	Putative rRNA methyltransferase 3 OS=Mus musculus GN=Ftsj3 PE=1 SV=1	SPQGQNEVPK	Phospho (ST)	1	1	1	1	1	1	1	1	9153	1	14628	9031	17935	21683	4272	18017	1	1	1	1	1	1	1	5325
p0303	AGFG1_MOUSE	Arf-GAP domain and FG repeats-containing protein 1 OS=Mus musculus GN=Agfg1 PE=1 SV=2	GTPSQSPVVGR	Phospho (ST)	1	1	1	1	1	1	1	51629	27447	1	53429	37623	63955	75234	30509	49777	274	1	1	1	1	1	1	22780
p0304	EIF3C_MOUSE	Eukaryotic translation initiation factor 3 subunit C OS=Mus musculus GN=Eif3c PE=1 SV=1	QPLLLSEDEEDTKR	Phospho (ST)	69595	56439	59466	98574	91074	85990	74904	83571	76677	67978	79471	63019	232932	222325	184412	87791	102003	100639	224310	275341	193562	217799	204611	151421
p0305	PDIP3_MOUSE	Polymerase delta-interacting protein 3 OS=Mus musculus GN=Poldip3 PE=2 SV=1	KDDAITAYK	Phospho (ST); Phospho (Y)	21289	20610	57832	31117	64626	43269	20625	33929	24300	31855	45471	33723	18609	17050	4585	39154	1	10023	25645	32511	10353	17741	25983	7327
p0306	HGNAT_MOUSE		MTGGSSSRRR	Oxidation (M); Phospho (ST)	1	1	1	93027	107238	90518	50606	71692	55230	45395	53095	45385	81149	89047	51299	27360	543	1	113448	173272	48146	82195	113269	45080
p0307	RRP1B_MOUSE	Ribosomal RNA processing protein 1 homolog B OS=Mus musculus GN=Rrp1b PE=2 SV=2	SILVSPTGLSR	Phospho (ST)	5716	5431	5619	7228	8359	9464	6849	7298	6603	5742	5943	3679	20039	15348	15819	13285	10124	10069	14331	16388	14351	17417	18555	13084
p0308	SRRM1_MOUSE	Serine/arginine repetitive matrix protein 1 OS=Mus musculus GN=Srrm1 PE=1 SV=2	RLSPSASPPR	2 Phospho (ST)	83199	102088	86330	85234	118586	98869	72056	94915	70670	73596	105901	74933	119583	163683	85540	101769	108219	74034	144131	204133	66705	118139	183802	56455
p0309	BCL9_MOUSE	B-cell CLL/lymphoma 9 protein OS=Mus musculus GN=Bcl9 PE=1 SV=3	IPVEGPLSPSR	Phospho (ST)	3878	1	2573	4066	2932	3432	4268	3451	2543	4456	3901	3411	23980	19347	19572	15016	15252	13888	22294	27481	21648	19945	23095	15556
p0310	SMRC1_MOUSE	SWI/SNF complex subunit SMARCC1 OS=Mus musculus GN=Smarcc1 PE=1 SV=2	RKPSPSPPPPTATESR	2 Phospho (ST)	1	1	1	1	303	1	1	30768	29554	1	24354	25171	143092	150770	51875	73237	1	1	1	1	1	1	1	52103
p0311	FLT3L_MOUSE	Fms-related tyrosine kinase 3 ligand OS=Mus musculus GN=Flt3lg PE=2 SV=1	DTCTQLLALKPCIGK	2 Phospho (ST)	4851	3520	6034	7909	5955	6464	1436	3606	3546	3891	5481	6000	6552	6049	6677	21122	14304	14088	5152	7705	6400	5715	7851	5153
p0312	MLL2_MOUSE	Histone-lysine N-methyltransferase MLL2 OS=Mus musculus GN=Mll2 PE=1 SV=2	ALSPVIPIIPR	Phospho (ST)	7503	7843	7639	11087	10160	12415	9167	8645	8994	10603	12092	10547	18398	18945	17632	10295	8723	6979	16598	16654	15654	14849	15774	15328
p0313	SRSF7_MOUSE	Serine/arginine-rich splicing factor 7 OS=Mus musculus GN=Srsf7 PE=1 SV=1	SRSGSIIGSR	3 Phospho (ST)	25887	1	18372	18757	41648	27635	4299	12255	5373	7803	10951	4548	44305	89938	37952	38519	49443	28545	68917	237321	49447	33539	86340	27543
p0314	MCM2_MOUSE	DNA replication licensing factor MCM2 OS=Mus musculus GN=Mcm2 PE=1 SV=3	ISDPLTSSPGR	2 Phospho (ST)	5650	10803	12000	5088	9059	9885	4768	8638	7971	6742	10896	8461	22095	35184	29487	13835	18697	23335	18641	47459	33840	18023	31297	19914
p0315	H14_MOUSE	Histone H1.4 OS=Mus musculus GN=Hist1h1e PE=1 SV=2	SETAPAAPAAPAPAEKTPVK	Phospho (ST)	11483	10919	1	10673	10764	9857	8824	13926	11459	12919	14096	8658	32273	25597	18682	24990	22266	19158	22505	40699	6224	20195	36217	13629
p0316	MLF2_MOUSE	Myeloid leukemia factor 2 OS=Mus musculus GN=Mlf2 PE=1 SV=1	LAIQGPEDSPSR	Phospho (ST)	24414	22067	26270	21877	25451	26183	24051	25126	22011	30887	29829	22915	82567	92511	73549	58726	66695	48295	72222	110675	76065	67585	79089	54736
p0317	SMCA4_MOUSE	Transcription activator BRG1 OS=Mus musculus GN=Smarca4 PE=1 SV=1	EVDYSDSLTEK	Phospho (ST)	18017	20718	19781	17181	20964	17768	19172	21846	15625	23593	17934	15512	41713	43518	28578	39278	36590	20475	36563	58040	30110	30257	46346	23345
p0318	IF2P_MOUSE	Eukaryotic translation initiation factor 5B OS=Mus musculus GN=Eif5b PE=1 SV=2	TSFDENDSEELEDKDSK	Phospho (ST)	44600	31001	31582	48346	35934	41047	23296	37005	36157	39062	49420	33422	58970	43875	46900	36870	45280	38823	62768	62441	42950	49950	49771	31313
p0319	ATX2L_MOUSE	Ataxin-2-like protein OS=Mus musculus GN=Atxn2l PE=1 SV=1	QGSGRESPSLVSR	Gln->pyro-Glu (N-term Q); Phospho (ST)	16041	19941	18352	17341	21548	20124	16805	21705	19275	18500	23748	18990	52995	68677	50807	39122	49287	37371	49566	82811	17048	43789	69058	38263
p0320	MBB1A_MOUSE	Myb-binding protein 1A OS=Mus musculus GN=Mybbp1a PE=1 SV=2	DIPSDTQSPVSTK	Phospho (ST)	1	1	1	1	1	1	1	879	92999	1	139981	1	141015	173063	1	103961	1	1	1	1	1	1	1	1
p0321	REST_MOUSE	RE1-silencing transcription factor OS=Mus musculus GN=Rest PE=2 SV=2	SAQDPPAPPSPSPK	Phospho (ST)	1	1	1	11413	1	12125	10876	14611	12333	1	15363	9439	25476	26255	14457	20712	18137	15264	26643	26536	7903	1	26618	8354
p0322	NUFP2_MOUSE	Nuclear fragile X mental retardation-interacting protein 2 OS=Mus musculus GN=Nufip2 PE=1 SV=1	SLSSDEATNPISR	Phospho (ST)	13734	15136	17151	16127	21399	17444	15653	21303	16971	17431	18261	16854	41383	40143	33716	32072	29099	26054	32653	49808	36573	33088	44005	27814
p0323	TRI32_MOUSE		EMDMSPEEVAPSPRASPAK	Oxidation (M); 2 Phospho (ST)	1856	3130	1	1	5720	3219	50481	71492	51591	51445	66670	48906	169082	152259	51091	69912	2445	1	488192	442549	161288	5046	249308	46834
p0324	DNM3B_MOUSE	DNA (cytosine-5)-methyltransferase 3B OS=Mus musculus GN=Dnmt3b PE=1 SV=2	TTNDSAASESPPPK	Phospho (ST)	1	1	1	1	1	1	1	1	8955	1	13361	1	78279	54967	22296	73433	1	1	1	1	1	1	1	16956
p0325	PDCD5_MOUSE	Programmed cell death protein 5 OS=Mus musculus GN=Pdcd5 PE=1 SV=3	KVMDSDEDDADY	Phospho (ST)	58717	1	62331	65533	74096	65193	57547	65744	41446	63836	91464	57417	92666	98566	83369	86960	94995	1	101573	162814	1	96438	114395	67161
p0326	TCPG_MOUSE	T-complex protein 1 subunit gamma OS=Mus musculus GN=Cct3 PE=1 SV=1	MLLDPMGGIVMTNDGNAILR	2 Oxidation (M); Phospho (ST)	28949	16653	26506	35668	28512	41167	37415	34444	34830	45863	49939	40470	52649	53562	50309	32102	38694	37272	44456	71254	55907	62149	69099	53550
p0327	PO2F1_MOUSE	POU domain, class 2, transcription factor 1 OS=Mus musculus GN=Pou2f1 PE=2 SV=3	INPPSSGGTSSSPIK	Phospho (ST)	1	1922	1	1	1	7781	2189	1	8201	1	11697	1	26201	31706	19130	21668	25475	1	23772	40979	11031	1	28096	16376
p0328	NOP56_MOUSE	Nucleolar protein 56 OS=Mus musculus GN=Nop56 PE=1 SV=2	SSPKEEVASEPEEAASPTTPK	2 Phospho (ST)	1	371	1	75816	72600	74227	40594	85706	65738	64929	81660	56066	118321	136462	98380	97471	109077	1	85857	152096	40384	85580	124205	64498
p0329	IF4B_MOUSE	Eukaryotic translation initiation factor 4B OS=Mus musculus GN=Eif4b PE=1 SV=1	TGSESSQTGASATSGR	Phospho (ST)	4062	1	1	1	1	1	32286	26951	16848	28720	34359	15655	50775	47718	8298	47825	1	1	49227	41051	15113	1	54253	8408
p0330	RPB1_MOUSE	DNA-directed RNA polymerase II subunit RPB1 OS=Mus musculus GN=Polr2a PE=1 SV=3	YSPTSPTYSPTTPK	Phospho (ST)	1	1	1	5726	1	1	5531	1	1	1	1	1	1	644	1	1	1	1	4023	1	1	6437	1	1
p0331	NOM1_MOUSE		ATATPAKASAPSTNTK	2 Phospho (ST)	1	1	1	35196	1	1	36090	44593	27160	40521	49528	31639	56273	57615	30780	38466	1	1	56912	67280	1	1	65145	20002
p0332	CALX_MOUSE	Calnexin OS=Mus musculus GN=Canx PE=1 SV=1	QKSDAEEDGVTGSQDEEDSKPK	Gln->pyro-Glu (N-term Q); 2 Phospho (ST)	436	1	1	35216	1	44669	1	1	21619	1	34128	26500	46761	49038	1	26307	1	1	62372	107999	342	32833	58922	24033
p0333	BAP18_MOUSE	Chromatin complexes subunit BAP18 OS=Mus musculus GN=Bap18 PE=1 SV=1	VYEDSGIPLPAESPK	Phospho (ST)	28979	28781	27236	42316	39949	28713	31011	33983	30100	39167	47695	30174	66817	53026	52031	55688	46351	40846	67468	82056	54837	53398	70636	49957
p0334	SMRC1_MOUSE	SWI/SNF complex subunit SMARCC1 OS=Mus musculus GN=Smarcc1 PE=1 SV=2	KPSPSPPPPTATESR	2 Phospho (ST)	9638	13307	13398	12159	18537	10610	8725	12670	7108	9209	13257	8122	38897	42804	21369	27526	31066	17196	39863	48116	18934	34071	44052	13993
p0335	TP53B_MOUSE	Tumor suppressor p53-binding protein 1 OS=Mus musculus GN=Tp53bp1 PE=1 SV=2	STPFIVPSSPTEQGGR	Phospho (ST)	18766	19165	18542	19320	26393	20913	20554	19435	18960	20105	21495	18536	71310	72662	62286	53588	44850	45149	64519	90006	64661	60508	79491	53705
p0336	PERQ2_MOUSE	PERQ amino acid-rich with GYF domain-containing protein 2 OS=Mus musculus GN=Gigyf2 PE=1 SV=2	ALSSGGSITSPPLSPALPK	Phospho (ST)	11579	8494	10336	14411	14402	13245	14266	15196	12000	16538	17531	12604	29368	24503	23089	19039	16870	15077	27876	24005	22262	27094	23451	24213
p0337	YBOX1_MOUSE	Nuclease-sensitive element-binding protein 1 OS=Mus musculus GN=Ybx1 PE=1 SV=3	AADPPAENSSAPEAEQGGAE	Phospho (ST)	1	1	1	1	1	1	1	1	1	1	15097	1	27539	29843	1	24593	1	1	1	34619	1	1	29499	10967
p0338	DVL2_MOUSE	Segment polarity protein dishevelled homolog DVL-2 OS=Mus musculus GN=Dvl2 PE=1 SV=2	MAGSSAGGGGVGETKVIYHLDEEETPYLVK	Oxidation (M); Phospho (ST); Phospho (Y)	99464	120476	133776	114535	146364	149596	90344	126143	116724	124229	155270	123046	143435	160733	157166	77891	112548	101927	153290	231684	160989	137545	215531	148580
p0339	MOT13_MOUSE		YFSQR	Phospho (ST)	106340	88351	80241	79099	108981	73856	77759	102551	62255	92475	90633	66944	121398	101173	26502	118624	102611	60914	166485	179897	50531	129371	177558	32941
p0340	S29A1_MOUSE		YFTNR	Phospho (ST)	106340	88351	80241	79099	108981	73856	77759	102551	62255	92475	90633	66944	121398	101173	26502	118624	102611	60914	166485	179897	50531	129371	177558	32941
p0341	INT6_MOUSE		QSFESYLK	2 Phospho (ST); Phospho (Y)	9530	4335	5845	7460	4076	5711	4821	4353	3919	8810	4657	5374	11397	6893	2766	8875	6729	3592	14331	11394	4941	10899	8714	2577
p0342	MARCS_MOUSE	Myristoylated alanine-rich C-kinase substrate OS=Mus musculus GN=Marcks PE=1 SV=2	LSGFSFK	Phospho (ST)	1	1	1	1	1	1	1	1	1	793	1	1	18452	17972	18960	11489	9976	10286	17347	1	19368	16757	18018	17055
p0343	SRRM2_MOUSE	Serine/arginine repetitive matrix protein 2 OS=Mus musculus GN=Srrm2 PE=1 SV=3	RGRSPSPKPR	2 Phospho (ST)	1	1	1	10420	10785	7690	1	1	519	1	1	1	1148	1662	598	1	1	1	42442	36564	14910	1	2804	1310
p0344	CDC20_MOUSE	Cell division cycle protein 20 homolog OS=Mus musculus GN=Cdc20 PE=1 SV=2	VQTTPSKPGGDR	Phospho (ST)	8784	9417	4064	9237	8446	3675	12940	8630	7264	11844	8068	3982	18226	15289	6276	18190	14475	5149	25165	28044	10330	7380	18697	3739
p0345	ADDA_MOUSE	Alpha-adducin OS=Mus musculus GN=Add1 PE=1 SV=2	TPSFLKK	Phospho (ST)	1	1	1	1717	1	1915	1	1	1580	1288	2849	1	14125	15200	12856	2769	1	3819	17623	21762	15114	14037	19550	8855
p0346	SRRM1_MOUSE	Serine/arginine repetitive matrix protein 1 OS=Mus musculus GN=Srrm1 PE=1 SV=2	HRPSSPATPPPK	2 Phospho (ST)	115677	72781	48224	136099	176551	98655	55244	61767	52382	49412	57300	34726	143408	157146	50996	98666	78135	43273	442009	384294	163560	160973	189653	39139
p0347	DNM3B_MOUSE	DNA (cytosine-5)-methyltransferase 3B OS=Mus musculus GN=Dnmt3b PE=1 SV=2	DRGEDEESRER	Phospho (ST)	1	1	1	2362	1647	2149	1	1	1	1	1	1	3459	5596	2448	1	352	1	37781	43936	14783	7565	9283	2230
p0348	SEM6D_MOUSE		SMGDGSALR	Phospho (ST)	7321	9831	7797	9475	9780	4639	9624	10961	6693	13119	10015	6431	29446	22277	5246	27147	20917	12924	35180	42833	9274	27887	37055	4648
p0349	RPRD2_MOUSE	Regulation of nuclear pre-mRNA domain-containing protein 2 OS=Mus musculus GN=Rprd2 PE=1 SV=1	RMSGEPIK	Phospho (ST)	1	1	711	1	1	1	1	1017	354	1	1	1384	5975	8673	3484	1	1	1393	11372	14182	4070	1	10144	2672
p0350	MAFF_MOUSE	Transcription factor MafF OS=Mus musculus GN=Maff PE=2 SV=1	NLRGLSAEEVTR	2 Phospho (ST)	11208	6835	3310	18273	11525	6761	5362	6173	2890	10565	6501	4962	16585	13058	3357	38112	22334	10665	39449	30255	7607	20100	17128	2779
p0351	PR1BP_MOUSE	PARP1-binding protein OS=Mus musculus PE=2 SV=3	GKLIPGQTK	Phospho (ST)	19851	35844	29893	24138	35254	34378	26833	30319	28804	27270	30334	27373	29018	28495	26069	20837	20799	18819	32625	39751	28462	28812	39785	26422
p0352	DBP_MOUSE	D site-binding protein OS=Mus musculus GN=Dbp PE=2 SV=2	ATLGAAGGHRAGLTSR	Phospho (ST)	1686	3131	3030	12919	13394	12713	1168	6036	5626	3728	4890	5316	8024	10694	12311	1	1	1	22536	29667	18840	11932	11727	8965
p0353	MCM4_MOUSE	DNA replication licensing factor MCM4 OS=Mus musculus GN=Mcm4 PE=2 SV=1	QRPDLGSAR	Gln->pyro-Glu (N-term Q); Phospho (ST)	11861	12015	13162	13749	14806	11890	9385	15013	13595	11333	14381	12144	43315	40542	20001	32346	37921	25375	38956	70500	16174	33797	57594	15277
p0354	LEO1_MOUSE	RNA polymerase-associated protein LEO1 OS=Mus musculus GN=Leo1 PE=1 SV=2	KLNSDEEGESSGKR	Phospho (ST)	1	1	1	22363	24106	13902	4579	1	7730	1	1	1	9619	12432	5224	1	1	1	61202	68207	28689	15595	19363	3540
p0355	ZCH16_MOUSE		DCLAKRSR	Phospho (ST)	234035	227401	230847	238442	282432	237348	167590	247375	174930	177267	198889	151403	384227	471424	190420	283818	301001	211430	477557	725040	190605	344936	502251	173201
p0356	KI20B_MOUSE	Kinesin-like protein KIF20B OS=Mus musculus GN=Kif20b PE=1 SV=3	IIETMSSPK	Phospho (ST)	5124	5417	5878	5072	2791	4191	5210	4098	3313	6420	5811	4552	13917	8889	7435	11538	9364	9585	13601	14607	4959	10642	14907	5949
p0357	SRRM1_MOUSE	Serine/arginine repetitive matrix protein 1 OS=Mus musculus GN=Srrm1 PE=1 SV=2	RYSPPIQR	Phospho (ST)	54475	46741	49470	131865	121816	103600	70453	89628	68214	79250	83394	65809	140438	139569	87729	34217	35748	26900	174549	240941	65593	137698	161497	69405
p0358	SRRM1_MOUSE	Serine/arginine repetitive matrix protein 1 OS=Mus musculus GN=Srrm1 PE=1 SV=2	SRVSVSPGR	2 Phospho (ST)	292115	315126	233898	269772	367894	191444	158896	190600	130584	148390	182026	122539	371714	337465	94088	356658	310650	142181	594755	649990	190894	373681	534275	81728
p0359	SYTC_MOUSE	Threonyl-tRNA synthetase, cytoplasmic OS=Mus musculus GN=Tars PE=1 SV=2	KSKDGGGDGGR	Phospho (ST)	712503	738436	728271	717566	747468	663090	823426	986729	723940	809521	1125239	683142	594675	710986	416345	302049	255765	203816	524869	916923	194010	524969	711269	349123
p0360	SRSF2_MOUSE	Serine/arginine-rich splicing factor 2 OS=Mus musculus GN=Srsf2 PE=1 SV=4	SRSPPPVSK	2 Phospho (ST)	115095	350185	153116	317872	456691	55153	266209	458265	197481	282734	484208	279175	362158	418772	201841	651918	774911	377686	607275	1075524	552163	58978	373116	115759
p0361	BCLF1_MOUSE	Bcl-2-associated transcription factor 1 OS=Mus musculus GN=Bclaf1 PE=1 SV=2	EVQSPEQVK	Phospho (ST)	86323	91004	71435	50152	56391	36210	40660	41651	25364	54401	58166	37852	88344	63026	19277	74458	66453	31499	128607	128079	36003	81649	88990	15627
p0362	PRC2B_MOUSE	Protein PRRC2B OS=Mus musculus GN=Prrc2b PE=1 SV=1	QHSAEDKEDKPPPR	Gln->pyro-Glu (N-term Q); Phospho (ST)	4980	2235	1511	14456	10544	6419	1824	3198	2542	1702	2875	1	7265	6551	2627	2539	1895	1047	29274	19249	8395	8486	9051	1979
p0363	EMIL1_MOUSE	EMILIN-1 OS=Mus musculus GN=Emilin1 PE=1 SV=1	EGLSRHVAGLWAAVR	Phospho (ST)	65759	55569	42154	84951	75081	51832	57189	65127	36976	59733	50519	29585	102264	64150	29145	53356	38094	28328	149286	122124	43574	99153	106086	21084
p0364	TCEA1_MOUSE	Transcription elongation factor A protein 1 OS=Mus musculus GN=Tcea1 PE=1 SV=2	KKEPAISSQNSPEAR	Phospho (ST)	1	1	1	10685	13536	10465	913	2520	2174	1	251	1367	5368	9475	2597	1	1	1	35394	37433	13551	5043	9461	4111
p0365	ZCH18_MOUSE	Zinc finger CCCH domain-containing protein 18 OS=Mus musculus GN=Zc3h18 PE=1 SV=1	ANLSPDRGSR	Phospho (ST)	23201	40387	27671	35599	37829	12964	38429	44914	24935	33826	44090	18626	79351	49510	23527	41669	36980	22081	52312	77300	23879	29418	73611	14119
p0366	MELK_MOUSE	Maternal embryonic leucine zipper kinase OS=Mus musculus GN=Melk PE=1 SV=2	GTNVFGSLER	Phospho (ST)	50469	45294	50182	55910	66923	69316	59649	51268	55580	55764	57467	54757	69491	72466	65822	49477	40417	42101	75847	119891	71998	69807	102213	68586
p0367	CXAR_MOUSE	Coxsackievirus and adenovirus receptor homolog OS=Mus musculus GN=Cxadr PE=1 SV=1	APQSPTLAPAK	Phospho (ST)	41158	44736	37867	30880	39232	31589	32918	44208	33369	43459	48007	35731	86558	94460	54364	65755	81666	54633	91814	132842	37508	80303	109037	31711
p0368	SRRM1_MOUSE	Serine/arginine repetitive matrix protein 1 OS=Mus musculus GN=Srrm1 PE=1 SV=2	SPSPAPPPPPPPPPPR	2 Phospho (ST)	11005	15371	14382	14088	11244	14001	8999	12403	11561	11722	14543	11736	22571	26465	23864	19269	21388	18435	22130	37709	23311	18176	22177	16179
p0369	CWC22_MOUSE	Pre-mRNA-splicing factor CWC22 homolog OS=Mus musculus GN=Cwc22 PE=1 SV=1	RDSFSENEK	Phospho (ST)	11992	12061	9754	20093	21205	9652	11891	11164	8688	10173	10495	4925	27765	21181	6926	13270	13143	7235	38699	44249	12427	19646	32483	7069
p0370	LARP1_MOUSE	La-related protein 1 OS=Mus musculus GN=Larp1 PE=1 SV=2	AVTPVPTKTEEVSNLK	Phospho (ST)	24031	17160	13906	23077	19196	24020	22475	20041	20299	20206	24513	20186	59958	56929	57745	46930	45526	47164	44618	74775	50683	43028	41537	45283
p0371	CR034_MOUSE	Uncharacterized protein C18orf34 homolog OS=Mus musculus PE=2 SV=2	GDIATGIEIQK	Phospho (ST)	698502	811479	773687	740903	795223	816816	663307	711385	798326	790998	725362	730445	1625985	1417952	1413172	1272770	1090953	1292621	1345510	2362217	1407582	1243067	1791297	1336223
p0372	LUC7L_MOUSE	Putative RNA-binding protein Luc7-like 1 OS=Mus musculus GN=Luc7l PE=2 SV=2	RSEEKEAGEI	Phospho (ST)	5883	5534	5672	10332	16313	11662	3836	6581	3190	4128	7946	6014	9932	13803	6681	8230	6971	4732	24570	32419	9863	11689	20924	5690
p0373	SRRM1_MOUSE	Serine/arginine repetitive matrix protein 1 OS=Mus musculus GN=Srrm1 PE=1 SV=2	KSRVSVSPGR	2 Phospho (ST)	5020	1	1	25266	30979	14453	1	2267	1027	1	916	1	7985	11452	3704	5787	2422	1	39112	64130	18935	10475	18219	3018
p0374	EF2_MOUSE	Elongation factor 2 OS=Mus musculus GN=Eef2 PE=1 SV=2	AGETRFTDTR	Phospho (ST)	48318	46302	43081	79201	95017	61691	54183	70281	45658	62870	66696	51076	120358	97332	28567	35982	43067	25656	138807	150468	38891	94907	131546	30424
p0375	SALL1_MOUSE	Sal-like protein 1 OS=Mus musculus GN=Sall1 PE=1 SV=1	SPGMEEKPQR	Phospho (ST)	640	1	1	864	1	1	1	1	1	1	1	1	6279	1	1	1369	1	1	1	1	1	1	5123	1
p0376	YAP1_MOUSE	Yorkie homolog OS=Mus musculus GN=Yap1 PE=1 SV=2	QASTDAGTAGALTPQHVR	Phospho (ST)	20960	13689	17712	34489	27121	25043	15054	21337	18517	21347	30735	16907	50611	47640	45948	21655	26395	20586	54688	82152	40767	50491	47926	29320
p0377	SSH1_MOUSE	Protein phosphatase Slingshot homolog 1 OS=Mus musculus GN=Ssh1 PE=1 SV=1	SSSSDSIHSVR	Phospho (ST)	4991	936	3915	8785	9520	5847	7090	6673	4055	6121	7304	3952	7859	7269	1661	5530	3402	1	12496	10200	3322	6174	1	1986
p0378	I2BP1_MOUSE	Interferon regulatory factor 2-binding protein 1 OS=Mus musculus GN=Irf2bp1 PE=1 SV=2	AGGASPAASSTTQPPAQHR	Phospho (ST)	7668	4561	5571	3547	4441	4053	5997	4332	3926	7047	4948	3467	16304	12049	4311	1	8744	7085	18032	13746	5410	16366	17274	3285
p0379	CAMP3_MOUSE	Calmodulin-regulated spectrin-associated protein 3 OS=Mus musculus GN=Camsap3 PE=1 SV=1	SVSSDSLGPPRPVSTSSR	Phospho (ST)	2387	1	2079	4429	4456	3715	2881	2498	4150	4004	4898	2500	8061	10701	9287	4015	4257	3624	6786	13014	10925	6413	8630	6121
p0380	CDK1_MOUSE	Cyclin-dependent kinase 1 OS=Mus musculus GN=Cdk1 PE=1 SV=3	IGEGTYGVVYK	Phospho (Y)	102295	89925	91619	117432	133032	107996	119224	111119	99516	136840	119081	93735	214408	171515	136945	173662	158470	120016	192739	262564	148050	182234	246468	133152
p0381	VPS4B_MOUSE	Vacuolar protein sorting-associated protein 4B OS=Mus musculus GN=Vps4b PE=1 SV=2	GNDSDGEAESDDPEKKK	Phospho (ST)	2815	1627	722	4512	6151	4306	392	1196	1572	1	1379	526	2812	2054	1114	1311	1374	347	12938	16625	5634	2879	3642	1
p0382	MBB1A_MOUSE	Myb-binding protein 1A OS=Mus musculus GN=Mybbp1a PE=1 SV=2	SPTKAEPATPAEAAQSDR	Phospho (ST)	13553	13751	11374	14642	16522	13688	10273	13815	10791	10919	11859	12304	17559	18876	11590	14250	13164	9727	17878	28027	8441	15377	15346	5568
p0383	MBD3_MOUSE	Methyl-CpG-binding domain protein 3 OS=Mus musculus GN=Mbd3 PE=1 SV=1	VRYDSSNQVK	Phospho (ST)	1179	1	1657	1	1	1	2420	3010	1	1	1	1	30374	23447	6745	16885	12429	7460	43454	42908	12048	28403	33745	6660
p0384	SRRM2_MOUSE	Serine/arginine repetitive matrix protein 2 OS=Mus musculus GN=Srrm2 PE=1 SV=3	SSRSSPELTR	2 Phospho (ST)	58297	70432	49686	59054	87966	52310	40408	63117	30449	41802	53546	36717	93338	100896	22183	88030	60573	46120	129252	150215	40969	74415	92626	21604
p0385	MCM2_MOUSE	DNA replication licensing factor MCM2 OS=Mus musculus GN=Mcm2 PE=1 SV=3	RADALTSSPGR	2 Phospho (ST)	15172	20205	16827	18742	22883	14767	7414	12371	5480	7397	12472	9813	27077	36172	9748	22939	21706	12391	53542	79012	24287	30756	53384	10102
p0386	PATL1_MOUSE	Protein PAT1 homolog 1 OS=Mus musculus GN=Patl1 PE=1 SV=2	STSPIIGSPPVR	Phospho (ST)	21055	21404	17617	20710	23662	17811	24144	20711	20157	25319	20896	22067	28291	22840	22306	23940	18896	17216	26252	36402	23198	26381	39712	18109
p0387	CAMP3_MOUSE	Calmodulin-regulated spectrin-associated protein 3 OS=Mus musculus GN=Camsap3 PE=1 SV=1	SGCCDDSALAR	Phospho (ST)	1	2354	1	1360	1468	1	1	1	666	641	3439	1	9157	11788	6161	9379	9912	6480	10480	14232	4669	7959	13568	3388
p0388	SPF30_MOUSE	Survival of motor neuron-related-splicing factor 30 OS=Mus musculus GN=Smndc1 PE=2 SV=1	SIFASPESVTGK	Phospho (ST)	1182	1370	1894	2243	3777	2776	2874	2704	2584	2918	3138	3796	8891	11979	9447	1	9172	6753	10843	10150	11844	9436	11312	11094
p0389	VRK3_MOUSE	Inactive serine/threonine-protein kinase VRK3 OS=Mus musculus GN=Vrk3 PE=1 SV=2	DLNSSFETSPK	Phospho (ST)	3961	3721	5719	7168	4792	6568	5353	6540	4597	6855	6136	5220	12203	13042	11097	8966	11521	6883	11433	15963	13654	12935	15449	9866
p0390	MAP4_MOUSE	Microtubule-associated protein 4 OS=Mus musculus GN=Map4 PE=1 SV=3	AAVGVTGNDITTPPNKEPPPSPEKK	Phospho (ST)	8095	6078	6802	16315	11490	14024	5762	7711	8616	9054	10052	6960	16722	14687	14919	6993	8877	7425	18329	18769	17198	14212	16188	11374
p0391	PRC2C_MOUSE	Protein PRRC2C OS=Mus musculus GN=Prrc2c PE=1 SV=2	SFSSQRPGVDR	Phospho (ST)	1621	1	1	11379	10943	9050	3725	4053	3440	4208	3462	2938	9337	8537	6395	1021	947	1	18774	23463	6193	9514	13701	5543
p0392	ATRX_MOUSE	Transcriptional regulator ATRX OS=Mus musculus GN=Atrx PE=1 SV=3	LTLSDGESGEEKPTKPK	2 Phospho (ST)	8572	4054	6749	18651	17822	18906	2238	6118	6698	2869	4074	4147	15022	16255	13674	3355	6444	6202	32160	38834	11362	15214	17885	10639
p0393	PRSR1_MOUSE	Proline and serine-rich protein 1 OS=Mus musculus GN=Proser1 PE=2 SV=1	SEPTSPPPSAFK	Phospho (ST)	9354	8950	9573	9168	9177	9471	10860	11248	9824	11384	9917	9567	34717	38425	28830	24806	25703	19793	31225	48318	27017	27362	32990	22007
p0394	RPC7_MOUSE	DNA-directed RNA polymerase III subunit RPC7 OS=Mus musculus GN=Polr3g PE=2 SV=1	GEGERSDEENEEKEGSK	Phospho (ST)	1752	946	650	6761	12428	5681	579	3813	2807	177	1970	1036	4591	6124	2500	1923	1901	1378	24410	29560	8053	6012	7379	1556
p0395	API5_MOUSE	Apoptosis inhibitor 5 OS=Mus musculus GN=Api5 PE=2 SV=2	TSEDTSSGSPPKKSPGGPK	2 Phospho (ST)	7748	8298	2673	4607	8307	3996	5006	2816	3294	4166	3879	2642	14444	9115	3527	1	10168	4622	26267	29762	8920	11679	19277	2491
p0396	ANLN_MOUSE	Actin-binding protein anillin OS=Mus musculus GN=Anln PE=1 SV=2	DSNLSAASPKPGK	Phospho (ST)	12414	17002	15357	12753	15385	8013	10587	10748	7993	10561	11992	6503	17786	16927	4152	17208	8820	5013	21761	19497	5561	21685	21378	3282
p0397	ZRAB2_MOUSE	Zinc finger Ran-binding domain-containing protein 2 OS=Mus musculus GN=Zranb2 PE=1 SV=2	SRSRPSSPAVR	2 Phospho (ST)	571	1	1	1	1	1	1	1	1	279	1	144	1	1	1	1	1	1	1	1	1	1	1	1
p0398	SRRM1_MOUSE	Serine/arginine repetitive matrix protein 1 OS=Mus musculus GN=Srrm1 PE=1 SV=2	QSPSPSTRPIR	2 Phospho (ST)	45029	52433	45639	37652	49208	34058	27933	36798	22251	34372	38521	25856	57618	58068	33221	37834	38576	25431	86070	97728	34939	59614	74092	22861
p0399	SALL4_MOUSE	Sal-like protein 4 OS=Mus musculus GN=Sall4 PE=1 SV=2	AALSHQLGSPSNK	Phospho (ST)	2799	3782	3777	6566	7725	7248	3936	6402	4264	8172	9695	5603	20303	19424	11535	5588	8852	5332	27004	37976	9725	17645	25733	7818
p0400	GLGB_MOUSE	1,4-alpha-glucan-branching enzyme OS=Mus musculus GN=Gbe1 PE=2 SV=1	HFTSNVLPRIK	Phospho (ST)	10438	26971	34582	29874	36691	35636	27485	30411	31701	34222	39071	31706	32139	37734	34472	11769	21465	26929	35111	51633	36860	43153	67300	44901
p0401	PPHLN_MOUSE	Periphilin-1 OS=Mus musculus GN=Pphln1 PE=1 SV=1	SGPSHSGDESGYR	Phospho (ST)	1	1	1	2104	1609	1548	1	1	759	1	3420	2159	8604	6297	1943	5413	3556	1370	14176	15789	4379	7141	8252	1835
p0402	UBP2L_MOUSE	Ubiquitin-associated protein 2-like OS=Mus musculus GN=Ubap2l PE=1 SV=1	RYPSSISSSPQK	Phospho (ST)	13534	11555	11066	25592	31990	21749	12076	14961	10474	12348	15947	11452	29523	28899	16803	12243	12301	9085	44738	61445	20290	30184	35144	11328
p0403	TPX2_MOUSE	Targeting protein for Xklp2 OS=Mus musculus GN=Tpx2 PE=1 SV=1	SSELPLTVPVSPK	Phospho (ST)	27806	27761	28880	35621	32123	29849	29804	29576	23864	29503	29026	26765	67347	53209	55933	58561	37266	44930	55716	80189	53165	52200	61760	47551
p0404	EVPL_MOUSE		GSQGKGSPKGSPAK	2 Phospho (ST)	59540	65431	63356	72170	86608	85512	58949	65111	55460	63300	70964	55358	155257	165957	139546	97706	83592	85291	180792	228758	170991	140054	166879	120147
p0405	TAF12_MOUSE	Transcription initiation factor TFIID subunit 12 OS=Mus musculus GN=Taf12 PE=1 SV=1	IAGTPGTGGRLSPENNQVLTK	Phospho (ST)	421	1	383	1	716	358	1	713	312	1	1	580	1652	1	1	1092	1	1	1	726	1	1317	607	767
p0406	HS90A_MOUSE	Heat shock protein HSP 90-alpha OS=Mus musculus GN=Hsp90aa1 PE=1 SV=4	ESDDKPEIEDVGSDEEEEEKKDGDK	Phospho (ST)	7421	7774	12394	93268	116591	112396	5915	14865	15290	4083	8759	10477	18032	27067	31930	1028	1780	4443	246522	364762	229874	38128	56694	44035
p0407	LMNB2_MOUSE	Lamin-B2 OS=Mus musculus GN=Lmnb2 PE=1 SV=2	RLETEDTSGSPSR	Phospho (ST)	3875	4698	4728	14135	17244	8278	6027	7596	3765	6003	8763	5501	11936	13824	4649	4898	3439	3199	22183	26840	8617	13703	20669	3382
p0408	ABCBB_MOUSE		TFSYTPSYAKAK	Phospho (ST); Phospho (Y)	16774	14911	11097	6777	10605	8466	11188	11386	10570	13231	10774	9218	138953	97754	30922	139398	100519	71331	171072	153793	45693	125731	144884	35969
p0409	HNRPC_MOUSE	Heterogeneous nuclear ribonucleoproteins C1/C2 OS=Mus musculus GN=Hnrnpc PE=1 SV=1	QADLSFSSPVEMK	Oxidation (M); Phospho (ST)	12688	11759	15690	14408	15005	17225	15095	14355	14601	15551	19729	12610	28215	32229	25761	22936	18783	23203	26300	37761	24138	22520	35601	23548
p0410	DNLI1_MOUSE	DNA ligase 1 OS=Mus musculus GN=Lig1 PE=1 SV=2	NQVVPESDSPVKR	Phospho (ST)	80872	86311	78550	67583	101838	90651	73261	115700	77210	86464	92020	75319	171163	224212	108909	63781	109117	71776	206370	315558	73276	164151	290270	92844
p0411	UBE4B_MOUSE	Ubiquitin conjugation factor E4 B OS=Mus musculus GN=Ube4b PE=1 SV=3	SQSMDIDGVSCEK	Phospho (ST)	9223	8836	9507	8071	7837	9156	8551	9190	5798	11595	5879	6369	14779	11329	9702	10058	10802	8289	15030	20828	10391	12306	16577	7217
p0412	PABP2_MOUSE	Polyadenylate-binding protein 2 OS=Mus musculus GN=Pabpn1 PE=2 SV=3	QMNMSPPPGNAGPVIMSLEEK	Phospho (ST)	3346	1224	1035	5890	4483	2086	4345	2065	1650	4826	3324	3846	12816	9107	8493	1211	976	784	14378	17749	13093	13853	10383	12243
p0413	EOMES_MOUSE	Eomesodermin homolog OS=Mus musculus GN=Eomes PE=1 SV=3	MSPPVFPEDQLAK	Phospho (ST)	15423	13556	10650	20808	22289	18075	17886	18291	14626	20729	16476	15552	29671	23160	23576	13768	10509	10837	24922	26448	20709	23936	29032	22078
p0414	PSIP1_MOUSE	PC4 and SFRS1-interacting protein OS=Mus musculus GN=Psip1 PE=1 SV=1	QSNASSDVEVEEKETNVSKEDTDQEEK	Phospho (ST)	1	513	1	1	1	1	1	1	1656	1	527	1241	6742	9715	9787	1899	5565	5325	19094	21044	12138	9753	12070	6698
p0415	HDGF_MOUSE	Hepatoma-derived growth factor OS=Mus musculus GN=Hdgf PE=1 SV=2	GSAEGSSDEEGKLVIDEPAKEK	Phospho (ST)	4061	8683	8503	17862	25202	19219	5445	9815	9804	7275	8289	10105	14754	19314	17013	1538	6196	6447	44647	59583	36075	22408	22259	16078
p0416	PEAK1_MOUSE		FSNSMESLSSRR	Oxidation (M); 2 Phospho (ST)	113784	162847	81257	127162	113487	43213	50141	44687	27756	71616	80281	39982	86502	85022	23473	93511	80868	35457	238806	211187	78775	137451	171788	26262
p0417	HMGA1_MOUSE	High mobility group protein HMG-I/HMG-Y OS=Mus musculus GN=Hmga1 PE=1 SV=4	KLEKEEEEGISQESSEEEQ	2 Phospho (ST)	7542	6885	7313	17882	27974	26827	2906	5151	5666	1340	4911	4691	25483	46182	42978	12184	18671	16667	55622	163193	75134	19377	44760	27353
p0418	ZMYM5_MOUSE	Zinc finger MYM-type protein 5 OS=Mus musculus GN=Zmym5 PE=2 SV=2	QQGVDSLSPVASLPK	Phospho (ST)	5101	5829	7963	5825	7260	5916	6316	6643	5937	7581	6134	4455	22858	20575	17840	16356	16132	13709	19757	27439	16736	16835	24585	16120
p0419	ZRAB2_MOUSE	Zinc finger Ran-binding domain-containing protein 2 OS=Mus musculus GN=Zranb2 PE=1 SV=2	EVEDKESEGEEEDEDEDLSK	Phospho (ST)	25739	28699	28604	33375	34591	33711	11132	21117	18127	32907	36738	30514	47595	43260	23315	38177	39565	31021	59877	99075	30250	47171	66885	25092
p0420	RERE_MOUSE	Arginine-glutamic acid dipeptide repeats protein OS=Mus musculus GN=Rere PE=1 SV=3	VASDTEDTDRITSK	Phospho (ST)	7176	6228	7588	8001	9501	8913	7503	8555	7097	6917	7214	6731	15877	15189	12984	12253	13722	10356	20289	31852	7176	19124	22484	5815
p0421	PINX1_MOUSE	PIN2/TERF1-interacting telomerase inhibitor 1 OS=Mus musculus GN=Pinx1 PE=2 SV=2	EAADTDVENSPQHK	Phospho (ST)	7668	15097	4841	7446	9819	2654	5459	4377	2817	4203	6115	4027	12395	8928	2988	9758	7029	2576	11144	15354	4789	12291	17404	2088
p0422	MBB1A_MOUSE	Myb-binding protein 1A OS=Mus musculus GN=Mybbp1a PE=1 SV=2	SPAPSNPTLSPSTPAK	Phospho (ST)	335425	352051	319488	337627	348708	303722	351338	389979	277195	414912	467541	294387	429472	422413	358902	377219	364633	313281	358748	596392	258420	364766	501254	243365
p0423	CALX_MOUSE	Calnexin OS=Mus musculus GN=Canx PE=1 SV=1	QKSDAEEDGVTGSQDEEDSKPK	Phospho (ST)	11676	11591	10562	22224	27716	16273	4276	8821	9180	8770	9820	7765	19929	15914	4508	6458	7609	5704	46991	47015	17653	14767	23186	5189
p0424	IWS1_MOUSE	Protein IWS1 homolog OS=Mus musculus GN=Iws1 PE=1 SV=1	ISDSESEELPKPR	2 Phospho (ST)	13294	22279	17654	14658	25505	20172	6738	10815	8999	9172	13885	9984	28466	37915	29354	21846	22048	20670	46470	67549	48490	27296	45808	28743
p0425	TLE3_MOUSE	Transducin-like enhancer protein 3 OS=Mus musculus GN=Tle3 PE=1 SV=3	ESSTNNSVSPSESLR	Phospho (ST)	18481	20363	19779	18597	21365	19998	18665	25428	16787	21637	24411	21066	21182	23857	15723	14876	23153	15805	25034	34507	8489	19684	24177	16785
p0426	MAP4_MOUSE	Microtubule-associated protein 4 OS=Mus musculus GN=Map4 PE=1 SV=3	AAVGVTGNDITTPPNKEPPPSPEKK	Phospho (ST)	4819	5367	6387	9602	14445	9337	7248	6601	7090	11354	9275	6903	12068	14766	9584	7604	8530	7536	14099	20529	12892	12691	17445	11249
p0427	EIF3C_MOUSE	Eukaryotic translation initiation factor 3 subunit C OS=Mus musculus GN=Eif3c PE=1 SV=1	QPLLLSEDEEDTKR	Phospho (ST)	25090	33291	33165	39708	54278	39240	39625	33217	29002	45009	39073	25719	113399	89213	70322	32044	43809	38820	103783	153862	85608	91337	115754	69483
p0428	PININ_MOUSE	Pinin OS=Mus musculus GN=Pnn PE=1 SV=4	QESDPEDDDVKKPALQSSVVATSK	Gln->pyro-Glu (N-term Q); Phospho (ST)	61781	63471	72188	73859	75604	80113	69461	70511	64472	70491	79431	58239	148230	154536	148681	99589	111429	113664	144589	222977	161472	144238	168437	126794
p0429	RDH12_MOUSE	Retinol dehydrogenase 12 OS=Mus musculus GN=Rdh12 PE=2 SV=1	FFAGGVCTTNVQIPGK	Phospho (ST)	50732	67179	72433	62824	101967	81179	72702	83020	82289	83080	101669	69031	85469	99841	79633	70258	88798	81809	75195	131752	91486	69268	101353	64186
p0430	NIPBL_MOUSE	Nipped-B-like protein OS=Mus musculus GN=Nipbl PE=1 SV=1	AAMYDIISSPTKDSTK	Phospho (ST)	3987	2710	1635	6648	6891	5338	5809	4690	2667	5215	5367	2783	12548	13134	9953	2535	5795	3930	17580	18840	14406	14060	14187	10437
p0431	SRRM2_MOUSE	Serine/arginine repetitive matrix protein 2 OS=Mus musculus GN=Srrm2 PE=1 SV=3	NSGPVSEVNTGFSPEVK	Phospho (ST)	20095	26577	28038	19418	28768	27018	22705	21167	22404	24910	28414	23991	40909	43929	38954	20222	24565	33455	48814	75652	51614	40812	56818	44129
p0432	HNRPC_MOUSE	Heterogeneous nuclear ribonucleoproteins C1/C2 OS=Mus musculus GN=Hnrnpc PE=1 SV=1	MESEAGADDSAEEGDLLDDDDNEDR	Oxidation (M); Phospho (ST)	10676	22499	32317	17889	26855	24242	11641	21627	18025	23174	23699	27014	26506	39949	38599	22590	26004	34897	27128	61871	43442	29358	54213	33280
p0433	NOP56_MOUSE	Nucleolar protein 56 OS=Mus musculus GN=Nop56 PE=1 SV=2	EEVASEPEEAASPTTPK	2 Phospho (ST)	13600	16064	14907	6644	5068	4384	1890	2445	1611	6257	9549	6853	4060	6680	4672	5005	6903	4847	11459	14066	9973	7282	11647	5610
p0434	RS6_MOUSE	40S ribosomal protein S6 OS=Mus musculus GN=Rps6 PE=1 SV=1	LSSLRASTSKSESSQK	3 Phospho (ST)	1451	1342	761	1680	7311	2518	351	1	530	1	1	1	4339	5898	1932	3032	5359	1564	8753	21488	5262	4950	7319	2494
p0435	BRE1A_MOUSE	E3 ubiquitin-protein ligase BRE1A OS=Mus musculus GN=Rnf20 PE=1 SV=2	ALVVPEPEPDSDSNQER	Phospho (ST)	10088	13695	11730	13633	12186	13500	15386	12695	13773	15674	16623	14569	26821	23130	22769	18835	15552	16639	25497	30806	20419	20427	23349	20123
p0436	TCOF_MOUSE	Treacle protein OS=Mus musculus GN=Tcof1 PE=1 SV=1	STSSSPAPTQTLPNSITQR	Phospho (ST)	8583	7360	6980	8075	8059	7999	7984	6785	7193	12499	8966	6698	20693	17621	13693	14053	13542	12587	22444	33008	16835	16989	25041	13699
p0437	NOP56_MOUSE	Nucleolar protein 56 OS=Mus musculus GN=Nop56 PE=1 SV=2	APKEELASDLEEMATSSAK	Phospho (ST)	1	3451	1810	27227	31465	19469	6616	7899	6951	10187	13320	11875	21424	17871	15162	886	710	190	37819	38150	35313	22600	26636	21504
p0438	RLA1_MOUSE	60S acidic ribosomal protein P1 OS=Mus musculus GN=Rplp1 PE=1 SV=1	KEESEESEDDMGFGLFD	2 Phospho (ST)	1	1	1112	3200	4894	6275	609	1561	2097	1852	4264	1709	22901	32402	23567	7677	11309	7159	19420	33086	29985	12158	20922	20355
p0439	ACACA_MOUSE	Acetyl-CoA carboxylase 1 OS=Mus musculus GN=Acaca PE=1 SV=1	FIIGSVSEDNSEDEISNLVK	Phospho (ST)	1970	8860	7913	17073	23637	20822	4304	6672	9684	11617	17295	17855	9390	13979	15896	2115	2397	5011	30886	26304	26155	13404	21919	22576
p0440	MCES_MOUSE	mRNA cap guanine-N7 methyltransferase OS=Mus musculus GN=Rnmt PE=1 SV=1	EFGEDLVEQNSSYVQDSPSK	Phospho (ST)	790	1	1	677	1788	767	779	1	521	3249	1	1400	7397	5652	6013	2032	3271	2840	7502	1	8491	9092	7020	8716
p0441	ZRAB2_MOUSE	Zinc finger Ran-binding domain-containing protein 2 OS=Mus musculus GN=Zranb2 PE=1 SV=2	EVEDKESEGEEEDEDEDLSK	Phospho (ST)	8838	11035	7355	6011	7500	6418	1	4245	2586	3119	8902	5730	5940	9694	4717	7076	9119	4373	20275	23126	5817	11552	19576	6036
p0442	O1102_MOUSE		PRTPSYTNTK	Phospho (ST)	8452	5762	6982	3070	5500	5808	1	8232	4848	5877	5830	5434	9677	15907	5483	1	20343	12582	12680	24343	7462	10387	14242	5251
p0443	SRRM1_MOUSE	Serine/arginine repetitive matrix protein 1 OS=Mus musculus GN=Srrm1 PE=1 SV=2	RESPSPAPKPR	Phospho (ST)	39971	28643	17987	134191	151718	81172	41691	46660	32132	33029	43232	24693	91524	97571	33898	20171	20598	12458	353096	324042	116833	108035	137455	30035
p0444	TBCD1_MOUSE	TBC1 domain family member 1 OS=Mus musculus GN=Tbc1d1 PE=2 SV=3	SFSQPGLR	Phospho (ST)	18153	17054	17352	19850	17693	19528	17239	16963	19401	20551	20736	17344	23190	22535	19476	14639	14273	11743	20705	22604	18142	17723	30320	15131
p0445	UBN1_MOUSE	Ubinuclein-1 OS=Mus musculus GN=Ubn1 PE=2 SV=1	RGHGHLTSLLAKK	Phospho (ST)	277	839	297	16320	21710	27645	9256	13579	22501	12005	21963	25060	17510	26502	25428	1	1	1	26845	35564	10006	16750	20918	25859
p0446	K1C40_MOUSE	Keratin, type I cytoskeletal 40 OS=Mus musculus GN=Krt40 PE=2 SV=1	ARLECEINTYR	Phospho (ST)	51313	58813	48193	92588	78994	61159	67913	58083	50573	77997	64656	56545	68763	86409	58913	77678	67319	50131	120703	135971	32263	112797	139924	34648
p0447	GP124_MOUSE	G-protein coupled receptor 124 OS=Mus musculus GN=Gpr124 PE=2 SV=2	SYPLNTTSLNGAPK	Phospho (ST)	5102	5233	2849	6475	6094	3528	4556	3629	1821	3158	3620	2325	7808	6200	2618	1	4185	1679	10364	9480	4048	8523	9708	883
p0448	I13R1_MOUSE	Interleukin-13 receptor subunit alpha-1 OS=Mus musculus GN=Il13ra1 PE=2 SV=1	KIAPETHR	Phospho (ST)	1	1	1	1	1	1	1	1	1	1	1	1	14415	15874	13549	5740	9263	6684	15992	26786	16512	13886	17233	11567
p0449	ATX2L_MOUSE	Ataxin-2-like protein OS=Mus musculus GN=Atxn2l PE=1 SV=1	MYPPRSPK	Phospho (ST)	30823	27745	18699	61199	52609	31373	29494	33659	21041	30659	30421	20834	70180	53526	11887	27713	21981	16031	84775	88575	25831	60366	57690	13265
p0450	IRS2_MOUSE	Insulin receptor substrate 2 OS=Mus musculus GN=Irs2 PE=1 SV=2	YLIALYTK	Phospho (ST)	160508	172226	150699	235885	279895	266667	217575	247968	252038	167578	206509	172384	208083	217809	182224	88457	99476	109201	263469	408091	278545	214844	350627	224118
p0451	MAP1S_MOUSE	Microtubule-associated protein 1S OS=Mus musculus GN=Map1s PE=1 SV=2	KPPPPASPGSSDSSAR	Phospho (ST)	18788	11992	6806	11977	14204	8826	15426	10114	8398	18052	13052	8748	28248	21502	9142	1	18131	11397	33236	24918	13264	28136	24720	6050
p0452	PO2F1_MOUSE	POU domain, class 2, transcription factor 1 OS=Mus musculus GN=Pou2f1 PE=2 SV=3	GCSWEVLR	Phospho (ST)	1	1	1	1	1	1	1	1	1	1	1	1	7444	8343	2004	9000	8825	7014	1	18868	3692	13091	16891	2907
p0453	BCOR_MOUSE	BCL-6 corepressor OS=Mus musculus GN=Bcor PE=1 SV=2	DGGSPPLLEK	Phospho (ST)	11591	12618	12347	9268	9000	9640	7215	7618	9373	9994	14423	11167	23278	25209	22604	20599	25350	16159	26346	34557	23151	22376	33068	20172
p0454	CTND1_MOUSE	Catenin delta-1 OS=Mus musculus GN=Ctnnd1 PE=1 SV=2	VGGSSVDLHR	Phospho (ST)	8870	7803	7964	15649	16658	14272	10520	13951	10829	10409	15326	10271	25075	33955	18547	7699	15720	8956	32510	49738	13486	21522	38001	10186
p0455	MP2K2_MOUSE	Dual specificity mitogen-activated protein kinase kinase 2 OS=Mus musculus GN=Map2k2 PE=1 SV=2	LKQPSTPTR	Phospho (ST)	8584	9573	8290	10501	13785	6997	8018	12702	1	1	12954	4705	20356	16872	5203	1	11163	4821	18808	1	7702	16049	22145	3332
p0456	MSI1H_MOUSE	RNA-binding protein Musashi homolog 1 OS=Mus musculus GN=Msi1 PE=1 SV=1	EVMSPTGSAR	Phospho (ST)	9056	4283	4742	6388	6104	4053	9278	5958	3218	5114	7282	1	54154	52031	24112	1	45748	26434	45602	64008	20039	39145	62315	19228
p0457	KBTB3_MOUSE	Kelch repeat and BTB domain-containing protein 3 OS=Mus musculus GN=Kbtbd3 PE=2 SV=1	NEFFCVSAMKTPR	Oxidation (M); Phospho (ST)	19025	14736	16216	28415	29100	23605	16169	20108	14664	18157	22493	16307	23533	33980	20825	18983	20405	13519	43159	51515	17425	32869	41724	13058
p0458	TB182_MOUSE	182 kDa tankyrase-1-binding protein OS=Mus musculus GN=Tnks1bp1 PE=1 SV=2	VSGAGLSPSRK	Phospho (ST)	6440	6385	4697	6227	10202	6006	7713	9492	6814	9229	10610	7228	17903	17937	3169	1	8336	6040	14600	20251	6031	14887	23191	4297
p0459	SRRM1_MOUSE	Serine/arginine repetitive matrix protein 1 OS=Mus musculus GN=Srrm1 PE=1 SV=2	AASPSPQSVR	2 Phospho (ST)	42420	56551	44036	33960	50486	27036	31631	39981	24690	42060	47333	35714	49182	46660	11732	45657	44900	27096	56267	72151	25260	44119	58237	12792
p0460	ATX2L_MOUSE	Ataxin-2-like protein OS=Mus musculus GN=Atxn2l PE=1 SV=1	STSTPTSPGPR	Phospho (ST)	127531	144715	97437	92596	104420	54026	133024	112163	68238	120286	133158	48809	200061	159344	33733	1	128556	78541	209506	166476	44715	126069	234586	27945
p0461	CPNE8_MOUSE	Copine-8 OS=Mus musculus GN=Cpne8 PE=2 SV=2	YTSATGIGDLNQLSAAIPATR	3 Phospho (ST)	1	1	1	1	1	2351	1	1494	1129	1	1	1362	1	1	1305	1	1	1	4961	4928	1	6813	5882	832
p0462	MGAP_MOUSE	MAX gene-associated protein OS=Mus musculus GN=Mga PE=2 SV=1	SILPYPVSPK	Phospho (ST)	959	1246	750	932	1247	1095	1457	1	1155	1532	2118	1168	8834	8012	6773	5789	6591	4643	8620	8944	6865	7348	9102	7425
p0463	MARK2_MOUSE	Serine/threonine-protein kinase MARK2 OS=Mus musculus GN=Mark2 PE=1 SV=3	VPASPLPGLDR	Phospho (ST)	12204	9781	9314	12223	12076	12753	10842	13331	9683	14133	11910	11447	23798	21942	21862	14441	13930	15027	19897	28518	21279	17482	24792	16385
p0464	WIZ_MOUSE	Protein Wiz OS=Mus musculus GN=Wiz PE=1 SV=2	APLTLAGSPTPK	Phospho (ST)	1	1	1	4296	3960	1	1	1	1	1	1	1	1	1	1	1	1	1	8505	9790	1	7027	7568	1
p0465	HNRPK_MOUSE	Heterogeneous nuclear ribonucleoprotein K OS=Mus musculus GN=Hnrnpk PE=1 SV=1	RDYDDMSPR	Phospho (ST)	3657	443	905	10546	9605	6591	1904	998	1208	1964	2836	748	9143	8931	4373	983	1	1090	16339	20614	6565	9707	10074	2921
p0466	CTF18_MOUSE	Chromosome transmission fidelity protein 18 homolog OS=Mus musculus GN=Chtf18 PE=2 SV=2	DQPAPSSPMVK	Phospho (ST)	3856	3823	4308	3422	2635	2311	3774	3789	3083	4083	4621	5026	16443	12996	6132	1	12040	5667	13048	18097	4956	11147	16497	4241
p0467	MOT1_MOUSE	Monocarboxylate transporter 1 OS=Mus musculus GN=Slc16a1 PE=1 SV=1	EGKEDEASTDVDEKPK	Phospho (ST)	3752	4108	2482	3706	4208	3301	1642	2662	1678	1508	1840	1134	12525	12701	3150	310	6854	5638	43880	18621	8692	14932	18350	3103
p0468	ZN828_MOUSE	Zinc finger protein 828 OS=Mus musculus GN=Znf828 PE=1 SV=1	LLDEALSPSSK	Phospho (ST)	1433	1	4964	6063	4333	3726	4778	8023	5331	7434	7658	6538	19701	17787	18409	13012	16272	12976	16793	25765	16921	16383	21721	14374
p0469	ZO2_MOUSE	Tight junction protein ZO-2 OS=Mus musculus GN=Tjp2 PE=1 SV=2	VQVAPLQGSPPLSHDDR	Phospho (ST)	10972	10230	15126	11519	13767	14605	12257	11359	11427	14647	13176	11913	21547	25742	25105	9648	11929	12021	24554	38660	28389	19838	27159	17591
p0470	MRP2_MOUSE	Canalicular multispecific organic anion transporter 1 OS=Mus musculus GN=Abcc2 PE=2 SV=2	LKKSQQSPEGTSHGLTK	Phospho (ST)	1	8442	10609	17585	14868	15324	11605	13261	14538	16041	15503	14491	23401	34058	31571	8448	16488	17856	34664	48465	29677	32889	31835	22729
p0471	MTA1_MOUSE	Metastasis-associated protein MTA1 OS=Mus musculus GN=Mta1 PE=1 SV=1	NNMSPHGIPAR	Phospho (ST)	1	1	1	1	3875	1	1773	1	1009	640	2033	1	11425	10761	6571	370	4640	2796	20078	31448	5801	12070	20648	7978
p0472	TR150_MOUSE	Thyroid hormone receptor-associated protein 3 OS=Mus musculus GN=Thrap3 PE=1 SV=1	ERSPALKSPLQSVVVR	2 Phospho (ST)	6733	10569	14496	44517	56188	57442	13155	21974	23825	13892	22169	22286	82370	111260	116247	4988	13071	18478	175140	271588	189976	88434	125988	108029
p0473	CTR3_MOUSE	Cationic amino acid transporter 3 OS=Mus musculus GN=Slc7a3 PE=2 SV=1	AQTIDLDLTTSCVHSI	2 Phospho (ST)	1213	1451	1121	1	1454	3627	1732	2239	2194	1406	1	2795	8504	10676	12713	2719	5829	6647	8424	6590	11114	8803	7000	10507
p0474	CA055_MOUSE	UPF0667 protein C1orf55 homolog OS=Mus musculus PE=1 SV=1	EDGIDAVEVAADRPGSPR	Phospho (ST)	4412	2267	1	7900	7542	6673	5179	4761	6822	5119	6644	4855	5474	9973	6208	3069	2268	3054	9397	12834	6814	9174	8669	6144
p0475	SRRM2_MOUSE	Serine/arginine repetitive matrix protein 2 OS=Mus musculus GN=Srrm2 PE=1 SV=3	SPGMLEPLGSAR	Phospho (ST)	17152	19619	15345	24991	23248	15605	16633	19889	16317	23007	26232	17808	70960	59228	51950	43626	38465	37690	68439	96979	70523	54203	61797	50750
p0476	LRC59_MOUSE	Leucine-rich repeat-containing protein 59 OS=Mus musculus GN=Lrrc59 PE=2 SV=1	LSTLPSDFCGLTHLVK	2 Phospho (ST)	26391	31922	34485	79686	74528	65072	28161	51684	49640	59740	53422	42615	97892	100861	82972	25753	36191	37390	123049	143420	106815	107252	107082	81925
p0477	COFA1_MOUSE		AFLSSHLQDLSTVVRK	2 Phospho (ST)	6273	4824	7684	5052	8630	9340	4320	6493	5955	6266	11984	9592	12260	15143	17655	3350	5503	7148	10750	19972	18407	12226	19347	15189
p0478	POGZ_MOUSE	Pogo transposable element with ZNF domain OS=Mus musculus GN=Pogz PE=1 SV=2	SLDAEPSVPSAAKPSSPEK	Phospho (ST)	8114	5408	6507	8410	4125	5109	2958	4829	5117	6192	8949	4312	14743	15497	12465	14606	12327	9157	18004	16266	13260	14622	16792	10209
p0479	LSR_MOUSE	Lipolysis-stimulated lipoprotein receptor OS=Mus musculus GN=Lsr PE=1 SV=1	NLALSRESLVV	2 Phospho (ST)	6981	6068	8822	7350	9119	10447	6492	10222	9576	7892	10217	10650	23587	27420	27728	11568	16238	17946	20682	29421	26069	20976	26159	25565
p0480	SHRM2_MOUSE	Protein Shroom2 OS=Mus musculus GN=Shroom2 PE=1 SV=1	ADASSTENILYK	Phospho (ST)	7380	9535	9577	10598	9468	12444	8072	10078	8458	10353	7586	8054	25217	26152	25051	23830	20882	21615	23659	41978	24645	28374	29042	19397
p0481	GCOM1_MOUSE		STSTVTLFSGGGAK	Phospho (ST)	14971	14280	15403	17776	14466	17274	13854	14365	12166	16808	18332	18159	133332	113079	126375	108512	127729	110029	134853	143615	141687	125406	143841	136568
p0482	SLTM_MOUSE	SAFB-like transcription modulator OS=Mus musculus GN=Sltm PE=1 SV=1	SPGHMVILNQTK	Phospho (ST)	1	2867	1394	7286	8963	7957	3061	5145	3749	3567	4102	2653	14155	16130	15855	3846	4859	5436	29731	38818	29199	17070	20835	13805
p0483	MRP_MOUSE	MARCKS-related protein OS=Mus musculus GN=Marcksl1 PE=1 SV=2	AAATPESQEPQAK	Phospho (ST)	33410	28626	18777	25237	26979	11298	27553	26082	13656	21995	20068	11348	48680	26598	9565	1	25814	13794	39631	32816	14029	39295	36211	6291
p0484	ATRX_MOUSE	Transcriptional regulator ATRX OS=Mus musculus GN=Atrx PE=1 SV=3	EVIEIEDASPTKCPITTK	Phospho (ST)	6955	7651	10384	14134	9446	10483	6869	11507	10037	9376	13646	10824	9388	13659	10803	3689	8410	8999	1	15135	14185	9795	15139	9825
p0485	SRRM2_MOUSE	Serine/arginine repetitive matrix protein 2 OS=Mus musculus GN=Srrm2 PE=1 SV=3	TPAAAAAMNLASPR	Phospho (ST)	29637	25785	22333	32180	35625	27195	30459	29780	25240	38264	33456	24280	73188	64380	51758	53490	39103	35353	69820	87095	59228	67928	77434	49363
p0486	RIR2_MOUSE	Ribonucleoside-diphosphate reductase subunit M2 OS=Mus musculus GN=Rrm2 PE=1 SV=1	TPLATIADQQQLQLSPLKR	Phospho (ST)	1082	9479	5470	49710	63709	52712	25730	29629	34860	47625	52385	51156	91184	116880	125557	1	5211	6079	163432	182207	152903	87352	96059	107945
p0487	EZH2_MOUSE	Histone-lysine N-methyltransferase EZH2 OS=Mus musculus GN=Ezh2 PE=1 SV=2	VKESSIIAPVPTEDVDTPPR	Phospho (ST)	2541	5169	4832	7121	8448	10210	3926	8348	6898	9162	7236	6678	12275	12360	13890	5274	8284	9292	10540	13145	13959	12137	12962	11038
p0488	SAFB1_MOUSE	Scaffold attachment factor B1 OS=Mus musculus GN=Safb PE=2 SV=2	APTAALSPEPQDSK	Phospho (ST)	201714	214573	188208	168942	221483	179785	152484	187827	152540	204869	221258	161840	313204	293685	199736	251983	251734	188936	326913	527555	119476	310244	409713	164948
p0489	TAF7_MOUSE	Transcription initiation factor TFIID subunit 7 OS=Mus musculus GN=Taf7 PE=1 SV=1	QGHDSLEHDELR	Gln->pyro-Glu (N-term Q); Phospho (ST)	479	2491	2032	4810	7127	4833	5042	5160	3614	3967	5410	3737	18715	20381	16529	5126	8990	7021	21733	38235	12639	16693	28688	13175
p0490	HAVR1_MOUSE		SASLSVVAFRVSK	2 Phospho (ST)	1	5451	4511	21730	28175	26250	14938	10582	14152	16205	12515	15547	44236	39599	44913	1	202	1725	49224	53893	52698	39167	49851	43967
p0491	PML_MOUSE	Protein PML OS=Mus musculus GN=Pml PE=1 SV=3	ATSPPHLDGTSNPESTVPEKK	Phospho (ST)	6214	5932	7167	10707	12116	14205	5229	9434	8579	7482	8442	7180	59164	61173	53452	25765	29331	25002	77251	102630	64730	52993	71576	46345
p0492	HNRPC_MOUSE	Heterogeneous nuclear ribonucleoproteins C1/C2 OS=Mus musculus GN=Hnrnpc PE=1 SV=1	QADLSFSSPVEMK	Gln->pyro-Glu (N-term Q); Oxidation (M); Phospho (ST)	16286	18681	23072	17771	23506	25307	13864	18894	23588	15161	19204	20779	29143	34082	36452	29355	26482	33760	25045	42909	34626	23199	26158	30670
p0493	EFNB1_MOUSE		NLEPVSWSSLNPK	Phospho (ST)	220919	215894	227777	234791	291503	243304	222240	239122	224076	257845	237794	203200	227791	219383	183015	156128	143478	137875	233224	273515	209782	169523	281697	185875
p0494	CASC3_MOUSE	Protein CASC3 OS=Mus musculus GN=Casc3 PE=1 SV=3	GTVTGERQSGDGQESTEPVENK	Phospho (ST)	15001	15831	17892	18219	32401	18980	14375	24104	10725	12282	18598	14797	29876	42347	15109	19208	23710	13511	32577	47569	14573	28683	31028	10192
p0495	SYNE1_MOUSE	Nesprin-1 OS=Mus musculus GN=Syne1 PE=1 SV=2	SSLEGLISGPQESK	2 Phospho (ST)	13569	15611	10557	11911	14544	8327	12524	13433	8168	14331	13992	9417	17658	14670	3910	1	12939	6820	19104	19895	6627	17952	18751	3997
p0496	PSIP1_MOUSE	PC4 and SFRS1-interacting protein OS=Mus musculus GN=Psip1 PE=1 SV=1	QVDTEEAGMVTAATASNVKASPK	Oxidation (M); Phospho (ST)	1	2645	3660	1	4202	5181	1	5338	4654	4819	4359	4131	36655	35152	29930	27625	24623	27156	23283	33869	27934	28295	38670	23601
p0497	GFPT1_MOUSE	Glucosamine--fructose-6-phosphate aminotransferase [isomerizing] 1 OS=Mus musculus GN=Gfpt1 PE=1 SV=3	VDSTTCLFPVEEK	Phospho (ST)	74620	61320	80520	54692	70774	62131	51812	64182	55903	68804	70513	55298	37751	36012	36961	42627	32596	37770	41035	47370	42885	34003	40419	36569
p0498	MBB1A_MOUSE	Myb-binding protein 1A OS=Mus musculus GN=Mybbp1a PE=1 SV=2	DIPSDTQSPVSTKR	Phospho (ST)	40215	37804	35188	36569	53559	36511	34753	45308	30098	47172	48216	28376	56036	68125	31695	30130	32729	22633	47853	67612	18084	46491	69459	19500
p0499	OSB11_MOUSE	Oxysterol-binding protein-related protein 11 OS=Mus musculus GN=Osbpl11 PE=1 SV=2	SFSLASSGNSPISQR	Phospho (ST)	2451	4237	4522	5103	5992	5149	4991	4617	5886	4783	4409	3680	20793	26169	20873	15934	15752	11321	22253	41325	23035	21214	27126	16504
p0500	SNW1_MOUSE	SNW domain-containing protein 1 OS=Mus musculus GN=Snw1 PE=1 SV=3	GPPSPPAPVMHSPSR	2 Phospho (ST)	4450	8551	8664	8646	10122	8667	8471	7770	6312	11246	10699	7373	18580	18878	14006	12732	10903	10284	17638	30186	15501	17483	17942	12284
p0501	RRP1_MOUSE	Ribosomal RNA processing protein 1 homolog A OS=Mus musculus GN=Rrp1 PE=2 SV=2	EAGSEAESSSADPGPGR	Phospho (ST)	32310	36983	25815	32107	41398	23611	31005	30230	23822	36716	35907	24592	71094	50705	16507	62647	47608	27130	74421	79695	23206	59737	73063	15181
p0502	UTF1_MOUSE	Undifferentiated embryonic cell transcription factor 1 OS=Mus musculus GN=Utf1 PE=1 SV=2	SAGDVPVTTSDAFATSGGMAEPGSPK	Oxidation (M); Phospho (ST)	85217	84357	98751	83270	109981	114673	86264	93884	104114	97880	91693	87031	213080	228763	232985	191721	238241	234036	194914	299778	220259	189854	259537	202993
p0503	DNM3B_MOUSE	DNA (cytosine-5)-methyltransferase 3B OS=Mus musculus GN=Dnmt3b PE=1 SV=2	TTNDSAASESPPPKR	2 Phospho (ST)	1047	4528	1368	3210	1873	1072	1160	1	214	2239	1906	997	23682	20876	5594	1061	14696	8437	27531	30158	11030	20801	27770	6037
p0504	SFR1_MOUSE	Swi5-dependent recombination DNA repair protein 1 homolog OS=Mus musculus GN=Sfr1 PE=1 SV=2	ENPPSPPTSPAAPQPR	Phospho (ST)	7820	13814	13064	13447	15494	13779	14639	18613	14309	14558	17266	13618	20075	22101	23865	19886	21178	17423	1	30922	12870	25082	28841	18786
p0505	LAP2B_MOUSE	Lamina-associated polypeptide 2, isoforms beta/delta/epsilon/gamma OS=Mus musculus GN=Tmpo PE=1 SV=4	QNGSNDSDRYSDNDEDSKIELK	Gln->pyro-Glu (N-term Q); Phospho (ST)	3229	6120	5579	5336	8215	8132	3362	3245	4510	3266	4347	4168	16171	21864	14234	7869	8215	9355	21524	38645	22864	16037	21412	13573
p0506	PININ_MOUSE	Pinin OS=Mus musculus GN=Pnn PE=1 SV=4	QESDPEDDDVKKPALQSSVVATSK	Phospho (ST)	8175	10074	10819	24535	22510	20128	9517	15232	11653	10267	10597	11610	32887	39304	27704	6399	11037	10843	48848	74759	42304	29593	37102	24130
p0507	FA40A_MOUSE	Protein FAM40A OS=Mus musculus GN=Fam40a PE=1 SV=2	AASPPASASDLIEQQQK	Phospho (ST)	10460	7645	9500	9714	10794	12443	14496	11313	9729	13830	12130	9758	18020	12587	13499	11321	9327	6894	14162	16509	13185	13700	15793	11317
p0508	EIF3B_MOUSE	Eukaryotic translation initiation factor 3 subunit B OS=Mus musculus GN=Eif3b PE=1 SV=1	AKPAAQSEEETATSPAASPTPQSAER	2 Phospho (ST)	50744	55835	44740	62117	74017	60199	39834	43616	39715	50253	52807	39064	118544	109695	70065	70223	64196	51484	122868	146779	45969	95908	109845	44407
p0509	MCM3_MOUSE	DNA replication licensing factor MCM3 OS=Mus musculus GN=Mcm3 PE=1 SV=2	ASEDESDLEDEEEKSQEDTEQKR	Phospho (ST)	2944	7094	5806	13496	13596	16344	4538	7932	5776	2710	4631	3658	21323	24606	20641	2065	8205	9402	43712	63263	40497	21693	33972	20628
p0510	IF4B_MOUSE	Eukaryotic translation initiation factor 4B OS=Mus musculus GN=Eif4b PE=1 SV=1	SRTGSESSQTGASATSGR	2 Phospho (ST)	11607	11500	5527	15728	15780	5139	4868	4916	2742	4470	5418	2081	18100	21270	3983	1	13251	4239	32867	30828	8856	14525	29573	4324
p0511	RLA2_MOUSE	60S acidic ribosomal protein P2 OS=Mus musculus GN=Rplp2 PE=1 SV=3	LASVPAGGAVAVSAAPGSAAPAAGSAPAAAEEK	Phospho (ST)	5884	5281	8003	9423	9267	8060	5718	7120	6291	8530	7851	7491	12772	13366	13458	12769	9173	11203	14227	19933	12572	13516	15366	14302
p0512	IF2P_MOUSE	Eukaryotic translation initiation factor 5B OS=Mus musculus GN=Eif5b PE=1 SV=2	TSFDENDSEELEDKDSK	Phospho (ST)	21190	23020	23912	20464	33119	24878	23383	30988	20761	21795	30803	19713	25502	27757	21929	21668	24974	16714	37396	44061	25997	29982	37377	18187
p0513	PWP1_MOUSE	Periodic tryptophan protein 1 homolog OS=Mus musculus GN=Pwp1 PE=1 SV=1	GLSVSGPCGSRSPQQTPMES	Phospho (ST)	4018	3610	2613	5189	3667	5079	5021	4462	2347	5663	6711	3714	17448	15691	15806	10938	9912	8079	22012	24779	13157	18668	17963	11295
p0514	MYH10_MOUSE	Myosin-10 OS=Mus musculus GN=Myh10 PE=1 SV=2	QLHIEGASLELSDDDTESK	Gln->pyro-Glu (N-term Q); Phospho (ST)	14699	20754	18728	21487	21404	25871	12572	15145	14923	19886	20953	20846	38292	37525	41092	35784	36095	40710	44787	46855	48820	35371	51566	50693
p0515	PRG4_MOUSE	Proteoglycan 4 OS=Mus musculus GN=Prg4 PE=1 SV=2	TTPSPLK	Phospho (ST)	102692	88310	88579	72809	97071	46108	89528	111800	67898	76112	83497	75698	88456	104013	34561	1	175820	102664	99424	145172	37787	86036	152210	35912
p0516	SL9A1_MOUSE	Sodium/hydrogen exchanger 1 OS=Mus musculus GN=Slc9a1 PE=1 SV=1	LDSPTLSR	Phospho (ST)	29404	27064	32085	26363	29956	20004	29612	33102	30120	26651	32264	26116	4003	12156	4396	1	16251	8879	9774	6159	1053	6017	19235	2880
p0517	RL30_MOUSE	60S ribosomal protein L30 OS=Mus musculus GN=Rpl30 PE=2 SV=2	SLESINSR	Phospho (ST)	12274	13830	16450	16144	14386	15292	14320	21251	15159	11903	20419	12509	26326	29516	14532	587	26276	18410	23251	54077	9118	25865	44339	12985
p0518	PWP1_MOUSE	Periodic tryptophan protein 1 homolog OS=Mus musculus GN=Pwp1 PE=1 SV=1	GVAKETPDK	Phospho (ST)	9455	7875	8691	17036	22304	12895	10872	15344	9662	13320	17760	12384	6321	1	1739	5638	5436	3593	1	1	7538	4815	1	1195
p0519	AKTS1_MOUSE	Proline-rich AKT1 substrate 1 OS=Mus musculus GN=Akt1s1 PE=1 SV=1	LNTSDFQK	Phospho (ST)	41528	47099	40310	45709	40818	35793	39770	51592	37746	50618	51008	39139	39574	33314	23738	803	29311	24463	37470	61892	13338	35368	51307	19201
p0520	TRFE_MOUSE	Serotransferrin OS=Mus musculus GN=Tf PE=1 SV=1	LPEGTTPEK	Phospho (ST)	1	2203	525	1	1	1071	1	1228	1	2812	1608	1989	1	1	1	1	1	1	483	1	615	1	1	380
p0521	KIF15_MOUSE	Kinesin-like protein KIF15 OS=Mus musculus GN=Kif15 PE=1 SV=1	QEYEEFK	Phospho (Y)	35681	34333	41669	32477	27819	34411	23374	35982	34818	24572	31376	30015	24257	26281	18020	14519	17468	12951	10749	20673	5384	18076	25072	13871
p0522	PKHF2_MOUSE	Pleckstrin homology domain-containing family F member 2 OS=Mus musculus GN=Plekhf2 PE=1 SV=1	SDSYSQSLK	Phospho (ST)	10550	8976	7942	11085	12542	9749	10431	13889	7883	11741	14520	6808	4231	6866	5010	1	7414	4906	7853	1	3627	8239	6499	2401
p0523	UTF1_MOUSE	Undifferentiated embryonic cell transcription factor 1 OS=Mus musculus GN=Utf1 PE=1 SV=2	APVSPDSAQR	Phospho (ST)	580941	624972	510826	481348	610417	367895	445647	553852	392255	531864	585839	419617	1235527	1113873	252556	1	936121	629900	1290574	1555015	439247	1000505	1340049	263334
p0524	NCOAT_MOUSE	Bifunctional protein NCOAT OS=Mus musculus GN=Mgea5 PE=1 SV=2	GRSTELIPR	Phospho (ST)	19843	42419	31399	17221	26310	15536	18728	22906	16498	24279	23516	11683	142237	82015	36421	7578	83170	72264	142173	137758	38594	168017	156468	36603
p0525	GUC2E_MOUSE	Guanylyl cyclase GC-E OS=Mus musculus GN=Gucy2e PE=2 SV=2	MESTGLPYR	Oxidation (M); Phospho (ST)	45506	42354	35160	35180	33153	18046	29875	34054	26291	66289	65518	31609	19891	12836	4795	1	7384	6221	14251	13016	4311	44991	52030	8958
p0526	HSPB1_MOUSE	Heat shock protein beta-1 OS=Mus musculus GN=Hspb1 PE=1 SV=3	QLSSGVSEIR	Phospho (ST)	53621	47446	55942	58991	66753	53974	65338	63265	54344	71703	75652	56298	45750	34542	28343	27584	29878	20061	33901	45683	30362	31291	42356	23537
p0527	CLIP1_MOUSE		LSKENESLR	Phospho (ST)	53621	47446	55942	58991	66753	53974	65338	63265	54344	71703	75652	56298	45750	34542	28343	27584	29878	20061	33901	45683	30362	31291	42356	23537
p0528	DEND_MOUSE	Dendrin OS=Mus musculus GN=Ddn PE=1 SV=3	AGGGWARTPGPYAGALR	Phospho (ST)	1	1	1	751	1	4588	6228	4115	1351	6530	2433	1	5635	6722	4069	6109	1	1	1	1	1927	1	6676	3846
p0529	NF1_MOUSE	Neurofibromin OS=Mus musculus GN=Nf1 PE=1 SV=1	EKVTSLKFK	Phospho (ST)	11229	34968	44261	14847	6639	8868	48082	64724	41320	73780	39100	48980	47940	40576	17053	9330	19256	28051	14562	9753	9827	30690	30846	27881
p0530	RB40B_MOUSE	Ras-related protein Rab-40B OS=Mus musculus GN=Rab40b PE=2 SV=1	SHLKSFSMASGLNTRMMHGR	Phospho (ST)	7727	8481	6271	2087	10724	9118	1	1094	1682	1	1	800	10736	10066	11722	1	1	377	1998	5778	5238	655	1827	2118
p0531	PUM2_MOUSE	Pumilio homolog 2 OS=Mus musculus GN=Pum2 PE=1 SV=2	QASPTEVVER	Phospho (ST)	22581	25269	24105	20673	26439	18583	17833	24282	17498	25268	22775	20263	32712	44988	21307	29817	31720	23380	35498	63188	15693	30896	46924	20892
p0532	NMT1_MOUSE	Glycylpeptide N-tetradecanoyltransferase 1 OS=Mus musculus GN=Nmt1 PE=1 SV=1	SGLSPANDTGAK	Phospho (ST)	99035	100241	90259	75514	93444	64492	65708	92294	57002	82536	118534	81027	106321	123524	49519	1	162672	73856	146630	203196	66134	126426	189877	56104
p0533	ANR53_MOUSE	Ankyrin repeat domain-containing protein 53 OS=Mus musculus GN=Ankrd53 PE=2 SV=2	YPVDLPTNK	Phospho (ST); Phospho (Y)	25696	38088	33940	25649	29405	31064	25657	31819	30158	31303	34538	28353	74704	87465	78157	73005	58498	64287	75346	122101	83167	70197	83989	64242
p0534	SRRM1_MOUSE	Serine/arginine repetitive matrix protein 1 OS=Mus musculus GN=Srrm1 PE=1 SV=2	TASPPPPPKR	2 Phospho (ST)	119425	135737	99060	116549	122432	61596	98324	85896	57928	84747	92186	43514	212654	167814	44740	880	118926	73835	255883	206074	73191	182505	208811	39762
p0535	D19L4_MOUSE		KETVTLEDGR	Phospho (ST)	313648	322757	355139	360369	314190	344321	300027	321030	299262	357301	432024	316573	542373	495169	505158	466810	414908	370016	589664	1007985	575894	480335	663355	405441
p0536	NPL_MOUSE	N-acetylneuraminate lyase OS=Mus musculus GN=Npl PE=2 SV=1	SLDFLSSPSVK	Phospho (ST)	12354	10072	13017	15165	14555	16616	13612	13995	13266	14926	14094	13261	4753	6596	6097	2048	4885	4075	4562	5877	4889	1	5413	5255
p0537	SRRM2_MOUSE	Serine/arginine repetitive matrix protein 2 OS=Mus musculus GN=Srrm2 PE=1 SV=3	SAVRPSPSPER	Phospho (ST)	18551	22337	15626	29037	33081	19365	22850	22616	13718	22651	24589	16536	39946	32459	10170	1	21445	14156	47249	48315	16286	32282	45417	7812
p0538	PALLD_MOUSE	Palladin OS=Mus musculus GN=Palld PE=1 SV=2	IASDEEIQGTK	Phospho (ST)	18260	20766	17765	17827	20863	19137	16964	25303	16457	20062	24254	18906	13488	18705	7079	1	16373	9067	16254	30644	1	15782	20252	5594
p0539	SZT2_MOUSE	Protein SZT2 OS=Mus musculus GN=Szt2 PE=1 SV=1	LKMGPSMGVSR	2 Oxidation (M); Phospho (ST)	2880	7382	7743	2236	9188	6314	3359	5716	7193	5647	8489	6619	13594	18052	17923	8372	12531	10874	13790	29335	17310	12229	16733	11793
p0540	ELYS_MOUSE	Protein ELYS OS=Mus musculus GN=Ahctf1 PE=1 SV=1	ENVGLPEESPR	Phospho (ST)	7769	9472	11250	7804	10340	10070	6794	6985	6138	10378	9603	9074	10798	15479	10019	9352	9942	9598	16293	18435	12708	11449	14515	7775
p0541	NFX1_MOUSE	Transcriptional repressor NF-X1 OS=Mus musculus GN=Nfx1 PE=2 SV=1	APGSSTLQKIVK	Phospho (ST)	13474	23431	37391	25475	41486	42695	46605	33682	36782	18328	33821	31615	18552	39210	40054	10850	24156	23028	27246	48332	45946	16366	50388	34022
p0542	RHG22_MOUSE		LGSQTGPAATSPGK	Phospho (ST)	12414	17068	15357	13081	15385	8013	10389	10748	7993	10561	11546	6503	18202	17330	4152	1	8820	5013	21761	20209	5561	21685	21378	3481
p0543	SRRM1_MOUSE	Serine/arginine repetitive matrix protein 1 OS=Mus musculus GN=Srrm1 PE=1 SV=2	QSPSPSTRPIR	Gln->pyro-Glu (N-term Q); 2 Phospho (ST)	63283	88846	86766	59151	82670	70518	46223	69164	49907	62248	83056	62578	101994	117160	59106	1	83030	69809	106133	155169	48338	86801	128279	58215
p0544	TCOF_MOUSE	Treacle protein OS=Mus musculus GN=Tcof1 PE=1 SV=1	ASAVSPEKAPMTSK	Phospho (ST)	135916	119486	98822	128698	115939	102435	121664	122568	81626	153835	142016	95540	195107	130411	82121	1	111944	72311	173996	216497	48751	109915	183001	54080
p0545	AFF4_MOUSE	AF4/FMR2 family member 4 OS=Mus musculus GN=Aff4 PE=2 SV=1	QKSPAQSDSTTQR	Gln->pyro-Glu (N-term Q); Phospho (ST)	3099	3295	2043	3665	4918	1650	2857	3128	2632	4148	4213	1837	5160	4322	1141	39564	3705	763	5875	5538	1644	4686	6915	459
p0546	TCOF_MOUSE	Treacle protein OS=Mus musculus GN=Tcof1 PE=1 SV=1	ASAVSPEKAPMTSK	Oxidation (M); Phospho (ST)	57070	62186	52475	59552	79635	40447	58127	66239	55520	60073	68108	45919	81874	53886	13248	8374	45155	23966	46706	57735	18675	40809	72497	12467
p0547	RU2A_MOUSE	U2 small nuclear ribonucleoprotein A' OS=Mus musculus GN=Snrpa1 PE=1 SV=2	TFNPGAGLPTDKK	2 Phospho (ST)	12562	12755	9701	16889	17266	13461	14973	18513	11523	14824	12508	11218	20050	18671	9995	1	14846	9643	22291	34022	5664	18979	28259	9481
p0548	HNRPC_MOUSE	Heterogeneous nuclear ribonucleoproteins C1/C2 OS=Mus musculus GN=Hnrnpc PE=1 SV=1	QADLSFSSPVEMK	Phospho (ST)	29524	29239	26740	39335	38967	28785	31309	27332	25623	40397	38328	26566	77367	70996	58192	42562	35720	34821	79473	94148	65478	66585	67669	54204
p0549	PCM1_MOUSE	Pericentriolar material 1 protein OS=Mus musculus GN=Pcm1 PE=1 SV=2	VTNAISPESSPGVGR	Phospho (ST)	32866	29695	32535	29103	37851	28417	31220	32542	29747	32863	36854	26499	61449	69765	51721	59445	51613	43983	59859	84782	45353	57164	72310	41567
p0550	SBNO1_MOUSE		KKSIDPDSIQSALLASGLGSK	4 Phospho (ST)	30042	27266	22667	49057	80053	69679	4606	17660	17148	8149	13323	13217	38176	56657	60432	24560	26256	29053	134347	236193	184267	46056	69329	58071
p0551	NVL_MOUSE	Nuclear valosin-containing protein-like OS=Mus musculus GN=Nvl PE=1 SV=1	ESLPLDLSDDQSNSK	Phospho (ST)	43368	46630	48303	46394	64458	57603	48445	43767	46247	55265	49800	41915	95502	95470	90774	79079	69096	72802	99611	176197	103086	83655	115413	84768
p0552	RPRD2_MOUSE	Regulation of nuclear pre-mRNA domain-containing protein 2 OS=Mus musculus GN=Rprd2 PE=1 SV=1	DVEDMELSDVEDDGSK	Phospho (ST)	10938	12161	12298	9513	11190	12946	7416	7558	7384	10156	14716	11250	22114	24474	24490	16288	14653	17474	23446	40126	30147	24154	22760	22133
p0553	AROS_MOUSE		FMTSMRSTVPESVTQQILQQNQGR	2 Oxidation (M); Phospho (ST)	40743	34277	34816	40700	45461	41683	38401	35446	30090	49620	44487	35610	55080	51604	43209	50525	44943	50509	59270	87901	58371	58737	67471	54245
p0554	HIRP3_MOUSE	HIRA-interacting protein 3 OS=Mus musculus GN=Hirip3 PE=1 SV=1	AVESTDEDHQTDLDAK	2 Phospho (ST)	12723	18744	12063	9532	13402	14272	4357	12945	7258	9702	15369	10606	36537	57166	28204	1	40163	29657	37742	73023	18503	29674	56496	24155
p0555	ZN593_MOUSE	Zinc finger protein 593 OS=Mus musculus GN=Znf593 PE=2 SV=2	LGVPTEVSTDIPEMDTST	Phospho (ST)	13225	10977	9155	8888	16902	11680	8881	9984	7463	16531	14631	13585	25697	18645	22268	16433	16122	12305	24758	22548	17888	23394	24568	21546
p0556	NOP56_MOUSE	Nucleolar protein 56 OS=Mus musculus GN=Nop56 PE=1 SV=2	SSPKEEVASEPEEAASPTTPK	Phospho (ST)	16243	18392	15553	18033	22402	18613	24665	18915	17431	17170	22160	13489	26843	30770	16077	24925	21879	15235	34740	53939	10746	26994	36923	14720
p0557	NSUN2_MOUSE	tRNA (cytosine(34)-C(5))-methyltransferase OS=Mus musculus GN=Nsun2 PE=1 SV=2	EGVILTNENAASPEQPGDEDAK	Phospho (ST)	18721	24974	14764	14776	23573	17062	16241	17528	12496	22880	20209	17207	28905	26880	21030	26042	19767	15279	36259	54648	25719	24244	37366	19668
p0558	PRP4B_MOUSE	Serine/threonine-protein kinase PRP4 homolog OS=Mus musculus GN=Prpf4b PE=1 SV=3	KKSPIVNER	Phospho (ST)	1	1	1	6965	9529	4844	1	712	1304	632	916	616	2093	3654	1625	1	1	1	16769	19542	9761	2600	7203	1628
p0559	SRRM1_MOUSE	Serine/arginine repetitive matrix protein 1 OS=Mus musculus GN=Srrm1 PE=1 SV=2	RLSPSASPPR	2 Phospho (ST)	4535	4493	5550	10305	10269	10984	3686	8451	6208	5451	9768	7502	10547	17453	9491	7594	12085	9288	9646	16589	6054	6386	16245	5168
p0560	MA1A1_MOUSE	Mannosyl-oligosaccharide 1,2-alpha-mannosidase IA OS=Mus musculus GN=Man1a1 PE=1 SV=1	GSGPAAFRLTEK	Phospho (ST)	1	1	1	11213	6945	10526	2790	4559	5877	2546	4635	4363	10712	14138	12085	1	1	1	14917	18510	18128	11868	15446	9490
p0561	WNK1_MOUSE		VTSGVKPASFDK	Phospho (ST)	1	1	1	3492	5006	7075	1	1	1	1	1	1	1	1	1	1	1	1	2439	6021	3261	1	1	277
p0562	CBX1_MOUSE	Chromobox protein homolog 1 OS=Mus musculus GN=Cbx1 PE=1 SV=1	KADSDSEDKGEESKPK	Phospho (ST)	13540	9630	6278	41787	44786	29174	7894	17924	12877	4621	11345	9925	49106	61949	26496	18747	15699	15185	265268	297881	70841	57788	97035	21434
p0563	SRSF3_MOUSE	Serine/arginine-rich splicing factor 3 OS=Mus musculus GN=Srsf3 PE=1 SV=1	RRSPPPR	Phospho (ST)	1	1	707	23274	39036	13774	1176	7491	3781	1226	4935	2661	7702	11357	3489	1	1	1	35300	57454	20369	9671	18407	3246
p0564	MYH7_MOUSE		LTGAIMHFGNMK	2 Oxidation (M); Phospho (ST)	115677	72781	48224	136099	176551	98655	55244	61767	52382	49412	57300	34726	143408	157146	50996	98666	78135	43273	442009	384294	163560	160973	189653	39139
p0565	CD003_MOUSE	Uncharacterized protein C4orf3 homolog OS=Mus musculus PE=1 SV=1	RGSFEAGR	Phospho (ST)	7842	7142	5958	13480	10038	3185	2403	8430	3855	4517	10145	4197	5044	4364	1055	2000	2630	1834	1	8018	1	5042	5817	1
p0566	SRRM1_MOUSE	Serine/arginine repetitive matrix protein 1 OS=Mus musculus GN=Srrm1 PE=1 SV=2	TASPPPPPK	Phospho (ST)	80752	83405	73354	66144	84156	52886	70609	89064	57673	80561	77575	63283	106978	92325	23044	1	87268	55985	105140	116175	42226	94558	119908	24269
p0567	TITIN_MOUSE	Titin OS=Mus musculus GN=Ttn PE=1 SV=1	TRPEAPPK	Phospho (ST)	65444	65366	50007	47400	63369	34215	60243	64983	41809	59677	60786	38119	72898	70622	18447	94846	61426	38179	90016	100326	30830	84705	105629	17710
p0568	JUND_MOUSE		LASPELER	Phospho (ST)	10511	1	9727	9494	9610	9457	12069	10990	8993	9959	13146	6825	10082	12087	7733	1	9013	7799	8199	1	7379	9195	14767	6209
p0569	FLNC_MOUSE	Filamin-C OS=Mus musculus GN=Flnc PE=1 SV=3	LGSFGSITR	Phospho (ST)	1	1	1	994	2358	1	1	954	1247	1	1969	1	1	1692	1	1	1	1	2125	1	1473	1	1	1399
p0570	SRSF1_MOUSE	Serine/arginine-rich splicing factor 1 OS=Mus musculus GN=Srsf1 PE=1 SV=3	VKVDGPRSPSYGR	2 Phospho (ST)	5610	3538	3041	27236	29596	26119	2043	3656	5900	1303	3801	4274	14156	17868	12877	2280	2248	3628	68247	87680	27820	17796	21502	7629
p0571	4ET_MOUSE	Eukaryotic translation initiation factor 4E transporter OS=Mus musculus GN=Eif4enif1 PE=1 SV=2	SSPVESLKK	Phospho (ST)	31835	32892	25022	25644	28172	19546	31252	28242	17824	28912	34878	20906	45656	42731	9927	31240	32251	17013	60463	62902	17190	49767	70823	11074
p0572	POMT2_MOUSE	Protein O-mannosyl-transferase 2 OS=Mus musculus GN=Pomt2 PE=1 SV=1	AATTLSAPPR	Phospho (ST)	109826	159288	126789	78752	148663	50274	124585	176747	108045	144101	188339	95925	357266	269601	117354	278658	223153	135592	278451	354609	121107	213314	348228	67715
p0573	SLU7_MOUSE	Pre-mRNA-splicing factor SLU7 OS=Mus musculus GN=Slu7 PE=1 SV=1	LVEQANSPK	Phospho (ST)	1	1	1	1	1	1596	17595	22238	14271	15804	29342	14112	1	14079	8798	1	27491	15050	1	1	1	1	17491	3664
p0574	WWC2_MOUSE	Protein WWC2 OS=Mus musculus GN=Wwc2 PE=2 SV=1	SQTFSPGER	Phospho (ST)	5083	4795	3833	4123	6053	4980	5837	6290	4621	5668	6933	3994	4844	5505	3171	1	4197	1	2385	1	2138	1	1	1723
p0575	LARP1_MOUSE	La-related protein 1 OS=Mus musculus GN=Larp1 PE=1 SV=2	ETESAPGSPR	Phospho (ST)	9985	29317	13603	23139	29127	5876	22154	21259	13721	24756	27980	10863	16122	12396	5012	20810	19886	6821	24118	29821	8764	1	17079	3310
p0576	ZN828_MOUSE	Zinc finger protein 828 OS=Mus musculus GN=Znf828 PE=1 SV=1	AVLPASPEPR	Phospho (ST)	74198	74243	69337	74738	68539	80027	71960	72374	73814	82668	74637	61128	193791	169438	138421	132582	159471	97838	154153	235491	134258	156496	160233	107265
p0577	ATX2_MOUSE	Ataxin-2 OS=Mus musculus GN=Atxn2 PE=1 SV=1	ASETSPSFSK	Phospho (ST)	31600	29266	31935	29890	38542	27619	30996	33036	23018	33684	31840	25523	70673	61955	40431	51479	47943	35758	67327	78871	23571	62594	79388	17553
p0578	DCAF8_MOUSE	DDB1- and CUL4-associated factor 8 OS=Mus musculus GN=Dcaf8 PE=1 SV=1	GHGHSDEEDEEQPR	Phospho (ST)	1	1	1	6602	6151	3654	1	1	368	1	1	1	1	1	724	1	1	1	15253	17636	6920	370	1821	473
p0579	HCFC1_MOUSE	Host cell factor 1 OS=Mus musculus GN=Hcfc1 PE=1 SV=2	RPMSSPEMK	Phospho (ST)	15136	11363	8135	31963	25104	15468	13061	12927	7770	15576	14470	8928	48942	37951	10130	16585	13723	8602	90874	86196	25948	46613	52656	10995
p0580	RERE_MOUSE	Arginine-glutamic acid dipeptide repeats protein OS=Mus musculus GN=Rere PE=1 SV=3	VKEEAASPLK	Phospho (ST)	2464	1	1	2030	2789	1598	1449	1	649	1	872	1	2887	2116	465	1	735	1	5021	7438	1497	1	2059	471
p0581	SFR19_MOUSE	Splicing factor, arginine/serine-rich 19 OS=Mus musculus GN=Scaf1 PE=1 SV=1	SPFLKPDER	Phospho (ST)	2244	2457	2418	8702	9536	10030	4288	6218	5672	2894	3929	4326	13296	15189	11336	1592	2457	4443	18045	25127	17340	13639	18987	10711
p0582	SRRM1_MOUSE	Serine/arginine repetitive matrix protein 1 OS=Mus musculus GN=Srrm1 PE=1 SV=2	RYSPSPPPK	Phospho (ST); Phospho (Y)	174778	188607	143410	183687	197611	125247	129547	134691	100712	151447	135042	117505	286005	216522	67757	216018	154590	100697	336126	316559	108305	256673	256133	76341
p0583	SRSF3_MOUSE	Serine/arginine-rich splicing factor 3 OS=Mus musculus GN=Srsf3 PE=1 SV=1	ERSLSRER	2 Phospho (ST)	6912	3746	6627	22840	37224	12774	7229	12282	4661	5431	7008	2937	35345	21798	9610	11704	9190	3709	62389	89036	20022	17715	39755	5441
p0584	REM1_MOUSE		SSFESASELR	Phospho (ST)	6912	3746	6627	22840	37224	12774	7229	12282	4661	5431	7008	2937	35345	21798	9610	11704	9190	3709	62389	89036	20022	17715	39755	5441
p0585	SNW1_MOUSE	SNW domain-containing protein 1 OS=Mus musculus GN=Snw1 PE=1 SV=3	GPPSPPAPVMHSPSRK	Oxidation (M); 2 Phospho (ST)	5389	10550	9849	14103	18660	19424	6872	13148	12227	5173	14451	9170	17016	20486	16824	890	1	12805	18515	30621	11228	13657	26306	8888
p0586	SRRM1_MOUSE	Serine/arginine repetitive matrix protein 1 OS=Mus musculus GN=Srrm1 PE=1 SV=2	APQTSSPPPVR	Phospho (ST)	237293	246342	225175	203385	275721	157240	220647	240119	162854	234701	245523	185673	326083	321298	91998	256335	252867	158457	334829	409230	126805	293028	383293	104482
p0587	NHRF1_MOUSE	Na(+)/H(+) exchange regulatory cofactor NHE-RF1 OS=Mus musculus GN=Slc9a3r1 PE=1 SV=3	EALVEPASESPRPALAR	Phospho (ST)	126541	106599	110270	183218	169422	157063	140908	171711	154500	126504	158285	145662	293525	250494	235901	127331	125407	121645	291437	303060	241050	231211	280084	186785
p0588	SRRM2_MOUSE	Serine/arginine repetitive matrix protein 2 OS=Mus musculus GN=Srrm2 PE=1 SV=3	SLTRSPPAIR	2 Phospho (ST)	27865	31800	28167	37298	43693	42440	38512	46175	34155	49800	47187	36699	87427	100595	79243	8737	8734	7573	98998	155448	84340	93314	104827	62239
p0589	UBP24_MOUSE	Ubiquitin carboxyl-terminal hydrolase 24 OS=Mus musculus GN=Usp24 PE=1 SV=1	VSDQNSPVLPK	Phospho (ST)	42642	45573	51264	39770	42481	37416	41995	61629	41979	45298	59417	42523	33772	33206	23025	25441	30726	19323	28374	44861	11999	27347	42851	21300
p0590	SAC2_MOUSE	Phosphatidylinositide phosphatase SAC2 OS=Mus musculus GN=Inpp5f PE=1 SV=1	KSPSADSIHTR	Phospho (ST)	1	1	1	8176	8165	2320	1	806	332	1	1	1	1	497	1	1	1	1	1	1	1	1	1	1
p0591	ACINU_MOUSE	Apoptotic chromatin condensation inducer in the nucleus OS=Mus musculus GN=Acin1 PE=1 SV=3	SLSPLSGTTDTK	Phospho (ST)	116152	126717	139704	107119	147158	131720	114664	126562	122634	121772	179023	128750	223980	274996	221611	187206	215223	156997	217263	332300	212954	197560	299448	169026
p0592	DNLI3_MOUSE	DNA ligase 3 OS=Mus musculus GN=Lig3 PE=1 SV=2	LTTTGQVTSPVK	Phospho (ST)	42813	44448	40235	35122	37416	32691	35913	47510	30409	33750	49878	38343	77567	116505	58094	87206	103862	74218	101891	171811	34724	88188	130953	54887
p0593	NUP93_MOUSE	Nuclear pore complex protein Nup93 OS=Mus musculus GN=Nup93 PE=2 SV=1	GTSPSSATRPQR	Phospho (ST)	20008	25316	15701	26993	23479	7980	19495	21835	12076	20538	24947	14273	28558	23442	6655	22105	18097	10435	41311	32361	13072	28409	31596	6583
p0594	WRIP1_MOUSE	ATPase WRNIP1 OS=Mus musculus GN=Wrnip1 PE=1 SV=2	RPAAAAAAGSASPR	Phospho (ST)	5831	5746	2657	16616	16179	7782	6521	7059	4432	6254	8532	4639	14391	12118	4181	3577	3603	1656	18660	24226	7719	11821	14237	3535
p0595	PK1IP_MOUSE	p21-activated protein kinase-interacting protein 1 OS=Mus musculus GN=Pak1ip1 PE=2 SV=2	SDVSGDSKQPTKGNSPVTAK	Phospho (ST)	2996	3709	1	5471	7290	3311	3068	2700	3167	1	2566	1599	11056	5262	2272	3014	1	2614	11158	9132	2454	7711	6537	1638
p0596	F108B_MOUSE		YESAAVILHSPLTSGMR	Oxidation (M); 3 Phospho (ST)	30570	26436	31984	52268	43820	50001	28893	38728	43583	20914	36170	38354	79295	83879	78612	37706	49631	43010	69426	103934	82953	62043	55438	63778
p0597	CFDP1_MOUSE	Craniofacial development protein 1 OS=Mus musculus GN=Cfdp1 PE=1 SV=1	EKPQALVTSPATPLPAGSGIK	Phospho (ST)	14350	15031	20358	27184	32044	28214	20623	23610	27008	22705	23369	21732	33048	39014	34765	20321	17023	23678	47433	64550	38865	34586	41419	35745
p0598	SRRM1_MOUSE	Serine/arginine repetitive matrix protein 1 OS=Mus musculus GN=Srrm1 PE=1 SV=2	HRPSSPATPPPK	2 Phospho (ST)	33330	41104	29163	74495	99165	34206	19142	30802	18448	16565	28241	13229	69881	62260	18061	32036	25253	14188	135697	178603	62751	62820	102117	18486
p0599	MYPT1_MOUSE	Protein phosphatase 1 regulatory subunit 12A OS=Mus musculus GN=Ppp1r12a PE=1 SV=2	TGSYGALAEISASK	Phospho (ST)	7579	6636	4540	8796	10415	7613	7540	7459	7230	9816	13638	7382	8203	8994	6960	1	5997	4644	6489	1	8851	7219	7244	7717
p0600	H14_MOUSE	Histone H1.4 OS=Mus musculus GN=Hist1h1e PE=1 SV=2	KTSGPPVSELITK	Phospho (ST)	10243	9967	13725	13403	17759	14722	12432	10163	11218	16009	10972	10002	20625	19389	16255	12710	9435	12219	18588	32211	19670	17485	22346	16421
p0601	SRP14_MOUSE	Signal recognition particle 14 kDa protein OS=Mus musculus GN=Srp14 PE=1 SV=1	KSSVEGLEPAENK	Phospho (ST)	1	1	1	1	1	1	1	1	1	1	1	1	1	1	1	1	1	1	1	1	1	1	1	1
p0602	ROA1_MOUSE	Heterogeneous nuclear ribonucleoprotein A1 OS=Mus musculus GN=Hnrnpa1 PE=1 SV=2	SESPKEPEQLRK	Phospho (ST)	1	1	1036	8248	22129	10138	1	4878	2326	1	1812	2313	2092	6047	2575	1	1	121	12200	38394	7135	3028	11690	2658
p0603	DDX51_MOUSE	ATP-dependent RNA helicase DDX51 OS=Mus musculus GN=Ddx51 PE=2 SV=1	RVSGSATPNSEAPR	Phospho (ST)	9879	12131	7276	16086	11237	7170	9993	6795	4916	11787	11325	5331	46208	24964	5814	25310	14824	8799	45450	48023	11975	39777	43686	6782
p0604	TCF20_MOUSE	Transcription factor 20 OS=Mus musculus GN=Tcf20 PE=1 SV=2	AGSSPTQGAQNEAPR	Phospho (ST)	17310	20465	15424	16780	18956	12686	16200	16889	13674	20433	18404	13116	14412	12770	3702	1	10887	5747	17491	17332	6076	12468	19077	3681
p0605	WNK3_MOUSE	Serine/threonine-protein kinase WNK3 OS=Mus musculus GN=Wnk3 PE=2 SV=2	EGETTVNTETSSPK	Phospho (ST)	9165	6697	6311	5582	7242	4589	5365	5958	3610	6719	6714	5611	3331	1964	733	1	3239	2229	6364	3849	1	1	1663	851
p0606	HS90B_MOUSE	Heat shock protein HSP 90-beta OS=Mus musculus GN=Hsp90ab1 PE=1 SV=3	IEDVGSDEEDDSGK	Phospho (ST)	39990	43466	40445	11421	17733	15858	2086	6518	3122	14634	24572	15566	13265	17536	10170	1	20898	12812	45988	87117	19777	21168	28692	8780
p0607	NSD2_MOUSE	Probable histone-lysine N-methyltransferase NSD2 OS=Mus musculus GN=Whsc1 PE=2 SV=2	SSSAENQEGDPGTDK	Phospho (ST)	3907	7196	3900	4300	8835	4061	6188	5624	2920	5353	7605	3399	8939	1	2345	5462	6746	1	7604	11624	1	5056	10651	1
p0608	F208A_MOUSE	Protein FAM208A OS=Mus musculus GN=Fam208a PE=2 SV=2	DAQSPLLEVDAASVK	Phospho (ST)	11026	11005	9185	9715	9803	11487	10170	11326	10906	10496	10882	11350	22888	21094	21746	18781	11513	14405	20986	31744	21851	18980	21906	18179
p0609	HDGF_MOUSE	Hepatoma-derived growth factor OS=Mus musculus GN=Hdgf PE=1 SV=2	GSAEGSSDEEGKLVIDEPAKEK	2 Phospho (ST)	30042	27266	22667	49057	80053	69679	4473	17660	17148	8149	13323	13217	38176	56657	60432	24560	26256	29053	134347	236193	184267	46056	69329	58071
p0610	SRRM1_MOUSE	Serine/arginine repetitive matrix protein 1 OS=Mus musculus GN=Srrm1 PE=1 SV=2	KVELSESEEDKGSK	Phospho (ST)	1	870	1243	7218	21003	8533	721	5612	2681	1	2606	1863	1355	5624	1545	347	1041	1	5629	24268	4877	2150	10321	1731
p0611	ATRX_MOUSE	Transcriptional regulator ATRX OS=Mus musculus GN=Atrx PE=1 SV=3	QSEESPADDGELRR	Gln->pyro-Glu (N-term Q); Phospho (ST)	24466	23903	22135	28981	31784	28619	21880	32596	22897	26198	33209	25575	43715	45102	30285	30611	32017	24429	46647	56253	16738	35979	51078	23951
p0612	MSLNL_MOUSE	Mesothelin-like protein OS=Mus musculus GN=Mslnl PE=2 SV=1	LAGAPDISPCPQSRK	Phospho (ST)	28859	27299	34981	36351	35672	31701	32270	43262	32310	49530	47814	41956	50622	47065	47562	31290	25340	27828	51492	63578	48882	59577	78715	57285
p0613	GRM1B_MOUSE	GRAM domain-containing protein 1B OS=Mus musculus GN=Gramd1b PE=1 SV=2	SSIETKPDASPQLPK	Phospho (ST)	9563	10440	10675	7071	13372	11163	12164	12617	10134	11960	10263	11720	14625	11408	8912	7776	9030	6011	10776	14007	10836	10715	14713	8969
p0614	BCLF1_MOUSE	Bcl-2-associated transcription factor 1 OS=Mus musculus GN=Bclaf1 PE=1 SV=2	KAEGEPQEESPLKSK	Phospho (ST)	1	1962	2978	11859	30031	10166	736	8155	3137	620	6344	3310	5473	13218	2311	477	4303	969	15242	36929	8900	6748	19084	3417
p0615	ZO1_MOUSE	Tight junction protein ZO-1 OS=Mus musculus GN=Tjp1 PE=1 SV=2	AVPVSPSAVEEDEDEDGHTVVATAR	Phospho (ST)	13494	12430	15657	20298	25752	22154	14436	15999	15954	19920	21397	17497	28380	31988	25174	18290	18065	19592	30051	39903	27078	26291	34097	24517
p0616	G3BP1_MOUSE	Ras GTPase-activating protein-binding protein 1 OS=Mus musculus GN=G3bp1 PE=1 SV=1	STSPAPADVAPAQEDLR	Phospho (ST)	1429040	1424005	1379044	1851020	1567984	1596825	1590593	1666161	1383226	1872879	1500280	1312713	2441682	2317037	2062572	2255555	1794627	1631139	2525035	3602174	2093191	2336486	2657183	1903041
p0617	HNRPC_MOUSE	Heterogeneous nuclear ribonucleoproteins C1/C2 OS=Mus musculus GN=Hnrnpc PE=1 SV=1	MESEAGADDSAEEGDLLDDDDNEDRGDDQLELK	Oxidation (M); Phospho (ST)	2193	15429	28971	18518	33106	47990	5571	21132	31455	14416	30813	37517	31311	61095	87806	1098	8892	22159	34246	110771	108461	30165	49456	73771
p0618	SMRC1_MOUSE	SWI/SNF complex subunit SMARCC1 OS=Mus musculus GN=Smarcc1 PE=1 SV=2	RKPSPSPPPPTATESR	2 Phospho (ST)	1	3187	1886	6093	15161	6980	341	4034	1	1	3237	2560	12340	16709	4814	6260	7193	3695	24320	40580	11884	13002	23545	4542
p0619	TCOF_MOUSE	Treacle protein OS=Mus musculus GN=Tcof1 PE=1 SV=1	SAEPLANTVLASETEEEGNAQALGPTAK	Phospho (ST)	40743	34277	34816	40700	45461	41683	38401	35446	30090	49620	44487	35610	55080	51604	43209	50525	44943	50509	59270	87901	58371	58737	67471	54245
p0620	NHRF1_MOUSE	Na(+)/H(+) exchange regulatory cofactor NHE-RF1 OS=Mus musculus GN=Slc9a3r1 PE=1 SV=3	SASSDTSEELNSQDSPK	2 Phospho (ST)	10403	16191	12297	7762	14086	10450	4661	8386	5548	8407	11498	8844	5150	7821	5361	4473	7559	3929	8259	5636	4602	4178	9443	4036
p0621	HNRPD_MOUSE	Heterogeneous nuclear ribonucleoprotein D0 OS=Mus musculus GN=Hnrnpd PE=1 SV=2	IDASKNEEDEGHSNSSPR	Phospho (ST)	1	1441	1262	8147	13388	3194	1	2111	1	235	3052	695	6545	8325	1718	1	1582	243	14274	27217	6103	4748	14962	1686
p0622	MRP6_MOUSE	Multidrug resistance-associated protein 6 OS=Mus musculus GN=Abcc6 PE=1 SV=3	VLVLSSGSRKSSAAGDVVNLVSVDIQR	5 Phospho (ST)	34106	34281	37948	36608	39347	37449	28593	35980	30818	34071	41772	33954	30056	29292	26672	17434	21360	20051	27132	51493	28357	29459	40086	25649
p0623	ATRX_MOUSE	Transcriptional regulator ATRX OS=Mus musculus GN=Atrx PE=1 SV=3	EVIEIEDASPTKCPITTK	Phospho (ST)	2843	3248	3557	2589	8685	4616	5574	1	4033	5313	3615	3523	3740	3714	3329	827	3329	2244	1	1	4009	2526	6532	3475
p0624	CA052_MOUSE	UPF0690 protein C1orf52 homolog OS=Mus musculus PE=1 SV=1	LLPEGEETVESDDDKDER	Phospho (ST)	9580	22092	15337	15122	26469	21655	21631	22982	16620	19704	19150	15022	21910	20723	18109	12976	14866	8627	22546	29687	16254	21171	22500	10767
p0625	MYH9_MOUSE	Myosin-9 OS=Mus musculus GN=Myh9 PE=1 SV=4	KGTGDCSDEEVDGKADGADAK	Phospho (ST)	919	5071	3096	14669	24103	9955	839	4782	1	1	4505	1958	6367	11877	2439	1311	3551	1213	17145	36957	6984	9677	20364	2585
p0626	PSIP1_MOUSE	PC4 and SFRS1-interacting protein OS=Mus musculus GN=Psip1 PE=1 SV=1	QVDTEEAGMVTAATASNVKASPK	Gln->pyro-Glu (N-term Q); Phospho (ST)	19943	17530	16261	18496	23657	20024	21497	17188	13158	20051	17643	14792	158118	107337	87243	116446	76483	68702	139947	173958	101162	142471	148844	97623
p0627	PGRC1_MOUSE	Membrane-associated progesterone receptor component 1 OS=Mus musculus GN=Pgrmc1 PE=1 SV=4	EGEEPTVYSDDEEPKDETAR	Phospho (ST)	20580	25198	19206	20138	34985	23619	27194	25588	14594	24572	26766	14517	26332	22669	13162	18352	17494	12411	30379	32691	13852	27254	37707	13315
p0628	IMPCT_MOUSE	Protein IMPACT OS=Mus musculus GN=Impact PE=1 SV=2	GQERADLSNSLEEIYVHNMGESILYQWVEK	Oxidation (M); Phospho (ST); Phospho (Y)	38852	48757	44887	46111	67502	46798	29191	38076	38497	55058	55109	48992	48208	46174	38914	35188	40545	34718	54446	75357	54200	56664	78477	61364
p0629	PKP4_MOUSE	Plakophilin-4 OS=Mus musculus GN=Pkp4 PE=1 SV=1	VSSVPSR	Phospho (ST)	9373	15052	9947	10135	14900	7002	13986	13978	9350	13799	15605	9845	1	3659	1022	1	5124	3131	2528	1	1607	1	4061	874
p0630	RHG01_MOUSE	Rho GTPase-activating protein 1 OS=Mus musculus GN=Arhgap1 PE=1 SV=1	SSSPEPVTHLK	Phospho (ST)	3364	6114	2902	10415	7156	10378	3176	11041	8645	9764	11208	8476	3706	6803	5094	3133	2074	5384	7915	8475	2639	1	8046	4073
p0631	HNRPG_MOUSE	Heterogeneous nuclear ribonucleoprotein G OS=Mus musculus GN=Rbmx PE=1 SV=1	DVYLSPR	Phospho (ST)	206430	204698	202778	206267	173812	191434	166783	210552	172062	237264	221977	177643	444789	529086	374154	363820	409028	260803	422333	588330	336242	397095	555341	331803
p0632	GRIK5_MOUSE		ILKSFNYPSASLICAK	Phospho (ST)	1	1	1	1	1	1	1	1	1	1	1	1	377	1	1	1	1	1	1	1	1	1	1	1
p0633	TPRN_MOUSE	Taperin OS=Mus musculus GN=Tprn PE=1 SV=1	SLAPASPVR	Phospho (ST)	6285	6434	5571	4688	5207	4903	1	7376	1	1	5326	5310	1772	3722	1046	1	2874	1	3192	1	1	1	1	1
p0634	ARH_MOUSE		RDSTPSLK	Phospho (ST)	2147	10083	9929	2932	1	820	8057	14022	6896	10455	14444	11038	1	1	1	2731	637	2109	1581	1	549	1	1	423
p0635	VCIP1_MOUSE	Deubiquitinating protein VCIP135 OS=Mus musculus GN=Vcpip1 PE=2 SV=1	APYSPTTSK	Phospho (ST)	3711	4825	3364	2994	2372	2517	3601	4128	2629	2811	3869	3518	1776	3294	1059	3616	2588	1792	1	1	1126	2958	3044	1220
p0636	NUF2_MOUSE	Kinetochore protein Nuf2 OS=Mus musculus GN=Nuf2 PE=2 SV=2	IVDSPEKLK	Phospho (ST)	11840	10857	11796	15223	16082	11513	13130	14891	14459	12407	12801	11171	20719	18931	9683	13488	15144	9567	17572	28202	6890	19826	22191	6492
p0637	STX12_MOUSE	Syntaxin-12 OS=Mus musculus GN=Stx12 PE=1 SV=1	AGSRLSAEDR	Phospho (ST)	16024	20587	18827	33030	37647	14693	17233	23081	13631	20058	27604	13209	21660	18211	5688	14182	9946	5188	26036	28747	8259	18291	24058	4394
p0638	CCD86_MOUSE	Coiled-coil domain-containing protein 86 OS=Mus musculus GN=Ccdc86 PE=1 SV=2	VIASPQAPASK	Phospho (ST)	38775	44221	40394	30915	41941	33807	39566	46790	33211	40069	51965	36000	75215	87334	45301	59689	68240	46434	66946	95141	27204	63934	96348	27786
p0639	EI2BE_MOUSE	Translation initiation factor eIF-2B subunit epsilon OS=Mus musculus GN=Eif2b5 PE=1 SV=1	AGSPQLDDIR	Phospho (ST)	143040	163692	155031	188383	223623	210801	173067	199569	181949	211926	193567	186881	188481	203329	184577	153142	149007	130994	152512	267953	187191	163477	241195	156243
p0640	GLTL1_MOUSE	Putative polypeptide N-acetylgalactosaminyltransferase-like protein 1 OS=Mus musculus GN=Galntl1 PE=2 SV=2	KMDCKSFR	Oxidation (M); Phospho (ST)	1	1	1	1	1	1	1	421	1	1	1611	1	1550	1	1	1	1	1	462	1	1	1	1	1
p0641	FIP1_MOUSE	Pre-mRNA 3'-end-processing factor FIP1 OS=Mus musculus GN=Fip1l1 PE=1 SV=1	DHSPTPSVFNSDEER	Phospho (ST)	8473	7534	9450	17740	14667	15126	8439	11722	13432	9206	13307	13372	27913	34262	25572	12726	15984	15259	42822	44638	42274	24839	30275	22688
p0642	SYNRG_MOUSE	Synergin gamma OS=Mus musculus GN=Synrg PE=1 SV=1	SLSLGDKEISR	Phospho (ST)	5316	7326	7172	16816	14042	12673	12466	12091	9169	12334	12063	9599	6008	6580	6012	1	1	1535	6318	9246	6173	6217	6499	3684
p0643	TULP1_MOUSE	Tubby-related protein 1 OS=Mus musculus GN=Tulp1 PE=1 SV=1	ASSPPVEVGEPR	Phospho (ST)	3511	3901	7662	3539	5300	4992	6071	7033	4269	4336	7910	4776	2358	3044	4149	2151	2307	2887	3192	2237	3251	3397	1	2065
p0644	ZO3_MOUSE	Tight junction protein ZO-3 OS=Mus musculus GN=Tjp3 PE=1 SV=1	AIAEPESPGESR	Phospho (ST)	14428	14882	14147	13773	16956	13496	11520	14686	10852	14889	15942	12326	1	9455	6215	5165	6996	4306	6486	13495	3563	8582	1	1929
p0645	AFAP1_MOUSE	Actin filament-associated protein 1 OS=Mus musculus GN=Afap1 PE=1 SV=1	SGTSSPQSPVFR	Phospho (ST)	9516	7661	11763	9050	10945	9276	10151	11270	9633	10930	13090	9378	11734	12284	10022	10760	10928	6948	10401	16999	7347	13502	12562	6057
p0646	ATRX_MOUSE	Transcriptional regulator ATRX OS=Mus musculus GN=Atrx PE=1 SV=3	LTPVSLSNSPIK	Phospho (ST)	26007	26682	28886	33440	30550	33413	28472	30708	30085	42001	35215	31403	47302	39647	35798	34921	30684	27363	51416	69455	42915	37750	44334	34561
p0647	SRRM2_MOUSE	Serine/arginine repetitive matrix protein 2 OS=Mus musculus GN=Srrm2 PE=1 SV=3	SRTPPSAPSQSR	Phospho (ST)	36587	52941	37269	74651	55725	23934	46420	42356	22654	47128	44562	17578	107799	55041	21260	54549	30664	20954	101485	108543	25828	89937	93334	17453
p0648	ZC3HE_MOUSE	Zinc finger CCCH domain-containing protein 14 OS=Mus musculus GN=Zc3h14 PE=1 SV=1	DLVQPDKPASPK	Phospho (ST)	34106	31289	27925	27826	32351	31193	28528	43275	28011	31289	26057	24576	41425	41551	24323	29788	29932	22543	47219	64435	18432	41852	57573	19436
p0649	CRML_MOUSE	Protein cramped-like OS=Mus musculus GN=Cramp1l PE=2 SV=3	QWESWSTEDK	Phospho (ST)	35439	53680	38338	34471	46158	23948	38885	44866	25561	33279	51910	21071	5717	8077	1470	4573	5461	3306	6599	5803	1751	5973	6897	1322
p0650	SRRM1_MOUSE	Serine/arginine repetitive matrix protein 1 OS=Mus musculus GN=Srrm1 PE=1 SV=2	RESPSPAPKPR	2 Phospho (ST)	5444	11837	8182	1	4263	1342	3153	8079	3660	4652	6507	2736	11344	6283	2974	16424	15207	5134	4898	9271	2904	3773	9167	1244
p0651	STIM1_MOUSE	Stromal interaction molecule 1 OS=Mus musculus GN=Stim1 PE=1 SV=2	AEQSLHDLQER	Phospho (ST)	6431	4260	5373	8894	8892	9294	5586	7696	5796	6551	9308	5916	7462	8491	3613	1	4337	3634	9315	18537	3391	7031	16435	3772
p0652	LMNA_MOUSE	Prelamin-A/C OS=Mus musculus GN=Lmna PE=1 SV=2	SGAQASSTPLSPTR	Phospho (ST)	15403	16524	16981	16212	13804	14979	13980	21538	13671	19421	20131	14175	1	1	1302	1	1	1269	1653	2050	1352	1	410	1301
p0653	MCM2_MOUSE	DNA replication licensing factor MCM2 OS=Mus musculus GN=Mcm2 PE=1 SV=3	AESSESLSASSPAR	Phospho (ST)	12944	16047	12864	13913	14998	8690	11425	15965	8840	13571	19685	11956	15183	15570	4285	18407	16002	9749	22055	30463	7744	16947	27819	3749
p0654	FAM21_MOUSE	WASH complex subunit FAM21 OS=Mus musculus GN=Fam21 PE=1 SV=1	VDNARVSPEVGSADVASIAQK	Phospho (ST)	14882	14357	13992	20472	16888	17310	15323	16002	15530	19803	15849	12474	15110	17912	19060	9235	8444	10758	18039	24104	20271	12599	19203	12376
p0655	AAK1_MOUSE	AP2-associated protein kinase 1 OS=Mus musculus GN=Aak1 PE=1 SV=2	VQTTPPPTIQGQK	Phospho (ST)	9684	12282	12477	10641	11633	12356	11712	19548	11279	13459	16348	11415	6713	10238	6194	5393	6387	5748	9390	13255	2582	7204	12224	4059
p0656	PKN2_MOUSE	Serine/threonine-protein kinase N2 OS=Mus musculus GN=Pkn2 PE=1 SV=3	ASSLGETDESSELR	Phospho (ST)	11388	13619	14675	14309	15783	12942	15376	16852	10665	14138	15770	13930	15170	28112	15464	15189	17132	13080	16050	25970	20017	15547	22789	11124
p0657	STX7_MOUSE	Syntaxin-7 OS=Mus musculus GN=Stx7 PE=1 SV=3	ASSRVSGGFPEDSSK	Phospho (ST)	10069	8692	8645	10332	13301	9967	8275	10611	7198	8664	10692	7879	3670	4941	1223	2074	2434	1697	3676	4959	2338	2910	4054	1766
p0658	UBXN1_MOUSE	UBX domain-containing protein 1 OS=Mus musculus GN=Ubxn1 PE=1 SV=1	SSPPATDPGPVPSSPSQEPPTKR	Phospho (ST)	12858	16552	15358	15605	16925	14431	16003	18282	13951	14441	18037	15415	18061	20166	16622	1	13529	11879	15274	22773	9340	15303	24521	10854
p0659	IF4B_MOUSE	Eukaryotic translation initiation factor 4B OS=Mus musculus GN=Eif4b PE=1 SV=1	SQSSDTEQPSPTSGGGK	2 Phospho (ST)	4848	13154	10259	6893	14083	6115	7970	11804	6604	4878	14309	5375	17089	21030	5483	15423	17428	7787	17734	23515	6767	12205	20660	4574
p0660	GPTC4_MOUSE	G patch domain-containing protein 4 OS=Mus musculus GN=Gpatch4 PE=1 SV=1	QGTAIGSEEEEAAGESGPR	Phospho (ST)	9049	9340	10521	8619	11360	10376	8781	11343	10262	11607	14342	9599	17288	17142	15029	11878	12548	9642	14977	24490	14834	16118	18851	11172
p0661	H15_MOUSE	Histone H1.5 OS=Mus musculus GN=Hist1h1b PE=1 SV=2	SETAPAETAAPAPVEKSPAK	Phospho (ST)	117996	125013	94875	91130	128106	103113	124572	158244	78499	111456	126631	85122	102189	129952	69006	105248	125435	73492	164843	258943	40775	117856	189528	58305
p0662	MEX3B_MOUSE	RNA-binding protein MEX3B OS=Mus musculus GN=Mex3b PE=2 SV=2	REIISAAEHFSMIRASR	Phospho (ST)	57158	60022	50579	53244	67511	52209	69846	64397	48879	66835	60791	46956	169530	138395	114249	151751	130066	100231	151401	245201	117957	156516	181746	109083
p0663	MYH9_MOUSE	Myosin-9 OS=Mus musculus GN=Myh9 PE=1 SV=4	GTGDCSDEEVDGKADGADAK	Phospho (ST)	11573	18344	12633	12548	19657	7608	10572	11652	6712	10084	12150	7024	23884	19234	4050	18365	13743	6347	33728	34764	8078	23993	27504	6256
p0664	ERF3B_MOUSE	Eukaryotic peptide chain release factor GTP-binding subunit ERF3B OS=Mus musculus GN=Gspt2 PE=1 SV=1	SVSIPSGAPKK	Phospho (ST)	1	1	1	1	1	307	1	1	1	1	457	1	830	1	411	1633	605	463	1	1	618	1	525	1
p0665	RNPS1_MOUSE	RNA-binding protein with serine-rich domain 1 OS=Mus musculus GN=Rnps1 PE=2 SV=1	RFSPPR	Phospho (ST)	44125	44501	43824	88756	104638	88751	54558	74347	53631	74945	80254	54654	77061	78330	51752	19712	25761	16173	88657	136556	34017	62831	94244	27863
p0666	CT007_MOUSE	Probable methyltransferase C20orf7 homolog, mitochondrial OS=Mus musculus PE=2 SV=1	DTMLAAAAVYR	Oxidation (M); Phospho (ST)	322	1	1	1	1	1	1	1	1	1	1	1	1	1	1	1	606	1	1	1	1	1	1	185
p0667	CHSP1_MOUSE	Calcium-regulated heat stable protein 1 OS=Mus musculus GN=Carhsp1 PE=1 SV=1	TFSATVR	Phospho (ST)	223667	209578	215218	221748	205111	188941	206146	270764	215334	236799	284231	177638	280462	373689	292095	236049	249816	228973	257888	424641	174916	276379	364726	204515
p0668	KIFC2_MOUSE	Kinesin-like protein KIFC2 OS=Mus musculus GN=Kifc2 PE=2 SV=1	ARMASLR	Oxidation (M); Phospho (ST)	36074	43284	39961	17982	27579	14203	34236	49836	23646	35816	50239	28306	57038	42769	17250	45899	37632	20876	31278	34022	14103	29293	48683	8455
p0669	CASS4_MOUSE		MRGTSIR	Phospho (ST)	36074	43284	39961	17982	27579	14203	34236	49836	23646	35816	50239	28306	57038	42769	17250	45899	37632	20876	31278	34022	14103	29293	48683	8455
p0670	LMNB2_MOUSE	Lamin-B2 OS=Mus musculus GN=Lmnb2 PE=1 SV=2	LSPSPSSR	Phospho (ST)	184870	192181	125645	140432	174142	85599	170490	186621	102632	161510	187215	73045	263301	221010	56966	313090	214411	99462	314272	239911	76747	200890	304600	41684
p0671	NEK10_MOUSE	Serine/threonine-protein kinase Nek10 OS=Mus musculus GN=Nek10 PE=2 SV=2	VTDTIRR	Phospho (ST)	4085	5232	1	8268	7979	4753	5498	7069	2836	7381	6558	4883	6508	5309	1143	1042	2144	783	4289	4832	2361	3319	5815	986
p0672	MYPT1_MOUSE	Protein phosphatase 1 regulatory subunit 12A OS=Mus musculus GN=Ppp1r12a PE=1 SV=2	LSSSLDNK	Phospho (ST)	8313	13434	14871	8300	17878	13500	10255	18958	13345	10308	16801	13867	27454	27924	13161	12530	20976	14992	29326	49017	10885	24622	41083	12467
p0673	CB071_MOUSE	Uncharacterized protein C2orf71 homolog OS=Mus musculus PE=2 SV=1	VSPSSAISK	Phospho (ST)	12139	23067	8571	12624	22782	4092	20250	28096	13078	19971	22472	14226	19328	14501	3149	29449	15747	9288	19058	27824	6274	1232	17217	3733
p0674	ESF1_MOUSE	ESF1 homolog OS=Mus musculus GN=Esf1 PE=1 SV=1	IDSEISPK	Phospho (ST)	34799	43914	37531	25915	29719	24000	20842	27624	18818	31286	36429	26430	33017	43426	24379	33257	42488	26680	48769	77298	19878	39183	64308	18461
p0675	PHF8_MOUSE	Histone lysine demethylase PHF8 OS=Mus musculus GN=Phf8 PE=1 SV=2	LSTADLFK	Phospho (ST)	9094	9521	8511	31227	34783	28404	10365	14217	9911	34611	36841	30160	8268	9238	4951	1	1	1	8288	13457	4955	27948	30046	15431
p0676	TSG10_MOUSE	Testis-specific gene 10 protein OS=Mus musculus GN=Tsga10 PE=1 SV=1	EKTISGMK	Oxidation (M); Phospho (ST)	1901	1	3336	1	2137	2000	1	4821	4786	1	9580	5512	1	5383	4991	1346	3591	3370	3055	2329	1651	3505	4168	2076
p0677	ZNF48_MOUSE		SSDLVKHR	Phospho (ST)	5472	1	4295	8025	8837	6858	3665	5859	4180	4134	6027	4261	12075	10571	3054	3901	4951	3127	15903	18530	5093	9984	12513	2803
p0678	PRP4B_MOUSE	Serine/threonine-protein kinase PRP4 homolog OS=Mus musculus GN=Prpf4b PE=1 SV=3	SKSPVDLR	2 Phospho (ST)	47841	49208	38507	31424	55310	43207	17145	27671	16936	21230	25522	21366	59081	78534	45882	51741	72967	45836	76870	138754	43043	55784	104186	24479
p0679	IWS1_MOUSE	Protein IWS1 homolog OS=Mus musculus GN=Iws1 PE=1 SV=1	LSSTGGQTPR	Phospho (ST)	7411	11033	5497	4057	6561	1808	6650	7916	3971	6157	6452	3902	9676	5373	1857	5969	6967	3508	7306	7533	2428	1	12829	1656
p0680	CLIP2_MOUSE	CAP-Gly domain-containing linker protein 2 OS=Mus musculus GN=Clip2 PE=1 SV=2	IGFPSTSPAK	Phospho (ST)	11091	8830	9546	11929	11487	9358	12634	11355	11033	12913	11887	11295	10798	7654	1	7926	8165	5693	7498	7402	6734	7073	9873	6313
p0681	HNRPC_MOUSE	Heterogeneous nuclear ribonucleoproteins C1/C2 OS=Mus musculus GN=Hnrnpc PE=1 SV=1	NEKSEEEQSSASVK	Phospho (ST)	16195	11914	6820	6703	13994	6563	6899	13798	7925	6345	11212	7970	21604	25717	4361	14119	17420	8135	23404	26886	10323	16035	28256	3793
p0682	GP112_MOUSE		SVSIGTFGLK	Phospho (ST)	49528	47091	53059	78314	93153	82221	74941	71141	70138	71386	71156	63755	187747	195402	165645	65260	75232	73050	194133	270308	183708	155520	224976	136284
p0683	T200A_MOUSE	Transmembrane protein 200A OS=Mus musculus GN=Tmem200a PE=1 SV=1	KDFTNKEK	Phospho (ST)	1	4394	1	2104	6935	749	2221	6929	1	1	4746	1	1	7189	368	7333	3383	757	1057	1756	976	3051	6194	406
p0684	SC24A_MOUSE	Protein transport protein Sec24A OS=Mus musculus GN=Sec24a PE=1 SV=1	GPAPQKTPPR	Phospho (ST)	1	1905	282	511	1	1	1694	3060	26691	2218	3607	1763	64921	1	13452	36823	1	1	1	1	1	1	6527	1
p0685	BTBD1_MOUSE	BTB/POZ domain-containing protein 1 OS=Mus musculus GN=Btbd1 PE=2 SV=3	IRFTVNRR	Phospho (ST)	1	1	1	10107	15972	16248	4757	8711	7501	4420	11994	8785	8082	9967	9548	1	1	1	9779	12408	12148	7521	11089	9306
p0686	PIHD2_MOUSE	PIH1 domain-containing protein 2 OS=Mus musculus GN=Pih1d2 PE=2 SV=1	TENTLARIR	Phospho (ST)	19461	23018	20158	21284	20879	20852	11864	10527	10580	63518	53546	54340	17783	22889	18556	16616	17251	14828	13245	1	10798	49739	60496	38870
p0687	DYST_MOUSE	Dystonin OS=Mus musculus GN=Dst PE=1 SV=1	QSSINAMNEK	Gln->pyro-Glu (N-term Q); Phospho (ST)	27693	59506	57832	31117	64626	43269	20625	33929	24300	31855	45471	33723	79360	17050	4585	39154	39559	26982	43969	32511	10353	26027	25983	7327
p0688	MSH6_MOUSE	DNA mismatch repair protein Msh6 OS=Mus musculus GN=Msh6 PE=1 SV=3	SAAVSASSPEAK	Phospho (ST)	49124	73481	60570	32663	35173	20509	42291	31821	24299	36554	45335	17268	92367	95286	26620	93933	104981	67061	172054	130174	38676	98478	162120	20252
p0689	IF4G1_MOUSE	Eukaryotic translation initiation factor 4 gamma 1 OS=Mus musculus GN=Eif4g1 PE=1 SV=1	SFSKEVEER	Phospho (ST)	25009	25733	26350	53894	57139	49929	40500	53089	42628	35667	49861	34484	84203	89782	62905	30472	37603	29625	89313	140197	36051	84077	97809	50207
p0690	PSTK_MOUSE	L-seryl-tRNA(Sec) kinase OS=Mus musculus GN=Pstk PE=1 SV=2	TAAARGATRR	2 Phospho (ST)	30060	37483	34104	28095	34357	20222	29569	32576	22264	27561	34315	18479	40336	49877	10066	37762	28983	16060	47441	51095	15828	42139	53336	10581
p0691	FNBP1_MOUSE	Formin-binding protein 1 OS=Mus musculus GN=Fnbp1 PE=1 SV=2	TVSDNSLSSSK	Phospho (ST)	11460	10429	10586	7605	14454	8073	9482	12923	5988	11354	11451	9738	13985	9952	2065	14913	12094	6829	13244	17891	4502	14119	21197	2787
p0692	MYO9B_MOUSE	Myosin-IXb OS=Mus musculus GN=Myo9b PE=1 SV=2	AQDKPESPSGSTQIQR	Phospho (ST)	8518	5736	4760	8544	4948	5510	5426	5989	4943	5440	4705	6975	4693	5468	1679	3976	4562	2572	6406	6609	2202	4313	7133	1297
p0693	CHSP1_MOUSE	Calcium-regulated heat stable protein 1 OS=Mus musculus GN=Carhsp1 PE=1 SV=1	GNVVPSPLPTR	Phospho (ST)	50667	44956	49240	54915	50075	54385	47501	43635	43130	55393	49642	40560	80281	67413	71377	53413	62086	56475	80963	118707	80651	73621	90999	58637
p0694	AMRA1_MOUSE	Activating molecule in BECN1-regulated autophagy protein 1 OS=Mus musculus GN=Ambra1 PE=1 SV=1	GLPSEPGQLAERALSPR	Phospho (ST)	1	747	1150	2454	1341	1535	8725	8950	9313	13819	12357	7917	14107	8979	13455	294	824	2589	4072	2323	1955	4070	4737	8902
p0695	WDR4_MOUSE	tRNA (guanine-N(7)-)-methyltransferase subunit WDR4 OS=Mus musculus GN=Wdr4 PE=1 SV=2	SPFPGSPEQTK	Phospho (ST)	19453	25111	24683	20413	20874	19272	20101	23771	18715	27399	26751	19052	25097	28695	22499	20382	23355	16064	22646	37766	21903	26150	34122	16570
p0696	PRP4B_MOUSE	Serine/threonine-protein kinase PRP4 homolog OS=Mus musculus GN=Prpf4b PE=1 SV=3	EVIEASDKEGLSPAKR	2 Phospho (ST)	26586	21894	21068	40584	47489	33131	12342	29887	26552	22618	27874	19515	61775	64695	45465	27181	33740	27690	63816	108182	27258	48393	57853	34911
p0697	SRRM2_MOUSE	Serine/arginine repetitive matrix protein 2 OS=Mus musculus GN=Srrm2 PE=1 SV=3	LKSGMSPEQSK	Phospho (ST)	5912	5557	4570	10487	12311	5475	5538	7353	3668	4531	5354	3215	19293	13978	4099	9293	8002	3038	16146	21966	3595	16454	15480	2806
p0698	SRRM1_MOUSE	Serine/arginine repetitive matrix protein 1 OS=Mus musculus GN=Srrm1 PE=1 SV=2	QSPSPSTRPIR	Gln->pyro-Glu (N-term Q); Phospho (ST)	18541	19106	15550	15958	23647	16414	14964	18191	14370	20818	21254	15308	22642	29872	16536	15304	20040	12802	25314	35790	9314	21539	26857	12823
p0699	KLC4_MOUSE	Kinesin light chain 4 OS=Mus musculus GN=Klc4 PE=1 SV=1	GLSASTVDLSSSS	Phospho (ST)	26653	33815	37838	36069	34999	37987	30919	31732	33287	34932	42919	32596	30042	31016	31216	27543	29267	25034	25696	40912	30116	24570	36161	26657
p0700	K0664_MOUSE	Protein KIAA0664 OS=Mus musculus GN=Kiaa0664 PE=2 SV=2	AVEDMGSPQTAK	Phospho (ST)	8402	9755	8741	7719	7464	4359	4116	7368	4152	6302	8871	6275	5958	7468	3518	3664	6621	3841	6807	10677	3433	8062	8960	2013
p0701	NU214_MOUSE	Nuclear pore complex protein Nup214 OS=Mus musculus GN=Nup214 PE=1 SV=2	SNPSPPSAAMGSAVQHSAAK	Phospho (ST)	5069	3131	4272	4902	5138	4436	4037	3891	5349	5243	6614	4092	10981	11800	8869	7847	6820	4902	11578	8635	8883	9478	11257	7660
p0702	MYCB2_MOUSE	Probable E3 ubiquitin-protein ligase MYCBP2 OS=Mus musculus GN=Mycbp2 PE=1 SV=2	SMPPSLETSPITDTDLAK	Phospho (ST)	7514	3344	4155	10580	11946	9839	6791	8529	6299	9179	10170	6012	24445	28758	20560	6392	6612	7046	31855	36116	26366	21295	22586	17585
p0703	FOG1_MOUSE	Zinc finger protein ZFPM1 OS=Mus musculus GN=Zfpm1 PE=1 SV=1	APAGAAAEPDPSRSSPGPGPR	Phospho (ST)	6788	5911	7117	7653	8007	8808	6889	7917	5857	9142	8681	7507	1878	1	1	1	576	598	840	1430	914	762	1	673
p0704	GSK3A_MOUSE	Glycogen synthase kinase-3 alpha OS=Mus musculus GN=Gsk3a PE=1 SV=2	GEPNVSYICSR	Phospho (ST)	10790	11003	11599	13408	19597	15668	16394	14420	14513	18970	21665	16169	31055	27338	20063	23182	19589	14500	21463	33086	20405	20584	34282	21380
p0705	RWDD3_MOUSE		EYLILQKTSK	Phospho (ST); Phospho (Y)	13123	14083	13739	18209	20673	17821	14408	17275	12906	15405	16454	13929	25004	25279	10518	11426	15393	10660	26363	38338	10190	22253	34763	9830
p0706	RPR1B_MOUSE	Regulation of nuclear pre-mRNA domain-containing protein 1B OS=Mus musculus GN=Rprd1b PE=2 SV=2	LSMEDSKSPPPK	Oxidation (M); Phospho (ST)	1	6770	4054	3569	6217	1559	2610	3580	2096	3826	4603	2748	7038	7397	1213	6462	4572	2707	1	6054	2160	6364	11480	1342
p0707	SOX17_MOUSE	Transcription factor SOX-17 OS=Mus musculus GN=Sox17 PE=1 SV=1	GEVVASSGAPAGTSGRAKAESR	Phospho (ST)	1	7007	6458	1	1	6520	5437	1	1	9350	8916	8647	6047	5684	3591	1	6117	5606	1	8825	2255	5937	10241	1
p0708	FA8_MOUSE	Coagulation factor VIII OS=Mus musculus GN=F8 PE=2 SV=2	DLNSGLIGALLVCKEGSLSK	Phospho (ST)	49075	39726	45819	50578	49196	50298	41896	60124	44682	47415	49128	35660	132516	143512	100977	92221	97229	79555	92909	166998	32188	99918	130561	68604
p0709	COBL1_MOUSE	Cordon-bleu protein-like 1 OS=Mus musculus GN=Cobll1 PE=1 SV=2	EQTASAPATPLVSK	Phospho (ST)	6060	7781	7320	6125	7336	7325	6155	5898	7533	10163	8797	7957	8930	12957	7268	6294	7056	6287	5310	9918	7931	7750	8981	5993
p0710	STX4_MOUSE	Syntaxin-4 OS=Mus musculus GN=Stx4 PE=1 SV=1	QGDNISDDEDEVR	Phospho (ST)	8260	10427	7301	4488	5146	4216	1561	2140	1	3619	9352	3943	6187	6598	3487	2911	3711	4252	1	1	4760	3074	6257	3928
p0711	RALY_MOUSE	RNA-binding protein Raly OS=Mus musculus GN=Raly PE=1 SV=3	LPAPQEDTASEAGTPQGEVQTR	Phospho (ST)	21420	18788	18506	20783	19354	17470	20020	20131	18104	25901	23775	16108	14277	13304	12829	7210	10581	7329	9729	19305	10444	13821	11914	10029
p0712	MAP4_MOUSE	Microtubule-associated protein 4 OS=Mus musculus GN=Map4 PE=1 SV=3	DMSPLPESEVTLGK	Phospho (ST)	14800	11211	11609	15351	14452	11176	11877	8669	10572	15659	12350	12061	19675	17380	17110	11181	10032	11038	15520	21210	15868	15821	17111	13562
p0713	ZRAB2_MOUSE	Zinc finger Ran-binding domain-containing protein 2 OS=Mus musculus GN=Zranb2 PE=1 SV=2	YNLDASEEEDSNK	Phospho (ST)	7792	10671	8600	7455	6423	9055	7891	11448	6385	7793	15184	8737	11441	13881	11919	12828	15476	10371	14723	19651	8334	15193	16685	7334
p0714	LRRF1_MOUSE	Leucine-rich repeat flightless-interacting protein 1 OS=Mus musculus GN=Lrrfip1 PE=1 SV=2	SEQQAEALDSPQKK	Phospho (ST)	11615	13429	9967	14151	19789	8664	10992	14277	8854	11076	12466	8720	12753	10368	2682	6615	6620	3398	15961	16319	3546	9252	16302	2674
p0715	CDK11_MOUSE	Cyclin-dependent kinase 11 OS=Mus musculus GN=Cdk11 PE=1 SV=2	DLLSDLQDISDSER	Phospho (ST)	4478	9176	5806	13975	12853	15268	5504	6809	10966	11801	14431	13688	18208	20716	21681	450	1	1956	25834	27241	21826	20712	21919	21643
p0716	HNRPC_MOUSE	Heterogeneous nuclear ribonucleoproteins C1/C2 OS=Mus musculus GN=Hnrnpc PE=1 SV=1	DDEKEPEEGEDDRDSANGEDDS	Phospho (ST)	21458	35712	27816	31932	70473	45195	17319	37546	22110	27460	37795	29098	52319	60841	19186	76672	96307	52064	150951	220999	63723	69726	106451	24280
p0717	H2AX_MOUSE		APAVGKKASQASQEY	Phospho (ST); Phospho (Y)	19084	18048	17754	18916	22394	17700	20685	16292	15171	21183	21519	16740	30061	23782	24246	19489	14580	14343	27997	38757	28370	24810	25918	23025
p0718	DDX21_MOUSE	Nucleolar RNA helicase 2 OS=Mus musculus GN=Ddx21 PE=1 SV=3	SNSSDAPGEESSSETEKEIPVEQK	Phospho (ST)	138801	145206	148682	147550	175407	149580	129309	174390	139928	140771	168979	128795	253188	311484	237655	192996	257937	175876	205614	428418	247855	256347	336772	193657
p0719	PEX1_MOUSE	Peroxisome biogenesis factor 1 OS=Mus musculus GN=Pex1 PE=1 SV=2	SQSGEDESLNQPGPIK	Phospho (ST)	20174	21511	21314	21609	24610	22378	19713	21576	18500	23641	20578	20550	20336	22781	13634	16252	14275	9875	14686	21480	16621	15669	17530	13192
p0720	EIF3B_MOUSE	Eukaryotic translation initiation factor 3 subunit B OS=Mus musculus GN=Eif3b PE=1 SV=1	AKPAAQSEEETATSPAASPTPQSAER	Phospho (ST)	8149	9203	9074	14752	18958	16405	9897	11894	9074	11742	13272	9423	20180	17690	12766	8299	7555	8425	21578	31604	8511	16870	21434	10401
p0721	SFR1_MOUSE	Swi5-dependent recombination DNA repair protein 1 homolog OS=Mus musculus GN=Sfr1 PE=1 SV=2	ENPPSPPTSPAAPQPR	2 Phospho (ST)	4074	10588	4141	10176	6750	3989	21390	4705	4545	14041	7960	1362	149008	134000	1	123012	4395	2593	5808	36624	1	5017	151830	3190
p0722	NOP56_MOUSE	Nucleolar protein 56 OS=Mus musculus GN=Nop56 PE=1 SV=2	EELASDLEEMATSSAK	Oxidation (M); Phospho (ST)	13491	24390	21420	11634	18635	19852	12373	18089	14674	14881	18257	17571	19163	22181	23161	20263	20985	21047	22013	27457	22890	13690	22206	19690
p0723	NIPA_MOUSE	Nuclear-interacting partner of ALK OS=Mus musculus GN=Zc3hc1 PE=1 SV=1	SMGTGDSAGVEVPSSPLR	Phospho (ST)	5355	2562	3709	3152	4810	5883	6111	6570	6328	4764	7324	4715	8150	5461	5933	3348	3570	4497	8354	8858	7405	7418	8832	6869
p0724	ERC6L_MOUSE	DNA excision repair protein ERCC-6-like OS=Mus musculus GN=Ercc6l PE=1 SV=1	ILSDDEDEDEEDAFK	Phospho (ST)	3192	5916	7842	3804	8366	7017	4038	3051	3551	4928	7508	3812	8279	5669	7222	6121	6879	6235	10048	11751	10234	6374	8722	8289
p0725	YAP1_MOUSE	Yorkie homolog OS=Mus musculus GN=Yap1 PE=1 SV=2	QASTDAGTAGALTPQHVR	Phospho (ST)	4832	7235	5730	10827	14545	11649	10256	9718	4839	8542	10475	7702	16891	17974	14716	5648	9021	6084	19818	35429	14128	19265	25302	12096
p0726	HNRPC_MOUSE	Heterogeneous nuclear ribonucleoproteins C1/C2 OS=Mus musculus GN=Hnrnpc PE=1 SV=1	MESEAGADDSAEEGDLLDDDDNEDR	Phospho (ST)	2285	10300	9390	9365	13963	15925	4918	8556	10622	11208	13342	9262	13965	18332	15381	11034	13470	11711	16395	32143	22110	13822	23409	16732
p0727	ATX2L_MOUSE	Ataxin-2-like protein OS=Mus musculus GN=Atxn2l PE=1 SV=1	EVDGLLTSDPMGSPVSSK	Phospho (ST)	39678	33508	34899	39440	38716	31817	36514	37925	25512	45012	40601	33950	91634	74964	83708	64665	43071	41628	103071	114740	79946	88817	101478	74244
p0728	MBB1A_MOUSE	Myb-binding protein 1A OS=Mus musculus GN=Mybbp1a PE=1 SV=2	SPTKAEPATPAEAAQSDR	Phospho (ST)	9507	10567	9605	7076	11198	6294	8009	8808	4185	9117	9408	6627	11504	9504	4898	7255	6862	4567	11208	15007	4489	9672	9520	2538
p0729	LEG8_MOUSE		FKDLSSIDTLSVDGDIR	Phospho (ST)	36162	35138	36092	38242	46956	43435	44495	36562	34049	48902	58408	37827	90452	68741	58701	21771	24996	24060	75453	94935	65567	80531	101438	68402
p0730	NAA15_MOUSE	N-alpha-acetyltransferase 15, NatA auxiliary subunit OS=Mus musculus GN=Naa15 PE=1 SV=1	ITVNGDSSAETEELANEI	Phospho (ST)	15344	9407	10485	9823	16902	11680	11099	9984	9422	16911	14631	13585	25697	20240	22268	17365	17492	12371	24758	27225	19268	23394	24568	21623
p0731	PALM3_MOUSE	Paralemmin-3 OS=Mus musculus GN=Palm3 PE=2 SV=1	TSLPDAPVGMSPESPSDPR	Phospho (ST)	13138	13318	12876	12992	12575	9244	12973	9574	7747	15674	12655	10475	10450	9440	6825	9129	6927	6622	13267	10344	8433	9236	11899	8582
p0732	NSUN2_MOUSE	tRNA (cytosine(34)-C(5))-methyltransferase OS=Mus musculus GN=Nsun2 PE=1 SV=2	FQQPPQPEGEEDASDGGR	Phospho (ST)	9512	7113	8102	6074	7537	9503	7714	8590	5328	8092	9885	4994	15733	15892	10497	10999	10380	7372	15437	19712	7304	15205	15394	6446
p0733	MTMR7_MOUSE	Myotubularin-related protein 7 OS=Mus musculus GN=Mtmr7 PE=2 SV=2	SPSQGDEDSALILTQDNLK	Phospho (ST)	12215	10099	9948	7575	11388	10290	8446	9294	7702	13519	12370	9048	10312	8104	8471	8326	5158	6006	9882	12938	10071	10196	12746	8982
p0734	SRRM1_MOUSE	Serine/arginine repetitive matrix protein 1 OS=Mus musculus GN=Srrm1 PE=1 SV=2	KETESEAEDDNLDDLER	2 Phospho (ST)	42404	57999	54002	30226	50603	44847	10557	14562	10568	28004	25735	20398	63456	65776	52720	45314	42611	47697	104005	211770	120004	60072	101328	63255
p0735	PDIP2_MOUSE	Polymerase delta-interacting protein 2 OS=Mus musculus GN=Poldip2 PE=2 SV=1	ALAVGSR	Phospho (ST)	11601	11876	12377	11271	8417	10603	8249	15379	13114	12494	14725	11209	18711	18932	9340	8897	13198	10160	15929	29919	5904	17549	23696	8134
p0736	DDX50_MOUSE		KNVTEMAMNPHIK	Oxidation (M); Phospho (ST)	1	1	1	1757	9388	4530	1	1130	681	1	637	1	1188	5844	1737	1	1	1	16491	42511	19864	2196	5542	1662
p0737	SRRM1_MOUSE	Serine/arginine repetitive matrix protein 1 OS=Mus musculus GN=Srrm1 PE=1 SV=2	RRSPTPPPR	2 Phospho (ST)	71626	79878	44646	59271	89425	47599	51658	66516	122951	51126	151686	33913	363922	308065	113119	176372	59027	37017	163093	181628	65580	117028	139876	91862
p0738	CRY2_MOUSE	Cryptochrome-2 OS=Mus musculus GN=Cry2 PE=1 SV=1	ALSSGPASPKR	2 Phospho (ST)	1641	1	584	1	1876	814	1	1	1015	1	1	1183	2776	2314	1073	2940	2789	1755	6109	1	2244	1544	1702	457
p0739	INCE_MOUSE	Inner centromere protein OS=Mus musculus GN=Incenp PE=1 SV=2	SPLGNIR	Phospho (ST)	7663	7917	9345	1	8426	7037	10318	10999	6906	9300	15258	7147	21828	26449	17659	14115	23229	11567	13599	35139	18597	23824	28532	13102
p0740	SRRM1_MOUSE	Serine/arginine repetitive matrix protein 1 OS=Mus musculus GN=Srrm1 PE=1 SV=2	QSPSPSTRPIR	Phospho (ST)	7221	6330	4821	8424	5546	7199	4372	6932	4157	5454	7438	5718	8545	9017	2598	3611	4929	2856	15349	16122	5004	6624	11822	2516
p0741	CCNK_MOUSE	Cyclin-K OS=Mus musculus GN=Ccnk PE=1 SV=3	RAVVVSPK	Phospho (ST)	966	1	1426	1	2674	1	1	2733	1481	1	1	1891	1	4715	1641	1	2796	1483	6052	10857	1	2395	4349	1
p0742	THOC2_MOUSE	THO complex subunit 2 OS=Mus musculus GN=Thoc2 PE=3 SV=1	TPVSGSLKSPVPR	Phospho (ST)	5244	1361	1094	6724	6447	2071	3320	3916	4752	4849	5527	3586	11572	10505	10610	6815	5836	3760	6487	7842	8851	7912	8953	6575
p0743	MYO1F_MOUSE		GRPSTAGSK	Phospho (ST)	1	7033	5946	6119	5143	7201	6226	12262	11705	8803	11842	7412	9089	11621	7699	3889	9420	2262	8172	18289	375	14473	867	4122
p0744	CLSPN_MOUSE	Claspin OS=Mus musculus GN=Clspn PE=2 SV=2	SPSPGLFR	Phospho (ST)	1	1	1	1	1	988	1	1	803	1	1	1	2774	4430	4937	1471	1685	2282	1	3622	5305	1	4012	3501
p0745	MEP50_MOUSE	Methylosome protein 50 OS=Mus musculus GN=Wdr77 PE=1 SV=1	KDTPPPLVPPAAR	Phospho (ST)	15322	10402	9456	18290	16423	13521	11367	15192	14295	9365	15308	11984	25030	19836	18785	19653	14561	14094	18758	19792	20606	17326	15787	13487
p0746	PKN2_MOUSE	Serine/threonine-protein kinase N2 OS=Mus musculus GN=Pkn2 PE=1 SV=3	APQMNINIATWGRLVR	Phospho (ST)	1	1	4329	9363	6910	8220	5528	8692	6917	6666	7756	7497	5788	6298	7586	1	4666	4358	4943	1	6587	1	9767	5624
p0747	PNISR_MOUSE	Arginine/serine-rich protein PNISR OS=Mus musculus GN=Pnisr PE=1 SV=1	ERPPSFR	Phospho (ST)	13240	13065	13973	20015	20758	21495	16260	21579	16519	16059	17716	14813	30625	38528	20524	15236	15378	10173	44137	61584	14899	32405	45615	16641
p0748	SRRT_MOUSE		ERFSPPR	Phospho (ST)	13240	13065	13973	20015	20860	21495	16260	21579	16519	15935	17716	14813	30625	38528	20524	15236	15378	10173	44137	61584	14899	32405	45615	16641
p0749	TR150_MOUSE	Thyroid hormone receptor-associated protein 3 OS=Mus musculus GN=Thrap3 PE=1 SV=1	GGFSDADVK	Phospho (ST)	44273	42672	39843	35869	36117	36581	27586	50591	37688	42042	59827	34463	69395	97197	74340	70314	91606	60476	74902	124655	36950	69722	99778	42787
p0750	GNN_MOUSE	Tetratricopeptide repeat protein GNN OS=Mus musculus GN=Gnn PE=1 SV=1	KPNLSPLK	Phospho (ST)	18516	23058	20079	20576	24339	24726	18945	26292	22278	23621	30574	21240	41329	41421	24964	12617	21557	16050	38090	66977	19321	32531	49532	18547
p0751	MRP_MOUSE	MARCKS-related protein OS=Mus musculus GN=Marcksl1 PE=1 SV=2	LSGLSFKR	Phospho (ST)	9800	10414	11340	29788	35866	34433	17027	20225	20662	18547	18205	15926	109008	96386	97857	9274	15296	16169	128351	162747	105436	87016	122552	72844
p0752	EFCB5_MOUSE	EF-hand calcium-binding domain-containing protein 5 OS=Mus musculus GN=Efcab5 PE=2 SV=2	KGRLSGTSK	Phospho (ST)	32579	28494	23965	38655	53163	24852	31475	32072	23829	29951	29544	20774	33830	27407	7939	19362	22544	12102	45267	61701	11094	29379	55941	7964
p0753	CAYP2_MOUSE	Calcyphosin-2 OS=Mus musculus GN=Caps2 PE=2 SV=1	QYIQRSTEKPK	Gln->pyro-Glu (N-term Q); Phospho (ST); Phospho (Y)	42022	26782	26863	25910	44852	32067	32056	38489	39425	35053	40329	26106	37795	38626	10262	54331	37398	22322	28634	34982	16928	25687	39662	9534
p0754	BCLF1_MOUSE	Bcl-2-associated transcription factor 1 OS=Mus musculus GN=Bclaf1 PE=1 SV=2	KAEGEPQEESPLK	Phospho (ST)	18467	15379	19162	13919	21746	17382	7353	14088	10218	11869	17083	18699	17853	22555	13380	18949	24498	13841	38710	53293	18894	22379	32109	13434
p0755	CP088_MOUSE	Protein C16orf88 homolog OS=Mus musculus GN=Tsg118 PE=1 SV=2	AASQGSGLKTSPDPK	Phospho (ST)	11168	8292	7580	4862	1	6877	8307	5274	6268	9692	9579	6451	17437	30072	5855	26338	21111	8215	30090	27698	10889	20826	29862	5923
p0756	SRRM2_MOUSE	Serine/arginine repetitive matrix protein 2 OS=Mus musculus GN=Srrm2 PE=1 SV=3	RSSSELSPEVVEK	Phospho (ST)	29001	19260	25303	57034	26319	40488	21091	31132	29310	28780	33402	28483	56511	72344	64978	30134	48621	37265	60846	109156	68754	49605	64029	42974
p0757	CO4A3_MOUSE	Collagen alpha-3(IV) chain OS=Mus musculus GN=Col4a3 PE=1 SV=2	MHSKTAPR	Oxidation (M); Phospho (ST)	2305	5191	1	1936	1	255	1573	2004	1	3218	1610	902	1274	1714	1	2836	1734	1	1	1	1292	4871	1	608
p0758	C2CD3_MOUSE	C2 domain-containing protein 3 OS=Mus musculus GN=C2cd3 PE=2 SV=2	IDGKELAGHSSRSTTPR	3 Phospho (ST)	2864	1	920	3463	7047	3564	1	2861	1663	1109	2645	2030	6672	11434	3335	1178	3471	2304	24823	30098	14187	8317	17116	2090
p0759	SRRM1_MOUSE	Serine/arginine repetitive matrix protein 1 OS=Mus musculus GN=Srrm1 PE=1 SV=2	RRSPSPAPPPPPPPPPPR	2 Phospho (ST)	1	3341	7582	10009	5897	10275	1	9927	5869	5516	1	5585	12787	14947	10423	4204	6585	5209	16556	24251	6963	10179	15415	7787
p0760	IWS1_MOUSE	Protein IWS1 homolog OS=Mus musculus GN=Iws1 PE=1 SV=1	ISDSESEELPKPR	Phospho (ST)	9656	4265	7343	12857	6040	9682	1	6598	7627	9343	11100	6712	14201	15024	12244	9185	9668	7645	13699	10303	13094	12882	15284	10219
p0761	ELMO1_MOUSE	Engulfment and cell motility protein 1 OS=Mus musculus GN=Elmo1 PE=1 SV=2	IQSSSMDAK	Phospho (ST)	37268	45605	32636	31312	38383	25082	26753	39332	21090	33952	40823	28878	54233	60077	30491	56394	67825	36664	74731	92077	31355	57488	90887	26613
p0762	CQ039_MOUSE	Uncharacterized protein C17orf39 homolog OS=Mus musculus PE=2 SV=1	FRGHQKSK	Phospho (ST)	599223	621733	473368	545316	689992	448251	499348	781905	401306	535535	641579	437224	966949	899622	183508	963507	685374	541530	783324	947758	228680	731951	819754	180224
p0763	BCLF1_MOUSE	Bcl-2-associated transcription factor 1 OS=Mus musculus GN=Bclaf1 PE=1 SV=2	TITPQNAPR	Phospho (ST)	19302	21402	19003	16651	23560	14128	17187	20093	12125	20140	23200	16316	42167	42903	21689	33108	37811	19506	45691	51238	17289	38671	59299	18289
p0764	ACINU_MOUSE	Apoptotic chromatin condensation inducer in the nucleus OS=Mus musculus GN=Acin1 PE=1 SV=3	KSLSPGVSR	2 Phospho (ST)	7045	7059	5133	4663	9008	3615	3899	5929	1722	4003	4112	1	1	7714	3056	5433	9606	5837	7686	10328	2470	4730	8391	2300
p0765	DNM3B_MOUSE	DNA (cytosine-5)-methyltransferase 3B OS=Mus musculus GN=Dnmt3b PE=1 SV=2	TTNDSAASESPPPKR	Phospho (ST)	62295	42621	22844	37530	56515	27003	42349	39310	29958	45672	47494	28955	318828	271422	93609	302197	227152	111636	431979	432389	168202	247385	326257	61423
p0766	SRRM2_MOUSE	Serine/arginine repetitive matrix protein 2 OS=Mus musculus GN=Srrm2 PE=1 SV=3	TPPVALSSSR	Phospho (ST)	1	1	2347	1	1	510	1	1071	1704	1	1	1	12512	13660	9382	4839	9248	6973	9926	14743	5552	9125	13346	7710
p0767	RBM14_MOUSE	RNA-binding protein 14 OS=Mus musculus GN=Rbm14 PE=1 SV=1	QPTPPFFGR	Gln->pyro-Glu (N-term Q); Phospho (ST)	1	1	1	1	1	1	1	1	1	319	1	1	2857	3913	3358	1	1	1	1510	1	2725	777	1084	2861
p0768	RBM39_MOUSE	RNA-binding protein 39 OS=Mus musculus GN=Rbm39 PE=1 SV=2	YRSPYSGPK	Phospho (ST)	4207	3728	5539	22251	15627	11727	9820	7403	6398	8457	8219	7542	25439	23453	7232	3760	6687	4678	46468	36839	13679	30099	26498	9215
p0769	SYTL2_MOUSE		DSLNARGAPR	Phospho (ST)	75804	97061	92178	73579	95844	101823	76315	101901	88546	88342	91673	100125	102758	95653	106362	54520	61537	82505	82236	112029	97447	87814	89275	101506
p0770	BOLL_MOUSE	Protein boule-like OS=Mus musculus GN=Boll PE=2 SV=2	IVNDRAGVSK	Phospho (ST)	6440	6385	4697	6227	10202	6006	7713	9492	6814	9229	10610	7228	17903	17937	3169	13260	8336	6040	14600	20251	6031	14887	23191	4297
p0771	DNM3B_MOUSE	DNA (cytosine-5)-methyltransferase 3B OS=Mus musculus GN=Dnmt3b PE=1 SV=2	TTNDSAASESPPPKR	2 Phospho (ST)	231	1	175	1	1045	744	194	652	402	211	644	140	11351	16176	4691	12009	13044	4585	15527	20545	8704	9117	15302	2358
p0772	SAC2_MOUSE	Phosphatidylinositide phosphatase SAC2 OS=Mus musculus GN=Inpp5f PE=1 SV=1	SPSADSIHTR	Phospho (ST)	13840	16039	12607	21334	26725	10960	14707	18892	9449	16092	17150	9273	14247	12526	3065	10057	6418	3258	19717	19749	5678	12690	14209	2450
p0773	UBR5_MOUSE	E3 ubiquitin-protein ligase UBR5 OS=Mus musculus GN=Ubr5 PE=1 SV=2	RISQSQPVR	Phospho (ST)	17660	22095	15328	27092	31877	16473	20008	22498	10578	18800	29680	14236	35636	27785	6946	20187	15065	7700	41095	41643	14785	28010	43896	6208
p0774	SPTA2_MOUSE	Spectrin alpha chain, brain OS=Mus musculus GN=Sptan1 PE=1 SV=4	SLQQLAEER	Phospho (ST)	23185	23543	21920	35132	25186	24891	23577	25155	20336	31355	28375	23327	14789	13586	13176	10109	8443	8725	14758	17528	13529	14837	18844	9933
p0775	PSIP1_MOUSE	PC4 and SFRS1-interacting protein OS=Mus musculus GN=Psip1 PE=1 SV=1	ETNVSKEDTDQEEK	Phospho (ST)	580	2290	1163	737	1936	1007	957	847	1	2263	3914	1680	9295	7189	3509	6670	9495	4239	14228	23481	7466	1	7976	2364
p0776	TROAP_MOUSE		GVSPNPSKIPVLSQR	2 Phospho (ST)	24786	24514	18196	71559	85208	58583	18961	35380	24676	18520	24685	19523	50313	54616	18137	19351	24931	17382	146507	167819	57360	59363	72895	19594
p0777	SRSF4_MOUSE		SKPNVPAESR	Phospho (ST)	37930	38803	38099	35927	47885	30573	34265	51629	27447	37374	53429	37623	63955	75234	30509	49777	57027	28449	64623	84159	23090	56740	72012	22780
p0778	LITD1_MOUSE	LINE-1 type transposase domain-containing protein 1 OS=Mus musculus GN=L1td1 PE=2 SV=1	EVEVASPEVK	Phospho (ST)	1	1	1372	1	1	1	1	517	1	606	1	1	5988	7901	5188	7120	6332	4931	4668	1	1863	6059	1	3612
p0779	APEX1_MOUSE	DNA-(apurinic or apyrimidinic site) lyase OS=Mus musculus GN=Apex1 PE=1 SV=2	AAADDGEEPKSEPETK	Phospho (ST)	5038	3898	3226	2316	1	1	3134	1	3614	5734	3195	2095	6860	1	1	1	1	5474	14124	10466	1	1	11560	1
p0780	CASP8_MOUSE	Caspase-8 OS=Mus musculus GN=Casp8 PE=1 SV=1	ELRDPDNAQISPYR	Phospho (ST)	3625	2534	5781	7187	5721	9274	4322	4716	5520	1781	5824	3745	14926	18933	18921	7052	7858	8143	18095	20860	17605	16859	17584	10877
p0781	HNRH1_MOUSE	Heterogeneous nuclear ribonucleoprotein H OS=Mus musculus GN=Hnrnph1 PE=1 SV=3	HTGPNSPDTANDGFVR	Phospho (ST)	9202	7649	11108	25749	26392	21532	6523	13474	12513	9956	15617	11287	36727	38092	31969	11850	12159	12773	43346	61858	20648	28277	34490	22094
p0782	PLXA1_MOUSE	Plexin-A1 OS=Mus musculus GN=Plxna1 PE=1 SV=1	GPIDAITGEAR	Phospho (ST)	7590	15352	10527	6534	7227	4599	7248	5225	4659	7881	6639	2826	19424	10673	4020	16871	8964	9445	23350	14810	4951	22798	17330	4370
p0783	NIPBL_MOUSE	Nipped-B-like protein OS=Mus musculus GN=Nipbl PE=1 SV=1	AITSLLGGGSPK	Phospho (ST)	30521	26642	28036	37562	45973	35851	38600	30257	31254	40403	31493	29873	89885	76649	66387	56960	50654	46727	76452	103970	74090	78498	85203	58599
p0784	CHD8_MOUSE	Chromodomain-helicase-DNA-binding protein 8 OS=Mus musculus GN=Chd8 PE=1 SV=1	LTSQDYEVR	Phospho (ST)	25009	25733	26350	1	1	1	1	1	4162	1	1	1	1	1	1	3194	1	29625	1	1	1	1	1	1
p0785	BUD13_MOUSE	BUD13 homolog OS=Mus musculus GN=Bud13 PE=1 SV=1	HDTPDTSPPR	Phospho (ST)	10747	15160	8887	14485	17037	10291	9792	11323	7867	11607	11539	6845	15239	15367	4511	11303	7108	4202	21239	17641	6596	16306	17335	2964
p0786	E2F7_MOUSE	Transcription factor E2F7 OS=Mus musculus GN=E2f7 PE=2 SV=1	MEVNCLTLK	Oxidation (M); Phospho (ST)	5944	3945	6800	6704	7404	7220	8194	4409	5982	6143	7884	5827	23447	21595	18733	18244	12748	14049	24107	32664	23143	20907	25312	19791
p0787	TM190_MOUSE		LSKTVSSLSK	2 Phospho (ST)	129255	123812	129355	129713	140595	154269	143177	135167	138871	141482	123603	136133	364129	461295	379262	312658	310592	263915	355144	612855	355444	363686	443745	323423
p0788	CO7A1_MOUSE	Collagen alpha-1(VII) chain OS=Mus musculus GN=Col7a1 PE=2 SV=3	GSKGEPGDKGSAGSIGVR	2 Phospho (ST)	5234	7129	9597	9948	18351	17235	6300	11050	9317	5134	12762	7940	11735	16414	13521	9979	9571	8771	12052	25896	7377	7589	19687	7321
p0789	JHD2C_MOUSE	Probable JmjC domain-containing histone demethylation protein 2C OS=Mus musculus GN=Jmjd1c PE=1 SV=3	SSSSPEVVKPK	Phospho (ST)	4870	11704	8153	8304	10069	1718	11765	17541	7259	12042	12146	9534	51131	30576	11468	38097	34195	20406	45661	56512	17290	11832	28838	6605
p0790	SRRM2_MOUSE	Serine/arginine repetitive matrix protein 2 OS=Mus musculus GN=Srrm2 PE=1 SV=3	RQPSPQPSPR	Phospho (ST)	1	1	11358	7486	9938	3230	12186	14472	7085	12100	15883	7351	22690	14205	6569	24360	18823	8982	13776	18108	7688	6206	17268	3093
p0791	TOM34_MOUSE	Mitochondrial import receptor subunit TOM34 OS=Mus musculus GN=Tomm34 PE=2 SV=1	SRVPSAGDVER	Phospho (ST)	2080	1280	1397	3178	3106	4709	1847	1	1429	1	1	3405	21304	21548	11757	7574	11652	6872	22941	34731	9297	17281	26266	8847
p0792	HS90A_MOUSE	Heat shock protein HSP 90-alpha OS=Mus musculus GN=Hsp90aa1 PE=1 SV=4	ESDDKPEIEDVGSDEEEEEKK	Phospho (ST)	38307	25994	37489	66468	77485	78720	12429	25592	28677	24764	35133	25361	39046	67205	57749	19674	40604	30014	150931	233509	135381	58562	83655	59307
p0793	CDK18_MOUSE		LGEGTYATVFK	Phospho (ST)	9115	6490	11414	16125	19269	16895	22678	19372	18214	25469	27947	21501	37022	30025	26549	1	1	2737	38297	46889	35969	37111	42739	30858
p0794	CLCB_MOUSE	Clathrin light chain B OS=Mus musculus GN=Cltb PE=2 SV=1	LRSVLMSLKQTPLSR	Oxidation (M); 2 Phospho (ST)	6744	13492	14351	19449	18139	17808	11003	14255	14446	16513	15821	12617	25710	33162	30550	8629	15816	18315	43126	43505	37069	30381	36265	26531
p0795	RMTL1_MOUSE	RNA methyltransferase-like protein 1 OS=Mus musculus GN=Rnmtl1 PE=2 SV=1	VLSPSGQVEER	Phospho (ST)	5129	3678	3774	4830	2968	1	2821	4971	2912	4741	3854	2016	9428	12168	9094	7075	8539	5883	5391	10312	4313	1	7819	2882
p0796	LSR_MOUSE	Lipolysis-stimulated lipoprotein receptor OS=Mus musculus GN=Lsr PE=1 SV=1	NLALSRESLVV	Phospho (ST)	1	1	1252	2578	2088	1	1449	1062	1	437	1999	1	9994	10008	9887	3851	3702	5146	5128	12022	9628	7041	9989	9288
p0797	API5_MOUSE	Apoptosis inhibitor 5 OS=Mus musculus GN=Api5 PE=2 SV=2	TSEDTSSGSPPKKSPGGPK	Phospho (ST)	8597	8997	2986	15007	14613	7472	7331	5889	5306	6584	6416	3742	15231	11609	4188	12197	6839	4233	30477	24287	7349	11049	17122	3071
p0798	RIF1_MOUSE	Telomere-associated protein RIF1 OS=Mus musculus GN=Rif1 PE=1 SV=2	NLSRLYTVLK	Phospho (ST)	24371	22774	26009	28506	41081	32170	24759	37089	28516	30168	31315	24979	31306	33266	26053	21375	26737	23189	26715	40107	23858	24555	35015	25177
p0799	AP3D1_MOUSE	AP-3 complex subunit delta-1 OS=Mus musculus GN=Ap3d1 PE=1 SV=1	HSSLPTESDEDIAPAQR	Phospho (ST)	15391	14421	9637	27664	24371	21822	11943	12716	14787	12502	13972	11946	14805	18728	16632	4138	6314	6711	18425	24060	19285	11492	17122	13283
p0800	RRMJ3_MOUSE	Putative rRNA methyltransferase 3 OS=Mus musculus GN=Ftsj3 PE=1 SV=1	KSPQGQNEVPK	Phospho (ST)	1	2106	2796	875	1	1	1324	1397	871	1	2256	858	4476	2282	1582	4178	3748	2691	1	1	1139	1	5132	1068
p0801	MINK1_MOUSE	Misshapen-like kinase 1 OS=Mus musculus GN=Mink1 PE=1 SV=3	LDSSPVLSPGNK	Phospho (ST)	1	1	969	1262	379	1	1538	669	901	1	1296	1136	7908	4811	7476	3865	6263	4845	5460	8767	6197	4047	4544	4415
p0802	ABI2_MOUSE	Abl interactor 2 OS=Mus musculus GN=Abi2 PE=1 SV=1	NMAPSQQSPVR	Phospho (ST)	1910	1	4238	2164	3539	1	2936	2521	2017	3141	3958	1184	19167	20857	10336	7383	12341	6806	21748	25720	9268	17137	23137	7265
p0803	ZF106_MOUSE	Zinc finger protein 106 OS=Mus musculus GN=Zfp106 PE=1 SV=3	SLSESSVVMDR	Oxidation (M); Phospho (ST)	1	11071	10439	8874	13342	14448	9677	11803	11324	14567	15175	11306	17839	22130	18174	16931	18250	14908	11868	18043	16325	12942	19239	13200
p0804	CNOT3_MOUSE	CCR4-NOT transcription complex subunit 3 OS=Mus musculus GN=Cnot3 PE=1 SV=1	STDSEVSQSPAK	Phospho (ST)	7205	12674	7482	6477	5788	1759	4182	2913	2632	8120	6897	3516	13500	14552	3804	13902	14779	5821	28297	29566	10101	14662	22334	3023
p0805	NPM2_MOUSE	Nucleoplasmin-2 OS=Mus musculus GN=Npm2 PE=2 SV=1	HSTSSVTETTAK	Phospho (ST)	6711	8089	3751	6099	7303	1850	3428	4941	2171	3711	4222	2238	13339	7447	3173	9108	7263	2744	9122	14173	4370	8461	18917	1856
p0806	GUAA_MOUSE	GMP synthase [glutamine-hydrolyzing] OS=Mus musculus GN=Gmps PE=1 SV=2	TLNMTTSPEEK	Phospho (ST)	23986	26152	21913	23532	22782	20487	25570	31878	21471	28122	35640	22546	52799	67068	48444	43987	53386	34032	54505	89182	25915	56223	78854	27554
p0807	SCRIB_MOUSE	Protein scribble homolog OS=Mus musculus GN=Scrib PE=1 SV=2	MQSPELPAPER	Phospho (ST)	5940	7063	6973	8273	8912	8047	8985	9390	7399	9203	8894	7605	21497	17585	18075	13418	11658	11196	20038	25478	20669	18912	20207	12856
p0808	DKC1_MOUSE	H/ACA ribonucleoprotein complex subunit 4 OS=Mus musculus GN=Dkc1 PE=1 SV=4	TVLESGGETGDGDNDTTKK	Phospho (ST)	8483	3898	5280	6437	8965	6600	1	8335	5763	4984	8076	5684	12041	15429	7603	7846	13055	6400	11739	21848	5483	11547	13013	5761
p0809	PNISR_MOUSE	Arginine/serine-rich protein PNISR OS=Mus musculus GN=Pnisr PE=1 SV=1	SPIALPVKQEPPQIDAVK	Phospho (ST)	1	1	1	687	1131	996	411	1	2136	378	1094	1	7082	4652	5467	1387	2440	3245	3874	2203	4850	1740	1	5282
p0810	H13_MOUSE	Histone H1.3 OS=Mus musculus GN=Hist1h1d PE=1 SV=2	SETAPAAPAAPAPVEKTPVK	Phospho (ST)	10417	8017	10462	9809	11763	13082	12824	11169	9156	11002	11536	10025	33942	36101	28403	24707	25944	20988	28232	38672	25435	26385	40744	21297
p0811	GUAA_MOUSE	GMP synthase [glutamine-hydrolyzing] OS=Mus musculus GN=Gmps PE=1 SV=2	TLNMTTSPEEK	Oxidation (M); Phospho (ST)	8338	11187	8786	6620	13288	7463	7127	11932	10222	9112	11829	9176	14515	15239	3972	14621	15836	9813	8970	14834	5472	11654	17600	3522
p0812	ACINU_MOUSE	Apoptotic chromatin condensation inducer in the nucleus OS=Mus musculus GN=Acin1 PE=1 SV=3	SLSPLSGTTDTKAESPAGR	2 Phospho (ST)	6583	4358	7495	10343	10361	10070	7728	9062	9659	8431	8347	8554	16787	16217	18341	13346	14704	12646	14858	20649	13912	13301	14837	11767
p0813	MCM2_MOUSE	DNA replication licensing factor MCM2 OS=Mus musculus GN=Mcm2 PE=1 SV=3	RISDPLTSSPGR	Phospho (ST)	5371	5113	5981	8712	11000	11074	7072	9109	7489	8701	8292	8136	26528	24790	22439	4434	5778	6392	25113	39454	25581	25175	27306	17554
p0814	SRRM2_MOUSE	Serine/arginine repetitive matrix protein 2 OS=Mus musculus GN=Srrm2 PE=1 SV=3	SSSELSPEVVEK	Phospho (ST)	16042	13548	14217	15474	14961	1	10178	12653	1	15528	17602	12804	22017	23903	17408	20953	17185	16594	26679	42951	1	18159	26350	16503
p0815	KAP0_MOUSE	cAMP-dependent protein kinase type I-alpha regulatory subunit OS=Mus musculus GN=Prkar1a PE=1 SV=3	TDSREDEISPPPPNPVVK	Phospho (ST)	57982	54610	55342	78129	63343	69817	60837	72500	62382	71116	74566	63313	105842	112664	103664	75806	62380	66611	90581	117600	95525	98189	101585	81318
p0816	ST2A1_MOUSE		ENNMSNFSLIK	Phospho (ST)	26465	27000	24399	32500	47337	28243	29724	33879	21812	29719	35609	23523	45976	44544	21320	20328	26053	16066	50958	58094	21673	35982	53388	14259
p0817	ATRX_MOUSE	Transcriptional regulator ATRX OS=Mus musculus GN=Atrx PE=1 SV=3	VCDQTSKFSPK	Phospho (ST)	26465	27000	24399	32500	47337	28243	29724	33879	21812	29719	35609	23523	45976	44544	21320	20328	26053	16066	50958	58094	21673	35982	53388	14259
p0818	DDX54_MOUSE	ATP-dependent RNA helicase DDX54 OS=Mus musculus GN=Ddx54 PE=1 SV=1	QKIDDRDSEEEGPSNQR	Gln->pyro-Glu (N-term Q); Phospho (ST)	1	4456	3833	8902	12132	9812	3565	6105	5226	5919	9771	5756	10932	14672	9546	4221	6844	4286	13621	21610	6030	10508	15088	4243
p0819	HDGR2_MOUSE	Hepatoma-derived growth factor-related protein 2 OS=Mus musculus GN=Hdgfrp2 PE=1 SV=1	AERGGSSGEELEDEEPVK	2 Phospho (ST)	8510	8232	5057	10174	8471	12523	1851	1	4842	4056	6483	5066	19605	27575	25581	14842	18837	16280	17350	36959	32534	14923	22981	15646
p0820	LARP7_MOUSE	La-related protein 7 OS=Mus musculus GN=Larp7 PE=1 SV=2	TASEGSEAETPEAPKQPAK	2 Phospho (ST)	1	3319	4769	1	7155	7363	2810	5465	4397	2127	5291	3147	9557	16262	10138	9718	12105	8058	13479	21185	6787	9112	12474	4416
p0821	ATRX_MOUSE	Transcriptional regulator ATRX OS=Mus musculus GN=Atrx PE=1 SV=3	YVESDDEKPTDENVNEK	Phospho (ST)	22873	23703	23236	33996	32918	30276	25869	35275	23561	29209	33370	27992	43451	40792	30448	29059	31825	22969	43892	53793	19472	33705	38479	11919
p0822	DDX21_MOUSE	Nucleolar RNA helicase 2 OS=Mus musculus GN=Ddx21 PE=1 SV=3	LGSDGAEESMETLPKPSEK	Oxidation (M); Phospho (ST)	3124	2162	3080	1903	1339	4735	1754	3801	3984	1859	4388	3284	5973	7022	4073	1782	5953	5621	3162	1	4869	1417	3638	3984
p0823	NOP56_MOUSE	Nucleolar protein 56 OS=Mus musculus GN=Nop56 PE=1 SV=2	APKEELASDLEEMATSSAK	Oxidation (M); Phospho (ST)	7351	22479	33630	18809	29408	31121	14468	28001	29851	17267	24314	26700	33610	46689	50831	18097	18930	27708	29372	48209	44310	24785	39645	37552
p0824	LITD1_MOUSE	LINE-1 type transposase domain-containing protein 1 OS=Mus musculus GN=L1td1 PE=2 SV=1	LTADLSPGTIDAR	Phospho (ST)	1	1	1	1	1	1	934	952	1124	1	2882	2424	13398	16752	13483	11996	11844	10016	17382	23172	14563	13120	16680	11078
p0825	ZFP37_MOUSE	Zinc finger protein 37 OS=Mus musculus GN=Zfp37 PE=2 SV=4	IHSEEQSEEED	Phospho (ST)	3623	9820	4513	5103	7811	2228	3984	5225	3384	5727	6814	3300	8943	9510	2902	9531	11903	4316	12011	16953	6262	14012	20637	1966
p0826	IMA3_MOUSE	Importin subunit alpha-3 OS=Mus musculus GN=Kpna3 PE=1 SV=1	NVPQEESLEDSDVDADFK	Phospho (ST)	1	1	1537	1	2698	790	724	2204	1	342	2437	2659	4745	7534	9283	2735	4933	4871	5740	11177	8938	2963	5977	6350
p0827	SKA3_MOUSE	Spindle and kinetochore-associated protein 3 OS=Mus musculus GN=Ska3 PE=1 SV=1	VNNSTPELAVCK	Phospho (ST)	2123	1	1	1	1	637	1738	1002	1620	1250	3031	1	5688	5225	4075	782	5609	3951	5061	1	5243	3875	7490	4708
p0828	BAZ2A_MOUSE	Bromodomain adjacent to zinc finger domain protein 2A OS=Mus musculus GN=Baz2a PE=1 SV=2	QPSSPSHNTNLR	Phospho (ST)	3385	4429	2834	5961	6620	4790	3891	5159	2651	3401	5271	2281	15759	11181	3293	9243	6043	4663	14671	17767	5340	13188	16145	1755
p0829	PRC2A_MOUSE	Protein PRRC2A OS=Mus musculus GN=Prrc2a PE=1 SV=1	SDSGGSSSEPFER	Phospho (ST)	3004	3939	4492	3625	3353	4677	2407	6486	4122	1	5309	3160	15082	18271	11713	9810	11667	8356	14997	25162	6147	11051	16697	8876
p0830	DNMT1_MOUSE	DNA (cytosine-5)-methyltransferase 1 OS=Mus musculus GN=Dnmt1 PE=1 SV=5	SKSDSDTLSVETSPSSVATR	Phospho (ST)	7429	3465	3800	7547	5490	6936	3287	2583	5303	3093	7488	4335	9517	10755	9307	4809	8586	5853	8977	11737	10543	7747	7573	6983
p0831	H13_MOUSE	Histone H1.3 OS=Mus musculus GN=Hist1h1d PE=1 SV=2	SETAPAAPAAPAPVEKTPVKK	Phospho (ST)	2236	2484	1	6048	3379	3915	3275	4450	3577	1560	4689	2560	10896	11922	7994	5183	5967	6454	12139	12376	3729	11790	17881	8063
p0832	CA052_MOUSE	UPF0690 protein C1orf52 homolog OS=Mus musculus PE=1 SV=1	LLPEGEETVESDDDKDER	Phospho (ST)	57280	52384	48324	77827	57981	61675	49735	57703	54493	56063	65026	54799	88349	92773	81001	51082	62410	53602	90537	121576	75184	69646	77360	62677
p0833	ATX2L_MOUSE	Ataxin-2-like protein OS=Mus musculus GN=Atxn2l PE=1 SV=1	QGSGRESPSLVSR	Phospho (ST)	1863	1	1	6729	8582	6930	3170	5655	2911	4840	5770	2379	23876	21989	11568	5104	6635	3757	26368	36164	9970	20923	26805	7195
p0834	INADL_MOUSE	InaD-like protein OS=Mus musculus GN=Inadl PE=1 SV=2	AGSPKPEANLSVEAEEIGER	Phospho (ST)	5801	7776	9480	11445	14509	13422	7491	8306	8748	9544	12594	11744	12165	12913	11705	3949	5941	8960	18844	23853	17270	14570	20751	12746
p0835	KLC1_MOUSE	Kinesin light chain 1 OS=Mus musculus GN=Klc1 PE=1 SV=3	ALGIYQTKLGPDRTPNVAK	Phospho (ST); Phospho (Y)	567006	572230	498565	590978	585730	436361	548103	599929	495200	638273	594366	456994	914472	765424	572900	640094	688914	537909	750849	1386188	301879	751983	1016327	563052
p0836	GNL3_MOUSE	Guanine nucleotide-binding protein-like 3 OS=Mus musculus GN=Gnl3 PE=1 SV=2	ELSPEQSTAGKPSDGSSALDR	Phospho (ST)	144721	139317	128403	167824	148132	142368	123431	132357	111308	147876	163716	121865	199115	204686	164771	143176	136840	125558	212495	330670	143599	176407	223496	113698
p0837	DGCR8_MOUSE	Microprocessor complex subunit DGCR8 OS=Mus musculus GN=Dgcr8 PE=2 SV=2	EQNCDLAPSGEVSPVKPLGR	Phospho (ST)	29727	28549	29532	31133	32391	36388	26200	28287	25483	26617	27723	27886	40505	35004	30828	22238	20454	19924	43735	62960	41140	33167	46740	30807
p0838	HCFC1_MOUSE	Host cell factor 1 OS=Mus musculus GN=Hcfc1 PE=1 SV=2	VASSPVMVSNPATR	Phospho (ST)	5870	5903	5560	6971	4143	5730	6882	5623	5507	9340	9386	6024	25667	22380	19253	17541	16571	11075	18550	31900	19101	18501	22217	15509
p0839	ZN638_MOUSE	Zinc finger protein 638 OS=Mus musculus GN=Znf638 PE=1 SV=2	QSSVTQVTEQSPK	Phospho (ST)	4136	5333	4695	1110	4188	3019	3135	4911	2839	6092	6361	4749	17358	14699	9046	10944	11714	7336	14111	22129	4801	10547	15947	5562
p0840	IWS1_MOUSE	Protein IWS1 homolog OS=Mus musculus GN=Iws1 PE=1 SV=1	ETTVASDSEEEAGKEESSVK	2 Phospho (ST)	11653	19472	16049	17219	20436	21301	6317	14895	15523	10452	15823	14479	31118	38401	25382	22921	34123	33873	31370	49839	15395	23381	45205	11717
p0841	PNISR_MOUSE	Arginine/serine-rich protein PNISR OS=Mus musculus GN=Pnisr PE=1 SV=1	QRSPIALPVKQEPPQIDAVK	Gln->pyro-Glu (N-term Q); Phospho (ST)	855	1	2468	3711	4120	3346	1	3037	4341	3637	3636	5151	13051	10514	14775	1740	4581	7303	11386	15076	10676	12800	11519	12649
p0842	OTUD4_MOUSE	OTU domain-containing protein 4 OS=Mus musculus GN=Otud4 PE=1 SV=1	TAADVVSPGANSVDR	Phospho (ST)	13509	10590	10186	11886	11106	9810	11565	10631	9117	13726	15268	9629	36559	35493	29502	33340	29830	28615	42775	48125	25720	33952	34604	21562
p0843	NAF1_MOUSE	H/ACA ribonucleoprotein complex non-core subunit NAF1 OS=Mus musculus GN=Naf1 PE=1 SV=2	NDQEPPPEVLDFSDDEKEK	Phospho (ST)	4742	6933	6377	6403	8820	7603	4309	6132	6466	5654	7843	7036	15715	20741	22323	5818	10736	10611	24423	36609	29665	16711	19216	18538
p0844	SNUT2_MOUSE	U4/U6.U5 tri-snRNP-associated protein 2 OS=Mus musculus GN=Usp39 PE=2 SV=2	EREADEDSEPER	Phospho (ST)	3433	6571	3162	8478	10466	3071	1	3770	1706	4571	4570	2114	7838	7156	1484	3734	4059	1510	13003	17634	4857	8392	8463	1384
p0845	STMN1_MOUSE	Stathmin OS=Mus musculus GN=Stmn1 PE=1 SV=2	ASGQAFELILSPR	2 Phospho (ST)	1	1	1	1	1	1	456	1	1	312	1	1	9459	11658	12366	6639	7360	5035	11447	13457	11039	13994	16851	11577
p0846	JERKL_MOUSE	Jerky protein homolog-like OS=Mus musculus GN=Jrkl PE=2 SV=1	AKGNPISGPICAKR	Phospho (ST)	17395	19504	22403	28178	32858	24651	17687	26023	22391	30198	25664	20297	130247	129939	112946	87725	94860	83007	121498	149005	113554	99566	145981	95422
p0847	PABP2_MOUSE	Polyadenylate-binding protein 2 OS=Mus musculus GN=Pabpn1 PE=2 SV=3	QMNMSPPPGNAGPVIMSLEEK	Oxidation (M); Phospho (ST)	2012	2088	2064	2656	3535	2898	2994	3662	2478	3640	4580	5646	12694	10057	12605	5051	3806	3910	15430	14809	14565	12542	12807	12160
p0848	RL18_MOUSE	60S ribosomal protein L18 OS=Mus musculus GN=Rpl18 PE=2 SV=3	ILTFDQLALESPK	Phospho (ST)	1670	2654	3086	4171	4079	5908	3557	5816	4916	6174	5972	4956	13219	14777	10790	3156	6152	6072	15557	17857	14351	13959	13524	11401
p0849	KDM2A_MOUSE	Lysine-specific demethylase 2A OS=Mus musculus GN=Kdm2a PE=1 SV=2	KIEESDEEAVQAK	Phospho (ST)	7186	5108	4900	9278	13277	7379	4243	5066	4329	5894	9918	5448	8305	11977	6510	4991	5940	4729	12637	21201	7608	9849	15820	5276
p0850	P66A_MOUSE	Transcriptional repressor p66 alpha OS=Mus musculus GN=Gatad2a PE=1 SV=2	EATAQKPTASSGSTVTTPPPLVR	Phospho (ST)	5499	5767	5502	8776	8722	7478	9174	7672	8291	8989	8716	7664	17401	21627	17635	14172	9908	12776	14085	19062	18830	17816	17048	13198
p0851	WNK3_MOUSE		QVETEDKRSAIASDPIPLTR	2 Phospho (ST)	16110	11903	12741	24908	16637	17676	16699	15145	11731	22275	16447	13207	123158	114854	93411	78162	71649	66875	128633	155158	125210	132615	116003	95417
p0852	NOP14_MOUSE	Nucleolar protein 14 OS=Mus musculus GN=Nop14 PE=1 SV=2	FGEYNSNISPEEK	Phospho (ST)	14975	17054	12581	17747	20682	16689	18158	19652	14961	17880	20032	16171	28235	25449	19913	17521	17944	15266	21213	30521	21117	21355	34167	17742
p0853	UFD1_MOUSE	Ubiquitin fusion degradation protein 1 homolog OS=Mus musculus GN=Ufd1l PE=1 SV=2	GVEPSPSPIKPGDIK	Phospho (ST)	4004	7355	5710	4779	7008	5734	7259	6686	5854	9433	5594	6487	16135	15296	12128	9246	8439	10402	13680	25145	13150	15511	17018	10022
p0854	STMN1_MOUSE	Stathmin OS=Mus musculus GN=Stmn1 PE=1 SV=2	SKESVPDFPLSPPK	Phospho (ST)	7813	10361	10607	11051	14840	13789	11340	7821	9947	11293	13043	9207	104274	78129	84430	61015	61744	59806	97519	130087	105603	89393	96065	80221
p0855	SMRC1_MOUSE	SWI/SNF complex subunit SMARCC1 OS=Mus musculus GN=Smarcc1 PE=1 SV=2	KPSPSPPPPTATESR	Phospho (ST)	1	992	1137	1	2491	1162	478	2292	1138	1390	1940	906	3915	8226	2946	2323	4936	2536	1	6479	2941	4120	5875	2317
p0856	DNM3B_MOUSE	DNA (cytosine-5)-methyltransferase 3B OS=Mus musculus GN=Dnmt3b PE=1 SV=2	TTNDSAASESPPPKR	Phospho (ST)	33433	42368	22740	50771	44614	18381	33824	32198	19740	39361	38740	18732	253375	181507	60036	2610	137166	63419	302584	324727	102652	200130	263278	48331
p0857	SNUT2_MOUSE	U4/U6.U5 tri-snRNP-associated protein 2 OS=Mus musculus GN=Usp39 PE=2 SV=2	EADEDSEPEREVR	Phospho (ST)	1	5480	5750	7859	14115	7633	6224	7318	3892	4539	6193	5752	10174	10887	5668	3184	6676	3596	9963	13023	4256	6873	10478	3943
p0858	SGTA_MOUSE	Small glutamine-rich tetratricopeptide repeat-containing protein alpha OS=Mus musculus GN=Sgta PE=1 SV=2	SRTPSASHEEQQE	2 Phospho (ST)	13747	14536	7597	19174	18138	7659	5167	7002	4123	4869	5559	3230	22785	14444	6275	21418	18847	8700	31947	48324	12352	18412	33150	4623
p0859	WIZ_MOUSE	Protein Wiz OS=Mus musculus GN=Wiz PE=1 SV=2	SPQLSLSPRPTSPK	2 Phospho (ST)	1664	4511	3267	1	3348	3161	1	2962	2280	2614	3351	2825	11460	14139	10185	9548	7880	6934	12115	18753	13139	10790	16239	10945
p0860	YETS2_MOUSE	YEATS domain-containing protein 2 OS=Mus musculus GN=Yeats2 PE=2 SV=2	IVPQSQVPNPESPGK	Phospho (ST)	8382	5301	6991	6752	5816	7753	7252	8401	6564	9201	9129	7371	13818	13744	13155	11567	9274	9399	15694	18462	12505	15771	15127	10216
p0861	DC1L1_MOUSE	Cytoplasmic dynein 1 light intermediate chain 1 OS=Mus musculus GN=Dync1li1 PE=1 SV=1	SVSSNVASVSPIPAGSK	Phospho (ST)	1	2995	2015	4298	4864	5320	5343	5070	4072	4836	3351	4226	17468	16327	14654	20123	13720	11314	18397	27030	13136	17053	21608	11532
p0862	MCAF1_MOUSE	Activating transcription factor 7-interacting protein 1 OS=Mus musculus GN=Atf7ip PE=1 SV=1	NKQEDLNSEALSPSITCDLSSR	Phospho (ST)	1	970	1	1515	1	3186	1	1	1319	1078	1053	542	1	7973	7324	363	1893	1	11575	19790	13554	9253	12134	11659
p0863	RIF1_MOUSE	Telomere-associated protein RIF1 OS=Mus musculus GN=Rif1 PE=1 SV=2	LTDESPIQENLTEK	Phospho (ST)	7296	7473	10833	11038	12282	12185	10033	11077	9823	10540	8746	7806	35513	32663	30663	25620	28595	23270	25349	51925	29941	27626	37595	25614
p0864	PCGF6_MOUSE	Polycomb group RING finger protein 6 OS=Mus musculus GN=Pcgf6 PE=1 SV=1	LESGRADSEDEEER	Phospho (ST)	1	1	1	1	1	1	1	1	1	1	1	1	8419	9441	1	1	1	1	7022	1	1	6519	12267	1
p0865	PSIP1_MOUSE	PC4 and SFRS1-interacting protein OS=Mus musculus GN=Psip1 PE=1 SV=1	ETNVSKEDTDQEEK	Phospho (ST)	1	1070	1411	1221	2561	290	424	572	610	1324	2302	1029	18585	6155	1560	22916	6584	2098	9697	21036	5252	1	4889	1717
p0866	UBP2L_MOUSE	Ubiquitin-associated protein 2-like OS=Mus musculus GN=Ubap2l PE=1 SV=1	STSAPQMSPGSSDNQSSSPQPAQQK	Phospho (ST)	20885	19400	22327	22258	19950	15262	19654	21012	16513	28040	31593	18700	38315	37652	20996	21408	17790	14460	27880	43599	11367	34505	36801	10821
p0867	MCM3_MOUSE	DNA replication licensing factor MCM3 OS=Mus musculus GN=Mcm3 PE=1 SV=2	ASEDESDLEDEEEKSQEDTEQK	Phospho (ST)	20862	20521	22696	20667	22506	24037	16255	20714	19733	22480	27439	20442	50647	78984	48528	37954	46375	35262	53647	101459	65902	49324	70932	41660
p0868	RRP5_MOUSE	Protein RRP5 homolog OS=Mus musculus GN=Pdcd11 PE=2 SV=2	ERQESESEQELVNK	Phospho (ST)	5665	8765	4175	9569	11085	9214	3880	7793	6042	8386	7757	4980	16891	23840	12844	3138	16894	9843	19095	33754	7807	16518	27769	7829
p0869	EMAL4_MOUSE	Echinoderm microtubule-associated protein-like 4 OS=Mus musculus GN=Eml4 PE=1 SV=1	ASPSPQPSSQPLQINR	Phospho (ST)	1	1	356	373	866	436	1	1	626	920	510	506	10978	9070	8695	6525	7034	5235	5342	9782	8016	5996	11098	6858
p0870	TP53B_MOUSE	Tumor suppressor p53-binding protein 1 OS=Mus musculus GN=Tp53bp1 PE=1 SV=2	TEEDRENTQIDDTEPLSPVSNSK	Phospho (ST)	893	1038	2046	4204	3417	2633	1551	1	2569	2475	3135	2474	8751	10103	8418	2708	5776	4988	12505	20774	11346	8493	12083	6101
p0871	FIP1_MOUSE	Pre-mRNA 3'-end-processing factor FIP1 OS=Mus musculus GN=Fip1l1 PE=1 SV=1	DHSPTPSVFNSDEER	Phospho (ST)	6990	8023	9660	10504	17458	13652	8916	9755	7681	10972	6825	7227	19334	19869	15047	1	12054	10530	31726	40880	26351	17855	34090	13085
p0872	HMGA1_MOUSE	High mobility group protein HMG-I/HMG-Y OS=Mus musculus GN=Hmga1 PE=1 SV=4	KQPPVSPGTALVGSQKEPSEVPTPK	2 Phospho (ST)	1274	516	1407	440	2292	1761	1916	1665	1595	1	1	973	30195	22157	26556	18758	15995	17768	31107	42965	30854	24603	28419	26334
p0873	SIN3A_MOUSE	Paired amphipathic helix protein Sin3a OS=Mus musculus GN=Sin3a PE=1 SV=3	GDLSDVEEEEEEEMDVDEATGAPK	Oxidation (M); Phospho (ST)	350	1	6701	1	1322	2929	349	3179	4701	983	3228	5166	6961	14815	17114	2493	6251	11145	2035	14594	13944	2372	9169	10754
p0874	ITSN1_MOUSE	Intersectin-1 OS=Mus musculus GN=Itsn1 PE=1 SV=1	LPEEPSSEDEQQPEK	Phospho (ST)	6839	7149	6452	5411	8580	8022	5821	6577	5568	8306	9268	6785	9016	12026	5638	6415	6487	4664	7398	13102	4076	7334	10994	4948
p0875	RL22L_MOUSE	60S ribosomal protein L22-like 1 OS=Mus musculus GN=Rpl22l1 PE=1 SV=1	YFQISQDEDGSESED	Phospho (ST)	66645	142416	120890	103334	230364	144149	105542	163919	144995	172465	169848	146351	268234	340791	282156	201741	312574	224457	251856	471761	278114	238771	378732	302504
p0876	JHD2C_MOUSE	Probable JmjC domain-containing histone demethylation protein 2C OS=Mus musculus GN=Jmjd1c PE=1 SV=3	TSVSLPESQQQNSPQK	Phospho (ST)	5317	2694	5556	2712	3936	4109	3405	5712	5669	5873	7808	6392	16286	15496	17052	14383	15676	11408	20553	24972	13856	16823	23217	11240
p0877	LAP2A_MOUSE	Lamina-associated polypeptide 2, isoforms alpha/zeta OS=Mus musculus GN=Tmpo PE=1 SV=4	LSQSSYQDSESLSPPR	Phospho (ST)	4795	7110	6199	8024	8151	9218	7773	7646	6211	11285	9577	7474	26611	28266	21953	22352	18381	17825	25316	31301	27261	26996	29459	21889
p0878	G3BP2_MOUSE	Ras GTPase-activating protein-binding protein 2 OS=Mus musculus GN=G3bp2 PE=1 SV=2	SATPPPAEPASLPQEPPK	Phospho (ST)	16550	19284	16998	17533	20451	19237	19275	19951	18756	22037	18911	18361	59903	59669	56441	25589	38006	43551	60314	77557	50943	56658	67681	48336
p0879	BAZ1B_MOUSE	Tyrosine-protein kinase BAZ1B OS=Mus musculus GN=Baz1b PE=1 SV=2	LADDEGDSDSESVGQSR	2 Phospho (ST)	1	4973	1785	1	1240	1845	1	3614	1	1160	4618	4016	3948	10944	5571	4615	6345	5088	5673	13534	3458	3034	10467	4082
p0880	SRRM2_MOUSE	Serine/arginine repetitive matrix protein 2 OS=Mus musculus GN=Srrm2 PE=1 SV=3	SEQPLSQVLPSLSPEHK	Phospho (ST)	7385	14172	6975	10004	11790	11123	7442	5858	6763	12102	10806	8880	15653	11391	11499	3663	6099	7566	26199	25566	19991	15318	19836	16371
p0881	TP53B_MOUSE	Tumor suppressor p53-binding protein 1 OS=Mus musculus GN=Tp53bp1 PE=1 SV=2	SEDRPSSPQVSVAAVETK	Phospho (ST)	3964	7115	5486	6672	11311	7431	9781	9044	7509	9148	7373	7617	28042	28471	18466	12379	18997	14167	30839	45274	23637	23810	34887	19975
p0882	RIF1_MOUSE	Telomere-associated protein RIF1 OS=Mus musculus GN=Rif1 PE=1 SV=2	VIAGSSPEGVETMELNVR	Oxidation (M); Phospho (ST)	466	304	1	674	1050	1	1	2034	1489	1	1795	1459	4358	5210	6220	3404	5595	6310	4085	4044	5283	4775	6221	5667
p0883	ACINU_MOUSE	Apoptotic chromatin condensation inducer in the nucleus OS=Mus musculus GN=Acin1 PE=1 SV=3	SLSPLSGTTDTKAESPAGR	2 Phospho (ST)	1	4439	2488	2764	4423	4147	4659	4217	2802	3610	4571	2227	7534	6966	8215	7396	5961	5146	8948	11458	8050	6287	10083	5769
p0884	SPTB2_MOUSE	Spectrin beta chain, brain 1 OS=Mus musculus GN=Sptbn1 PE=1 SV=2	TSSKESSPVPSPTLDRK	3 Phospho (ST)	6867	12010	11661	6581	13593	9513	3086	5666	4106	2499	6919	2837	8510	10596	5780	1	8103	4939	10886	19248	5606	5882	12750	5525
p0885	SRRM1_MOUSE	Serine/arginine repetitive matrix protein 1 OS=Mus musculus GN=Srrm1 PE=1 SV=2	KETESEAEDDNLDDLER	Phospho (ST)	27846	41796	46815	43931	61826	54100	40881	44208	41683	46840	36721	36638	79133	71530	58871	33599	42489	40704	79441	126953	78073	64291	95763	59171
p0886	LARP7_MOUSE	La-related protein 7 OS=Mus musculus GN=Larp7 PE=1 SV=2	TASEGSEAETPEAPKQPAK	2 Phospho (ST)	6879	6114	8209	6625	10647	6921	3955	6961	4851	4239	6872	4529	16222	16226	9945	11909	12478	7469	13556	22511	7467	15134	15586	6175
p0887	IF2P_MOUSE	Eukaryotic translation initiation factor 5B OS=Mus musculus GN=Eif5b PE=1 SV=2	SVPTVDSGNEDDDSSFKIK	Phospho (ST)	788	1	357	5133	4891	6783	2887	2379	2520	3765	1691	2065	8216	7889	5398	1133	1594	2434	1	1	1	3185	6218	4312
p0888	RLA2_MOUSE	60S acidic ribosomal protein P2 OS=Mus musculus GN=Rplp2 PE=1 SV=3	KEESEESDDDMGFGLFD	Oxidation (M); 2 Phospho (ST)	341	6879	10383	3274	15649	26453	2280	13278	15243	3215	17351	17972	31929	78832	62593	18624	32104	25729	28624	61124	59176	18327	64275	45907
p0889	DDX21_MOUSE	Nucleolar RNA helicase 2 OS=Mus musculus GN=Ddx21 PE=1 SV=3	EIITEEPSEEEADMPKPK	Oxidation (M); Phospho (ST)	32227	51528	53241	42805	72601	55077	53365	59690	49045	51702	46852	49593	62207	54930	55667	49415	60762	45803	53632	83096	48419	54426	69253	46602
p0890	HDGF_MOUSE	Hepatoma-derived growth factor OS=Mus musculus GN=Hdgf PE=1 SV=2	GSAEGSSDEEGKLVIDEPAK	2 Phospho (ST)	10466	18207	13539	7379	19856	13709	3643	8851	8411	7898	13343	8047	16229	23206	18679	10467	13744	12315	22366	50020	32257	14565	31234	17703
p0891	PAIRB_MOUSE	Plasminogen activator inhibitor 1 RNA-binding protein OS=Mus musculus GN=Serbp1 PE=1 SV=2	TDKSSASAPDVDDPEAFPALA	Phospho (ST)	7232	8657	8957	7932	10018	11380	8863	8025	8162	12422	9042	8697	14859	14189	13250	14481	11386	11099	13039	18140	13166	13968	14309	15253
p0892	IWS1_MOUSE	Protein IWS1 homolog OS=Mus musculus GN=Iws1 PE=1 SV=1	ETTVASDSEEEAGKEESSVK	2 Phospho (ST)	7912	10228	6599	4168	9642	7056	2185	6830	3323	1	6210	5768	11821	12588	7090	9908	13357	8048	12111	16455	4559	8731	10153	4988
p0893	CA131_MOUSE	Uncharacterized protein C1orf131 homolog OS=Mus musculus PE=1 SV=1	DSETIEDVAVEPLPLPGSPVR	Phospho (ST)	5451	6251	5503	5949	8011	7285	2941	4808	4365	8468	8187	6018	14294	11726	10434	7301	7759	3643	12356	10045	9677	12504	12582	11185
p0894	HS90A_MOUSE	Heat shock protein HSP 90-alpha OS=Mus musculus GN=Hsp90aa1 PE=1 SV=4	ESDDKPEIEDVGSDEEEEEK	Phospho (ST)	14562	17813	16357	10069	20036	13292	6360	10776	6831	13363	16123	10531	16161	15366	12102	10308	13769	10292	28923	47041	24291	22449	24652	12732
p0895	NACAM_MOUSE	Nascent polypeptide-associated complex subunit alpha, muscle-specific form OS=Mus musculus GN=Naca PE=1 SV=2	VQGEAVSNIQENTQTPTVQEESEEEEVDETGVEVK	Phospho (ST)	28673	28002	25469	29908	42606	33729	16518	19654	18827	41782	44706	30616	113425	93110	76120	73483	76049	61907	148068	191969	127752	142782	203870	128230
p0896	BRCA2_MOUSE	Breast cancer type 2 susceptibility protein homolog OS=Mus musculus GN=Brca2 PE=1 SV=1	EQTLPQNIK	Phospho (ST)	4860	2237	2938	1	3371	4246	1	6749	1	4630	5074	1	8200	1	2439	1	14212	7484	1	15715	4492	7575	10147	2342
p0897	SET_MOUSE	Protein SET OS=Mus musculus GN=Set PE=1 SV=1	SASPGLPKGEK	Phospho (ST)	1965	1773	1518	2401	1	1	1	5719	2599	2484	3520	1	4234	1	1459	1	8033	4865	4455	2483	1	1	2347	1868
p0898	ZCH18_MOUSE	Zinc finger CCCH domain-containing protein 18 OS=Mus musculus GN=Zc3h18 PE=1 SV=1	ANLSPDRGSR	Phospho (ST)	3095	1	2002	1	4048	1676	3569	8412	3724	5111	8752	2759	9997	7064	4415	1	8994	4351	5921	7517	5743	1	4896	2269
p0899	PERQ1_MOUSE	PERQ amino acid-rich with GYF domain-containing protein 1 OS=Mus musculus GN=Gigyf1 PE=1 SV=2	GLSLSPR	Phospho (ST)	2679	1	3477	4426	1	1	1	3708	1	3616	4891	1	15390	20138	12739	1	9367	7685	14958	1	15671	13554	20553	10653
p0900	SRRM2_MOUSE	Serine/arginine repetitive matrix protein 2 OS=Mus musculus GN=Srrm2 PE=1 SV=3	SSPELTR	Phospho (ST)	1	710	411	1146	1771	1	1546	1	1	1	1	1602	2155	1	1	1	1	1	3239	1	1	1	1	1
p0901	RON_MOUSE	Macrophage-stimulating protein receptor OS=Mus musculus GN=Mst1r PE=1 SV=3	SVSIRR	2 Phospho (ST)	632550	620159	445127	494724	667426	416933	366892	424038	238166	320709	363407	227524	751506	819878	191123	7833	585432	287868	1282962	1622116	419521	818054	1322765	206082
p0902	DDX3L_MOUSE	Putative ATP-dependent RNA helicase Pl10 OS=Mus musculus GN=D1Pas1 PE=1 SV=1	FSGGFGAR	Phospho (ST)	9432	1	9614	8561	9857	10585	9895	9923	8307	12468	12764	9339	34035	39996	31033	17201	20737	17611	35451	55391	37889	31883	37964	22451
p0903	CDK12_MOUSE	Cyclin-dependent kinase 12 OS=Mus musculus GN=Cdk12 PE=1 SV=2	SSPIILPK	Phospho (ST)	5211	2762	5770	4093	4627	4366	1	1	3105	1	5206	1	15648	16570	14397	10729	11820	10539	10761	20817	16064	12795	17074	10651
p0904	PDCD4_MOUSE	Programmed cell death protein 4 OS=Mus musculus GN=Pdcd4 PE=1 SV=1	FVSEGDGGR	Phospho (ST)	10977	12202	8620	9038	11553	5049	7776	15224	6860	9256	13345	10331	17099	23489	9503	1	24521	10082	19518	26628	7195	17788	24793	7078
p0905	TB182_MOUSE	182 kDa tankyrase-1-binding protein OS=Mus musculus GN=Tnks1bp1 PE=1 SV=2	SPVGDTGLGK	Phospho (ST)	1	1	4168	1	2731	2911	1	5333	3740	3392	5021	3266	4513	7074	4711	6157	6973	6394	5558	12339	3735	5734	9195	2967
p0906	HTSF1_MOUSE	HIV Tat-specific factor 1 homolog OS=Mus musculus GN=Htatsf1 PE=1 SV=1	LFDDSDER	Phospho (ST)	19635	24216	24591	20540	23400	21182	17441	24877	19428	29195	26895	20091	28929	46347	29472	26449	27581	20217	29818	57770	30311	31766	49005	26748
p0907	UHRF1_MOUSE	E3 ubiquitin-protein ligase UHRF1 OS=Mus musculus GN=Uhrf1 PE=1 SV=2	STGPTLSSPR	Phospho (ST)	20115	24299	18238	19560	22735	20590	17510	26506	19533	18003	26948	20111	68689	102606	55056	74228	92861	56793	86879	132174	36899	77873	128085	35922
p0908	TRIM2_MOUSE	Tripartite motif-containing protein 2 OS=Mus musculus GN=Trim2 PE=1 SV=1	IGSGKLMGPK	Oxidation (M); Phospho (ST)	6018	7188	6115	10817	11165	9192	9671	7414	6908	9416	8832	7997	14973	11726	12537	6979	9298	7809	14811	14567	9772	13824	16336	15148
p0909	DCXR_MOUSE	L-xylulose reductase OS=Mus musculus GN=Dcxr PE=2 SV=2	AAGAQVVAVSR	Phospho (ST)	19843	42419	31399	17221	26310	15536	18728	22906	16498	24279	23516	11683	142237	82015	36421	8299	83170	72264	142173	137758	38594	168017	156468	36603
p0910	CHK1_MOUSE	Serine/threonine-protein kinase Chk1 OS=Mus musculus GN=Chek1 PE=1 SV=2	FSSSQPEPR	Phospho (ST)	27675	5929	5842	76990	7673	131646	113127	193588	130545	116084	202094	148104	93940	120924	70540	48964	18982	10658	106411	153229	10227	108039	150504	38209
p0911	MEPCE_MOUSE	7SK snRNA methylphosphate capping enzyme OS=Mus musculus GN=Mepce PE=1 SV=2	ALNAETPKSSPLPAK	2 Phospho (ST)	5909	1	4185	9323	5098	5390	1664	6696	6684	7497	6441	5402	14066	15783	13290	13229	12772	13328	11832	18872	4774	11007	12337	8017
p0912	PRC2C_MOUSE	Protein PRRC2C OS=Mus musculus GN=Prrc2c PE=1 SV=2	STTPTSSPFR	Phospho (ST)	9803	8412	10056	10117	7371	9735	9729	10920	7584	8845	14340	8026	17907	22585	17419	15205	21204	13173	14912	32859	15380	20480	22156	13586
p0913	HS90B_MOUSE	Heat shock protein HSP 90-beta OS=Mus musculus GN=Hsp90ab1 PE=1 SV=3	IEDVGSDEEDDSGKDK	Phospho (ST)	667616	529673	456569	289117	387469	320267	98500	134422	106845	298041	322746	307206	334106	454631	214193	1	503258	304208	1089408	1252759	412032	542193	606065	207925
p0914	CAMP3_MOUSE	Calmodulin-regulated spectrin-associated protein 3 OS=Mus musculus GN=Camsap3 PE=1 SV=1	APSPSGLMSPSR	Phospho (ST)	6009	6036	6136	4724	6794	7374	6557	6711	6289	8157	6591	6201	24668	26926	23823	20854	17488	16108	25477	38370	26476	25011	28503	20512
p0915	RYBP_MOUSE	RING1 and YY1-binding protein OS=Mus musculus GN=Rybp PE=1 SV=1	GDMSAVNDESF	Oxidation (M); Phospho (ST)	7755	13755	13228	12205	11161	16385	9568	11633	11829	9597	8213	9953	14032	20629	19969	14586	13196	17570	12579	23071	15282	10810	20654	12789
p0916	GPTC4_MOUSE	G patch domain-containing protein 4 OS=Mus musculus GN=Gpatch4 PE=1 SV=1	QGTAIGSEEEEAAGESGPR	Phospho (ST)	13263	9900	10924	9365	10405	8315	10659	8141	10170	12157	13588	8034	23506	23108	17297	17526	12767	10486	16457	21975	14953	18365	19955	13149
p0917	FIP1_MOUSE	Pre-mRNA 3'-end-processing factor FIP1 OS=Mus musculus GN=Fip1l1 PE=1 SV=1	AEFTSPPSLFK	Phospho (ST)	9343	7284	9197	13063	11644	12835	10127	9148	9172	10266	11282	10362	30519	25717	29431	14993	14883	17759	22277	29559	25551	23478	32242	24539
p0918	XRN2_MOUSE	5'-3' exoribonuclease 2 OS=Mus musculus GN=Xrn2 PE=1 SV=1	KAEDSDSEPEPEDNVR	2 Phospho (ST)	2454	3520	3591	2338	7923	5596	1	804	1	627	2456	1	1	6143	5312	1	6808	6403	9713	19456	6159	3605	6017	2568
p0919	SMTL2_MOUSE	Smoothelin-like protein 2 OS=Mus musculus GN=Smtnl2 PE=1 SV=1	SQSFGVASASSIK	Phospho (ST)	1401	1	1	1	1	1	1	1	1	1	1	1	36757	32942	1	26652	23204	23664	1	45867	29789	24728	1	1
p0920	PPHLN_MOUSE	Periphilin-1 OS=Mus musculus GN=Pphln1 PE=1 SV=1	DASPSSSSAVASSK	Phospho (ST)	94449	113183	78863	87552	100004	46749	86379	102710	56094	76472	83611	49255	307573	192212	65208	6874	214557	117338	227552	289379	99504	291678	319006	39901
p0921	NIPA_MOUSE	Nuclear-interacting partner of ALK OS=Mus musculus GN=Zc3hc1 PE=1 SV=1	LCSSSSSDTSPR	Phospho (ST)	10185	12448	10100	9161	10375	8187	10420	7927	7616	12478	9532	7423	16959	14138	5163	1	17743	13676	25041	19246	7435	20773	34955	4855
p0922	NCOR2_MOUSE	Nuclear receptor corepressor 2 OS=Mus musculus GN=Ncor2 PE=1 SV=3	ASTSPQKPLDLK	Phospho (ST)	7885	12071	9117	12105	14294	11695	12031	12573	8392	14591	14711	8321	35524	40055	30785	22934	25700	20826	34921	62190	23757	35180	45326	23908
p0923	MYH6_MOUSE		LTGAIMHYGNMK	Oxidation (M); Phospho (ST)	33330	41104	29163	74495	99165	34206	19142	30802	18448	16565	28241	13229	69881	62260	18061	32036	25253	14188	135697	178603	62751	62820	102117	18486
p0924	FUBP2_MOUSE	Far upstream element-binding protein 2 OS=Mus musculus GN=Khsrp PE=1 SV=2	VQISPDSGGLPER	Phospho (ST)	12279	13713	11632	15192	14050	14275	13410	12716	15521	16000	13609	13185	23211	29148	23603	17323	16313	14501	20590	31034	19589	23278	28418	18239
p0925	MCM2_MOUSE	DNA replication licensing factor MCM2 OS=Mus musculus GN=Mcm2 PE=1 SV=3	RISDPLTSSPGR	2 Phospho (ST)	59540	65431	63356	72170	86608	85512	58949	65111	55460	63300	70964	55358	155257	165957	139546	97706	83592	85291	180792	228758	170991	140054	166879	120147
p0926	WAPL_MOUSE	Wings apart-like protein homolog OS=Mus musculus GN=Wapal PE=1 SV=2	RTESPSESCPVK	Phospho (ST)	13491	14939	10312	19599	18872	8664	13756	11148	6732	13265	15506	6430	22756	16798	3738	1	11391	6021	24534	25206	6762	20389	22182	3647
p0927	LEO1_MOUSE	RNA polymerase-associated protein LEO1 OS=Mus musculus GN=Leo1 PE=1 SV=2	KLNSDEEGESSGK	Phospho (ST)	1	2458	2611	1	3159	1	1801	6094	3076	4060	7556	3383	7176	5621	3490	1	9090	4531	3422	10015	3461	1	3194	1351
p0928	HECW1_MOUSE	E3 ubiquitin-protein ligase HECW1 OS=Mus musculus GN=Hecw1 PE=2 SV=3	STSDTDLVTSDSR	Phospho (ST)	48028	71084	50564	92311	118603	28395	41252	53323	25630	93474	140208	64898	40464	25629	9394	1	14980	6364	23528	42041	8894	70006	129559	13950
p0929	SRRM2_MOUSE	Serine/arginine repetitive matrix protein 2 OS=Mus musculus GN=Srrm2 PE=1 SV=3	QSSSPYEDKDKK	Gln->pyro-Glu (N-term Q); Phospho (ST)	32705	35625	20871	38653	32172	11164	24318	15732	11840	22582	20625	11650	37837	26929	8453	1538	24910	11034	45018	55569	13833	48761	45871	7240
p0930	SMCA4_MOUSE	Transcription activator BRG1 OS=Mus musculus GN=Smarca4 PE=1 SV=1	DSEAGSSTPTTSTR	Phospho (ST)	6852	4140	2798	5192	3334	2305	6474	4079	2003	5288	4613	1756	24724	12339	5221	4182	14103	10171	18419	18374	4058	22484	27614	4575
p0931	TSH1_MOUSE		QPDSPAGSVASEEK	Phospho (ST)	14625	17543	12256	13639	14750	5455	10365	12347	8955	13605	13361	6689	78279	54967	22296	73433	59148	32077	81164	90686	25350	69734	91073	16956
p0932	RBM26_MOUSE	RNA-binding protein 26 OS=Mus musculus GN=Rbm26 PE=1 SV=2	EGTTQQLQTTSPK	Phospho (ST)	10450	10644	11626	9481	11583	7802	8566	12045	6230	7963	11521	6693	17540	22245	10002	1	14667	8030	15121	27886	7024	18123	24352	8069
p0933	DYH8_MOUSE		RMGSTYGPPGGRK	Phospho (ST); Phospho (Y)	16774	15806	11455	11240	10883	9402	11188	12234	10570	13231	11826	9956	138953	98877	30922	806	100519	71331	171072	153793	45693	125731	144884	35969
p0934	EOMES_MOUSE	Eomesodermin homolog OS=Mus musculus GN=Eomes PE=1 SV=3	MSPPVFPEDQLAK	Oxidation (M); Phospho (ST)	12003	11822	12609	12344	12314	14504	13601	13101	10936	13943	16380	11789	18377	19456	16880	13238	13893	13923	21046	20043	19825	15525	21979	14613
p0935	PSIP1_MOUSE	PC4 and SFRS1-interacting protein OS=Mus musculus GN=Psip1 PE=1 SV=1	QVDTEEAGMVTAATASNVKASPK	Phospho (ST)	13063	7268	10948	20439	16214	11643	14990	12939	10978	18318	16088	10441	109882	93701	82684	71355	59790	58971	125413	141100	113336	112077	96376	78382
p0936	NACAM_MOUSE	Nascent polypeptide-associated complex subunit alpha, muscle-specific form OS=Mus musculus GN=Naca PE=1 SV=2	EAPATLPPSPTKSPK	Phospho (ST)	4004	7355	5710	4779	7008	5734	7695	6686	5854	9433	5594	6487	16135	15296	12128	9246	8439	10402	13680	25145	13150	15511	17018	10022
p0937	TFE3_MOUSE	Transcription factor E3 OS=Mus musculus GN=Tfe3 PE=1 SV=2	AASDPLLSSVSPAVSK	Phospho (ST)	4184	4555	4011	5517	5401	3699	5590	3693	4086	5843	5710	4409	30432	26811	20699	22012	16056	17575	27965	31974	24202	26360	26613	18797
p0938	PP1RA_MOUSE	Serine/threonine-protein phosphatase 1 regulatory subunit 10 OS=Mus musculus GN=Ppp1r10 PE=1 SV=1	VLSPTAAKPSPFEGK	Phospho (ST)	11683	12395	12666	15327	18938	16310	15675	14405	16214	16049	15630	13463	28615	26155	22449	16403	13494	13803	26946	32849	19607	21967	33296	17405
p0939	IF4B_MOUSE	Eukaryotic translation initiation factor 4B OS=Mus musculus GN=Eif4b PE=1 SV=1	TGSESSQTGASATSGR	2 Phospho (ST)	9165	16459	12327	9801	16195	5621	9462	13326	7289	10154	19541	6740	25356	31050	7470	1	28934	12702	30043	41088	13418	21679	39791	5441
p0940	ZF106_MOUSE	Zinc finger protein 106 OS=Mus musculus GN=Zfp106 PE=1 SV=3	ATGDGSSPELPSLER	2 Phospho (ST)	5329	9474	6702	4512	9384	9427	3935	5641	7153	4871	8570	7660	10599	17519	13332	8750	10396	11509	10182	25787	17193	7183	17820	14880
p0941	TXLNA_MOUSE	Alpha-taxilin OS=Mus musculus GN=Txlna PE=2 SV=1	EQGVESPGAQPASSPR	Phospho (ST)	41343	42020	38632	35196	47060	31093	36090	44593	27160	40521	49528	31639	56273	57615	30780	1	49414	26618	56912	67280	24098	44787	65145	20002
p0942	EXOS9_MOUSE	Exosome complex component RRP45 OS=Mus musculus GN=Exosc9 PE=2 SV=1	METAPIDTSNIEER	Oxidation (M); Phospho (ST)	1	2166	2941	1	3252	2728	2160	1270	2443	1643	2312	2808	9587	8928	6383	8311	8820	7428	5009	8976	6506	7457	8805	7463
p0943	YAP1_MOUSE	Yorkie homolog OS=Mus musculus GN=Yap1 PE=1 SV=2	QASTDAGTAGALTPQHVR	Gln->pyro-Glu (N-term Q); Phospho (ST)	50741	53936	48320	58946	57157	59138	53998	57591	54138	61106	67265	51855	120725	108292	97304	86684	74190	67337	107708	143919	98357	103920	113056	78850
p0944	PDS5B_MOUSE	Sister chromatid cohesion protein PDS5 homolog B OS=Mus musculus GN=Pds5b PE=1 SV=1	METVSNASSSSNPSSPGR	Oxidation (M); Phospho (ST)	1	5140	4964	3840	6850	3953	4368	5270	3761	3849	4990	3487	5981	6694	1787	1	4245	3875	5136	6386	2457	6283	3165	1272
p0945	UBE4B_MOUSE	Ubiquitin conjugation factor E4 B OS=Mus musculus GN=Ube4b PE=1 SV=3	SQSSEGVSSLSSSPSNSLETQSQSLSR	Phospho (ST)	3410	5094	5506	6557	1	7763	5341	5363	7811	7229	6659	6568	12226	15656	14101	5330	10385	9302	12935	17749	13344	10978	16111	13628
p0946	SAFB1_MOUSE	Scaffold attachment factor B1 OS=Mus musculus GN=Safb PE=2 SV=2	APTAALSPEPQDSKEDVK	Phospho (ST)	13411	17964	17477	14181	24730	13658	24869	19642	16826	16699	23182	11514	33507	41475	22096	25277	23679	16116	34651	55038	12061	31452	35308	17053
p0947	EDC4_MOUSE	Enhancer of mRNA-decapping protein 4 OS=Mus musculus GN=Edc4 PE=1 SV=2	DSQDTSAEQSDHDDEVASLASASGGFGSK	Phospho (ST)	8388	9136	10640	9219	15811	13473	5595	7583	4396	5590	9742	7953	22661	23075	19783	11068	12781	13480	23090	40942	23405	21854	26762	21969
p0948	NUCL_MOUSE	Nucleolin OS=Mus musculus GN=Ncl PE=1 SV=2	AAPAAPASEDEEDDEDEDDEEDDDEEEEDDSEEEVMEITTAK	2 Phospho (ST)	1	4404	7591	1986	7129	13633	1323	4911	7542	4110	12084	11283	10825	18155	23678	11358	29784	27854	9900	20086	30140	15666	22403	26761
p0949	DDX21_MOUSE	Nucleolar RNA helicase 2 OS=Mus musculus GN=Ddx21 PE=1 SV=3	SNSSDAPGEESSSETEKEIPVEQK	Phospho (ST)	1	6526	4325	2387	8748	4905	1	7513	3146	3966	4427	3596	9641	12067	8868	5072	10179	4406	9162	13939	8471	11041	11535	5837
p0950	MANS4_MOUSE	MANSC domain-containing protein 4 OS=Mus musculus GN=Mansc4 PE=2 SV=1	KSTTDVGLR	2 Phospho (ST)	1	1	1	1	1725	1681	1	1	1	1	1	1	1	1940	559	1	1	1	11418	13393	5090	1	1	243
p0951	S27A5_MOUSE		LGDTFR	Phospho (ST)	50739	46184	43359	44095	46485	27003	47874	54392	35821	51280	43671	38785	58497	42498	14086	47778	51825	30725	58799	64750	15763	37666	60972	13754
p0952	SRRM1_MOUSE	Serine/arginine repetitive matrix protein 1 OS=Mus musculus GN=Srrm1 PE=1 SV=2	RRTPSPPPR	2 Phospho (ST)	236213	181075	124972	367653	434176	202504	163820	155029	122951	148328	151686	98752	363922	308065	113119	176372	133421	85179	811557	713888	298062	441279	443102	91862
p0953	RL6_MOUSE	60S ribosomal protein L6 OS=Mus musculus GN=Rpl6 PE=1 SV=3	KAGSDAAASRPR	Phospho (ST)	1	1645	1060	8053	9801	4271	2709	2599	2391	2496	2573	2023	6043	5637	3346	1777	1251	822	13709	14409	4772	5733	8209	1798
p0954	SRRM1_MOUSE	Serine/arginine repetitive matrix protein 1 OS=Mus musculus GN=Srrm1 PE=1 SV=2	RRPSPR	Phospho (ST)	1	1	1	7057	11989	4918	1	3129	584	1	772	665	2504	3840	1009	1	1	1	15135	19698	5130	1	5519	1362
p0955	LYRIC_MOUSE	Protein LYRIC OS=Mus musculus GN=Mtdh PE=1 SV=1	RRSPPR	Phospho (ST)	1	1	1	6948	11989	4918	1	2774	1	1	645	459	2504	3840	830	1	1	1	14868	19698	5130	1	5519	626
p0956	SRRM2_MOUSE	Serine/arginine repetitive matrix protein 2 OS=Mus musculus GN=Srrm2 PE=1 SV=3	RGSRSSIEPK	2 Phospho (ST)	19586	9057	9116	14035	35612	18609	6387	13690	8689	5456	8070	5602	32241	32876	12875	20422	17385	10382	91768	112491	51706	29167	42853	8708
p0957	DGLA_MOUSE	Sn1-specific diacylglycerol lipase alpha OS=Mus musculus GN=Dagla PE=1 SV=2	TSTPTGHGASPTK	Phospho (ST)	2406	1714	1	5089	3026	5966	1332	2815	2653	4037	5270	4529	4974	10952	9932	1	6875	3592	5892	13950	8281	5044	7209	5670
p0958	RBM14_MOUSE	RNA-binding protein 14 OS=Mus musculus GN=Rbm14 PE=1 SV=1	TRLSPPR	Phospho (ST)	51304	46271	43937	60610	92195	58401	57246	72789	42727	60935	71052	58450	96476	108159	57333	50239	61759	37075	89256	125812	40177	86648	112880	30705
p0959	ZRAB2_MOUSE	Zinc finger Ran-binding domain-containing protein 2 OS=Mus musculus GN=Zranb2 PE=1 SV=2	SRSRPSSPAVR	2 Phospho (ST)	3294	1	731	7977	11818	6437	1	3806	1371	1	1399	1085	12451	10482	4894	2898	4223	3323	32690	30433	10451	12120	19174	3299
p0960	SRRM2_MOUSE	Serine/arginine repetitive matrix protein 2 OS=Mus musculus GN=Srrm2 PE=1 SV=3	SRSRTPPVTR	3 Phospho (ST)	29243	9472	6541	14695	33926	16055	4793	2699	2750	4492	2039	1	34574	20117	6629	21572	12180	6498	106005	105363	35989	27548	31948	5748
p0961	F193A_MOUSE		TATTAPGFVDTR	2 Phospho (ST)	29243	9472	6541	14695	33926	16055	4793	2699	2378	4492	2039	1	34574	20117	6629	21572	12180	6498	106005	105363	35989	27548	31948	5748
p0962	TCOF_MOUSE	Treacle protein OS=Mus musculus GN=Tcof1 PE=1 SV=1	SPPVSVNR	Phospho (ST)	24818	26467	22517	15676	26902	17485	17666	26558	14302	23061	33068	21457	27417	40268	19484	26395	42310	22889	35749	57744	16602	34266	55450	14033
p0963	SFSWA_MOUSE	Splicing factor, suppressor of white-apricot homolog OS=Mus musculus GN=Sfswap PE=1 SV=2	MSGSPGVSR	Phospho (ST)	25857	31111	13842	17107	22786	7339	18991	20761	8958	18128	22909	5913	35657	29323	6399	40821	23769	10875	47407	34062	6720	30057	45124	4137
p0964	SRRM2_MOUSE	Serine/arginine repetitive matrix protein 2 OS=Mus musculus GN=Srrm2 PE=1 SV=3	RSSRSSPELTR	2 Phospho (ST)	580	1	415	7531	11185	9864	365	966	1682	1	403	1038	3048	5867	2663	1	1201	1	33011	37055	15427	4055	12469	2193
p0965	MFF_MOUSE	Mitochondrial fission factor OS=Mus musculus GN=Mff PE=1 SV=1	SMSENAVR	Phospho (ST)	5685	7395	4705	9475	9780	4390	9421	9554	6635	13119	9667	5851	29446	21155	5223	19165	13877	8406	35180	42833	8888	27104	37055	4648
p0966	SRRM2_MOUSE	Serine/arginine repetitive matrix protein 2 OS=Mus musculus GN=Srrm2 PE=1 SV=3	SRSPLAIR	Phospho (ST)	1385	1	3050	12559	20683	16887	7972	10488	9964	10306	12682	10989	18166	27999	15510	1	1	1	32386	51098	15363	19889	30343	14144
p0967	MOT1_MOUSE	Monocarboxylate transporter 1 OS=Mus musculus GN=Slc16a1 PE=1 SV=1	LKSKESLQEAGK	2 Phospho (ST)	7352	2154	3688	11894	13758	11256	1	4728	2471	1	3531	3531	2993	9609	1590	7773	8911	5559	28919	30416	9646	9692	10364	3584
p0968	DREB_MOUSE	Drebrin OS=Mus musculus GN=Dbn1 PE=1 SV=4	LSSPVLHR	Phospho (ST)	5356	4355	4969	13110	15559	10257	9195	13177	7410	8212	9357	8479	174928	186000	118076	45947	63011	44083	216920	319955	77451	160199	240685	76117
p0969	NUCL_MOUSE	Nucleolin OS=Mus musculus GN=Ncl PE=1 SV=2	ALVPTPGKK	Phospho (ST)	14287	11402	15926	17379	18845	17052	16741	19796	15007	16341	19953	13688	46201	54221	23037	23763	28446	21072	39286	57388	17764	37830	59882	23879
p0970	STMN1_MOUSE	Stathmin OS=Mus musculus GN=Stmn1 PE=1 SV=2	SHEAEVLK	Phospho (ST)	1	1	1	1	1	647	1	1	1	1	1	1	6576	7530	1	11817	6175	3572	24653	34385	11334	7474	12592	2982
p0971	SRSF9_MOUSE	Serine/arginine-rich splicing factor 9 OS=Mus musculus GN=Srsf9 PE=1 SV=1	STSYGYSR	Phospho (ST)	9155	7470	7671	10391	12048	7900	9100	15049	6679	9386	15480	11827	17019	24151	7592	15288	16352	9896	13173	24031	6675	19854	21157	6158
p0972	PIGS_MOUSE		DGAPVATNAFHSPR	Phospho (ST)	307342	271228	167138	177197	361649	196261	229096	280388	191431	271456	311325	183588	256740	258623	74736	467677	253848	146138	396163	356716	103051	358649	306791	64002
p0973	RD3_MOUSE	Protein RD3 OS=Mus musculus GN=Rd3 PE=2 SV=1	QWSLRPR	Phospho (ST)	1	1	3451	6678	15455	6772	661	1	2886	1362	1	3655	11917	14415	3848	2574	3723	1650	23569	39295	13823	8657	21747	3912
p0974	SRSF1_MOUSE	Serine/arginine-rich splicing factor 1 OS=Mus musculus GN=Srsf1 PE=1 SV=3	VKVDGPRSPSYGR	Phospho (ST); Phospho (Y)	5610	3538	2991	27236	29596	26119	2043	3656	5900	1303	3801	4274	14156	17868	12877	2280	2832	3628	68247	87680	27820	17796	21502	7629
p0975	ARAF_MOUSE	Serine/threonine-protein kinase A-Raf OS=Mus musculus GN=Araf PE=2 SV=2	SASEPSLHR	Phospho (ST)	32464	30486	25647	40098	51513	31817	27746	39405	23191	32350	37505	27326	49174	54115	16691	1	27427	18108	67508	78287	26373	54750	66909	15586
p0976	ODPA_MOUSE	Pyruvate dehydrogenase E1 component subunit alpha, somatic form, mitochondrial OS=Mus musculus GN=Pdha1 PE=1 SV=1	YGMGTSVER	Phospho (ST)	32433	27665	26127	36383	31693	27956	31720	32426	22036	35200	33915	26146	29439	25573	15975	20014	20844	14465	28025	40594	9347	30556	32980	14077
p0977	MCM4_MOUSE	DNA replication licensing factor MCM4 OS=Mus musculus GN=Mcm4 PE=2 SV=1	QRPDLGSAR	Phospho (ST)	758	1	1	4699	1	4254	1254	1	1	789	4619	3456	8011	11185	3569	3395	1	412	23909	24286	8645	12092	14104	3621
p0978	MTG8R_MOUSE	Protein CBFA2T2 OS=Mus musculus GN=Cbfa2t2 PE=1 SV=3	VCTISPAPR	Phospho (ST)	1	2238	2136	501	1200	1830	2448	2974	2018	1	1	1	8187	4801	3953	3584	6168	5177	7848	11505	3599	7771	10891	4435
p0979	ZN828_MOUSE	Zinc finger protein 828 OS=Mus musculus GN=Znf828 PE=1 SV=1	KTSPASLDFPEPQK	Phospho (ST)	5227	1	6040	12898	8301	10644	6472	7746	10089	6886	12891	7255	27745	29682	24852	17967	17717	17963	33032	44044	32136	29765	26500	21447
p0980	CAC1E_MOUSE	Voltage-dependent R-type calcium channel subunit alpha-1E OS=Mus musculus GN=Cacna1e PE=1 SV=1	RSYHSSLR	Phospho (ST)	234035	227401	230847	238442	282432	237348	167590	247375	174930	177267	198889	151403	384227	471424	190420	283818	301001	211430	477557	725040	190605	344936	502251	173201
p0981	SNIP1_MOUSE	Smad nuclear-interacting protein 1 OS=Mus musculus GN=Snip1 PE=1 SV=1	LSPEPVAHR	Phospho (ST)	10876	7477	9409	13069	14569	9751	8120	12938	7499	9233	12072	7377	24785	21163	9441	11690	12988	6342	28301	36977	10311	21829	27321	8151
p0982	AF10_MOUSE	Protein AF-10 OS=Mus musculus GN=Mllt10 PE=1 SV=2	SPVSNLQLR	Phospho (ST)	8018	8404	8640	8187	8505	9024	1	7250	7616	7800	8775	8710	24531	30317	23869	21203	17913	17846	30549	46371	25324	23639	32098	20476
p0983	SRRM1_MOUSE	Serine/arginine repetitive matrix protein 1 OS=Mus musculus GN=Srrm1 PE=1 SV=2	KVELSESEEDKGSK	Phospho (ST)	10319	7084	7458	42534	53930	36849	9765	16704	14411	10207	12858	14142	20365	21937	8370	6126	9018	6304	61231	73606	27086	24931	38003	9286
p0984	HTSF1_MOUSE	HIV Tat-specific factor 1 homolog OS=Mus musculus GN=Htatsf1 PE=1 SV=1	VLDEEGSER	Phospho (ST)	17720	20819	18441	35565	9168	5986	18350	5040	3479	12298	12917	8014	12819	8025	2432	9755	8321	5634	19852	28107	6992	10818	15792	3336
p0985	PML_MOUSE	Protein PML OS=Mus musculus GN=Pml PE=1 SV=3	VPAPPGSPCR	Phospho (ST)	15897	14577	12512	13207	18171	11783	11479	14950	8139	18041	20727	12290	69700	85281	45694	60759	68058	50228	97943	128703	39995	72140	101601	26954
p0986	SRRM2_MOUSE	Serine/arginine repetitive matrix protein 2 OS=Mus musculus GN=Srrm2 PE=1 SV=3	SLSYSPVER	Phospho (ST)	19948	24704	18064	26117	28691	23332	24425	24027	20558	26435	29715	23812	41294	40070	31760	25519	23198	15957	42841	50731	33024	39974	50565	26370
p0987	ZN532_MOUSE	Zinc finger protein 532 OS=Mus musculus GN=Znf532 PE=2 SV=1	ASLKPSDSPR	Phospho (ST)	1	1715	1	1488	3130	788	1617	1499	526	1	1	875	14956	13370	2943	12160	6891	4497	20590	23336	5749	15758	20544	2951
p0988	SRRM1_MOUSE	Serine/arginine repetitive matrix protein 1 OS=Mus musculus GN=Srrm1 PE=1 SV=2	KVELSESEEDKGSK	2 Phospho (ST)	24323	12455	12013	22111	29141	27249	1	3218	3042	3028	3865	3603	13771	12510	4530	16112	13672	7926	81996	113274	37325	15730	28079	6588
p0989	RAD50_MOUSE	DNA repair protein RAD50 OS=Mus musculus GN=Rad50 PE=1 SV=1	TVQQVNQEK	Phospho (ST)	23185	23543	21920	35132	25186	24891	23577	25155	20336	31355	28375	23327	14789	13586	11173	8563	8443	8725	14758	17528	13529	14837	18844	9933
p0990	BCLF1_MOUSE	Bcl-2-associated transcription factor 1 OS=Mus musculus GN=Bclaf1 PE=1 SV=2	KAEGEPQEESPLKSK	Phospho (ST)	26229	22230	27291	108450	109590	86454	22980	40632	33200	23331	30082	30357	61324	75677	22167	27621	1	1	183823	202917	69944	67959	97945	25312
p0991	ERC6L_MOUSE	DNA excision repair protein ERCC-6-like OS=Mus musculus GN=Ercc6l PE=1 SV=1	TKEEVQTKK	Phospho (ST)	25888	31031	31164	76948	64759	62965	40979	52417	46316	55155	50094	48434	50781	47709	46613	23622	21690	23664	56928	88207	56842	54715	53922	42407
p0992	SRRM2_MOUSE	Serine/arginine repetitive matrix protein 2 OS=Mus musculus GN=Srrm2 PE=1 SV=3	SRTSPAPWK	2 Phospho (ST)	9904	9097	8677	8457	10258	7496	2639	3238	2932	6893	10242	9406	12021	9705	5113	8428	8919	6099	32279	54467	14296	11990	15939	8555
p0993	DNM3B_MOUSE	DNA (cytosine-5)-methyltransferase 3B OS=Mus musculus GN=Dnmt3b PE=1 SV=2	RTTNDSAASESPPPKR	Phospho (ST)	1	1	1	7850	8070	5313	1322	1296	751	1102	1015	921	19187	20049	6488	5499	1947	2417	72535	59472	29151	21786	21484	5623
p0994	LIMA1_MOUSE	LIM domain and actin-binding protein 1 OS=Mus musculus GN=Lima1 PE=1 SV=3	TSSLPESSPSK	Phospho (ST)	32609	34325	36631	21656	32839	20305	23431	26408	17163	24598	34642	24770	35215	35990	8779	35465	32259	19124	35290	54632	14736	25982	47702	11232
p0995	RANB3_MOUSE	Ran-binding protein 3 OS=Mus musculus GN=Ranbp3 PE=1 SV=2	VLSPPKLNEANSDTSR	Phospho (ST)	12161	9397	7966	16920	13133	11754	13436	14184	15401	10970	14150	13144	34876	41295	38897	26695	27165	24870	41313	51721	38084	38464	38682	30160
p0996	AFAD_MOUSE	Afadin OS=Mus musculus GN=Mllt4 PE=1 SV=3	TSSVVTLEVAK	Phospho (ST)	10724	10580	11311	10579	12127	10796	11770	12278	12416	14125	12993	10745	16421	22140	15747	12893	17589	14278	13865	25357	19751	17773	23615	13294
p0997	CBX1_MOUSE	Chromobox protein homolog 1 OS=Mus musculus GN=Cbx1 PE=1 SV=1	KADSDSEDKGEESKPK	Phospho (ST)	8054	4365	4796	31574	39031	26707	5333	16998	10558	4054	8723	6299	32638	48851	18088	11136	12215	9592	174112	267432	51086	39003	79259	14415
p0998	DPOA2_MOUSE	DNA polymerase alpha subunit B OS=Mus musculus GN=Pola2 PE=1 SV=2	VSSTPETPLTK	Phospho (ST)	4653	4872	5178	3168	4477	4900	5224	6611	4502	4994	7168	3886	17758	20337	15310	17306	16014	14929	16049	25450	13768	14550	22649	11026
p0999	DIDO1_MOUSE		YRSIMFNLK	Phospho (ST)	45496	91375	76149	52618	61575	22830	58264	54462	39249	53974	67628	31382	88268	90843	28158	86183	77875	46316	153420	139251	46967	50957	113449	21593
p1000	BSN_MOUSE	Protein bassoon OS=Mus musculus GN=Bsn PE=1 SV=4	LYSSMSDTNLAEAGLNYHAQR	Oxidation (M); Phospho (ST); Phospho (Y)	53248	34550	48566	86541	85390	91563	15713	32156	29341	24161	40718	29510	49853	80933	74230	27090	47254	40181	182704	303562	167748	71126	94900	69853
p1001	NOL12_MOUSE	Nucleolar protein 12 OS=Mus musculus GN=Nol12 PE=2 SV=1	ISSLTATLHAHSRKK	3 Phospho (ST)	22495	19332	19785	40367	43611	30791	13196	22587	22033	17554	24454	16196	48086	60281	38542	28807	27470	27225	60932	86190	24655	39647	49527	30989
p1002	SRRM2_MOUSE	Serine/arginine repetitive matrix protein 2 OS=Mus musculus GN=Srrm2 PE=1 SV=3	NHSGSRTPPVALSSSR	3 Phospho (ST)	1	1	440	2015	3794	2609	1	1	1	1	1	1	11493	13681	8569	4381	6593	4951	29842	72078	15995	10015	19626	9082
p1003	PARG_MOUSE	Poly(ADP-ribose) glycohydrolase OS=Mus musculus GN=Parg PE=1 SV=2	LENVPQLNLDKSPTEK	Phospho (ST)	7242	13492	14351	19449	18139	17808	11003	14255	14446	16513	16643	12617	25710	33162	30550	8629	15816	18315	43126	43505	37069	30381	36265	26531
p1004	TR150_MOUSE	Thyroid hormone receptor-associated protein 3 OS=Mus musculus GN=Thrap3 PE=1 SV=1	RIDISPSTFR	Phospho (ST)	1	1	3946	18054	22814	20182	7216	9127	8370	10560	12324	11084	37974	37069	34664	1	194	2093	54640	63390	45412	33704	43724	32192
p1005	CDK11_MOUSE	Cyclin-dependent kinase 11 OS=Mus musculus GN=Cdk11 PE=1 SV=2	RDSLEEGELR	Phospho (ST)	4680	3237	5506	12532	11560	11589	6560	8684	7037	6436	8649	7495	13368	16243	11096	1800	3849	3240	21747	36568	8660	13443	16165	8733
p1006	RBM26_MOUSE	RNA-binding protein 26 OS=Mus musculus GN=Rbm26 PE=1 SV=2	LNHSPPQSSSR	Phospho (ST)	7059	8272	5521	10598	8716	3618	6049	7866	4320	6623	8066	4253	31294	33062	5894	21416	18279	7002	39850	32257	1	30215	43916	6327
p1007	RS6_MOUSE	40S ribosomal protein S6 OS=Mus musculus GN=Rps6 PE=1 SV=1	LSSLRASTSKSESSQK	3 Phospho (ST)	10202	1	1	7447	12967	9414	1	1	1	1	1	1	1	9018	1	11025	13508	5652	21268	35687	11707	1	1	4282
p1008	TFDP1_MOUSE	Transcription factor Dp-1 OS=Mus musculus GN=Tfdp1 PE=1 SV=1	VFIDQNLSPGK	Phospho (ST)	9710	9183	7801	10223	9027	9009	8989	9484	7786	12798	9670	9383	27218	25269	21277	20400	16514	13726	26577	32408	25532	24172	31277	18840
p1009	CHD4_MOUSE	Chromodomain-helicase-DNA-binding protein 4 OS=Mus musculus GN=Chd4 PE=1 SV=1	KMSQPGSPSPK	2 Phospho (ST)	8224	13425	10679	6591	4230	3739	5933	3579	2334	5338	4720	1931	13663	11672	2593	13027	9743	6976	34417	19264	6598	17884	21139	2911
p1010	RP1L1_MOUSE		DNLSRVSTPR	2 Phospho (ST)	3961	4191	5719	7168	5666	6568	5353	6540	4597	6855	6136	5514	12203	13042	11097	9268	11521	7750	11433	15963	13654	12935	15449	9866
p1011	SAFB1_MOUSE	Scaffold attachment factor B1 OS=Mus musculus GN=Safb PE=2 SV=2	APTAALSPEPQDSKEDVK	Phospho (ST)	55857	56271	57712	62291	70244	46630	48404	65687	63667	54607	66456	47328	140573	155422	89571	96642	80606	71716	107822	161052	35599	91665	106906	64321
p1012	TOPRS_MOUSE	E3 ubiquitin-protein ligase Topors OS=Mus musculus GN=Topors PE=1 SV=1	SVLGKDEQMSK	Oxidation (M); Phospho (ST)	567	912	1	1	1	1	1	1	776	257	1	1	1533	4042	1050	1	2021	809	3171	5282	1398	2263	4218	581
p1013	CDK1_MOUSE	Cyclin-dependent kinase 1 OS=Mus musculus GN=Cdk1 PE=1 SV=3	IGEGTYGVVYK	Phospho (ST); Phospho (Y)	85829	92408	80623	73514	115078	101929	83721	91504	83673	106227	103420	94446	168135	198457	155880	159644	162983	141683	148045	247057	150664	137061	233782	123059
p1014	DBPA_MOUSE	DNA-binding protein A OS=Mus musculus GN=Csda PE=1 SV=2	SRPLNAVSQDGK	Phospho (ST)	10476	10585	12055	24251	28402	21531	10430	17487	11152	9562	13495	12609	25659	31748	15261	11925	13936	8757	45363	63550	18612	23681	39288	12241
p1015	ZO1_MOUSE	Tight junction protein ZO-1 OS=Mus musculus GN=Tjp1 PE=1 SV=2	SVASSQPAKPTK	2 Phospho (ST)	25845	30078	21650	19062	24167	10793	15228	11503	9570	14591	9431	4589	49183	27293	11163	34765	25766	18008	53528	56655	17286	43165	41003	7870
p1016	ELYS_MOUSE	Protein ELYS OS=Mus musculus GN=Ahctf1 PE=1 SV=1	TTPLASPSLSPGR	Phospho (ST)	16005	15836	15517	13944	17817	16024	16216	15325	14949	17541	18135	15737	30394	31265	29420	20008	20470	19300	24219	48957	25234	25822	42661	20379
p1017	RBBP6_MOUSE	E3 ubiquitin-protein ligase RBBP6 OS=Mus musculus GN=Rbbp6 PE=1 SV=5	VEGTEIVKPSPK	Phospho (ST)	15675	16591	16412	18574	20300	15822	21079	21861	16883	20397	24522	16877	33667	39077	23532	22997	27564	19875	40470	66021	16198	35744	48888	20565
p1018	PGCB_MOUSE	Brevican core protein OS=Mus musculus GN=Bcan PE=1 SV=2	VKWTFLSGDR	2 Phospho (ST)	63283	88846	86766	59151	82670	70518	46223	69164	49907	62248	83056	62578	101994	117160	59106	78396	83030	69809	106133	155169	48338	86801	128279	58215
p1019	ABL2_MOUSE	Abelson tyrosine-protein kinase 2 OS=Mus musculus GN=Abl2 PE=1 SV=1	DKSPSSLLEDAK	Phospho (ST)	14034	12499	11204	18064	16520	14364	16258	13224	12727	15603	14846	11792	28443	25320	22052	16140	15557	13502	24769	37698	26678	21572	30505	20320
p1020	HIRP3_MOUSE	HIRA-interacting protein 3 OS=Mus musculus GN=Hirip3 PE=1 SV=1	SGKVTEEEEDMKQEQK	2 Phospho (ST)	1	593	698	1	1	4415	1	277	1	1	1	182	7077	9687	6404	3798	6630	4825	28372	53512	12048	8479	11913	5883
p1021	BAZ2A_MOUSE	Bromodomain adjacent to zinc finger domain protein 2A OS=Mus musculus GN=Baz2a PE=1 SV=2	ELTGSNASTSPAR	Phospho (ST)	1	4832	4997	5110	5710	4436	5394	6540	3779	5105	7048	4106	29186	20934	5602	26553	23210	16612	32740	38187	8909	25152	35946	7335
p1022	RRP8_MOUSE		CHRQAPPLGGVSAGEEKGK	Phospho (ST)	60516	59353	56232	74103	74201	77143	61992	70019	68134	63244	79577	63655	116336	122769	111400	79611	70678	71999	92032	136053	109114	97585	116295	86971
p1023	MEN1_MOUSE	Menin OS=Mus musculus GN=Men1 PE=1 SV=2	VSTPSDYTLSFLKRQR	2 Phospho (ST)	60516	59353	56232	74103	74201	77143	61992	70019	68134	63244	79577	63655	116336	122769	111400	79611	70678	71999	92032	136053	109114	97585	116295	86971
p1024	SLTM_MOUSE	SAFB-like transcription modulator OS=Mus musculus GN=Sltm PE=1 SV=1	DVQDAIAQSPEK	Phospho (ST)	1338	8830	5788	682	1	1	3890	1	4032	1	969	1	9644	7627	1	7032	1	1	1	16301	1	1	7173	1
p1025	MATR3_MOUSE	Matrin-3 OS=Mus musculus GN=Matr3 PE=1 SV=1	TDAQKTESPAEGKEQEEK	Phospho (ST)	7049	8144	3922	9862	10297	5548	5415	5923	4991	4112	4805	2174	15692	13727	3304	9547	7974	4655	24502	24209	8802	15280	21916	2890
p1026	DDX21_MOUSE	Nucleolar RNA helicase 2 OS=Mus musculus GN=Ddx21 PE=1 SV=3	LGSDGAEESMETLPKPSEK	Phospho (ST)	9651	7432	6215	9183	9595	10406	8892	7496	8635	8149	7706	6994	18117	19179	17332	12352	10435	9043	17811	24287	20487	19121	21068	12977
p1027	SRRM1_MOUSE	Serine/arginine repetitive matrix protein 1 OS=Mus musculus GN=Srrm1 PE=1 SV=2	KETESEAEDDNLDDLER	Phospho (ST)	30570	26436	31984	52268	43820	50001	28893	38728	43583	20914	36170	38354	79295	83879	78612	37706	49631	43010	69426	103934	82953	62043	55438	63778
p1028	SRRM2_MOUSE	Serine/arginine repetitive matrix protein 2 OS=Mus musculus GN=Srrm2 PE=1 SV=3	SRSRTPPVTR	3 Phospho (ST)	38844	21147	12105	56184	48208	18470	1	1	1	1	3223	1	56800	30196	8865	24138	14346	4735	130856	158086	42078	50450	48878	7802
p1029	NUCKS_MOUSE	Nuclear ubiquitous casein and cyclin-dependent kinases substrate OS=Mus musculus GN=Nucks1 PE=1 SV=1	TPSPKEEDEEAESPPEKK	Phospho (ST)	27951	24517	26765	76016	71391	61055	24742	34351	31862	29009	25782	26194	71344	64031	25397	26898	30076	18574	185864	163067	58863	90150	92308	25189
p1030	CND2_MOUSE	Condensin complex subunit 2 OS=Mus musculus GN=Ncaph PE=2 SV=1	GQQDVLSSPLER	Phospho (ST)	7714	4831	6805	6414	8735	8119	7280	4805	6290	7149	7301	4573	17445	17697	13356	8847	11565	8208	16318	22336	14460	14014	18887	11606
p1031	ABCF1_MOUSE	ATP-binding cassette sub-family F member 1 OS=Mus musculus GN=Abcf1 PE=1 SV=1	QLSVPASDEEDEVPAPIPR	Phospho (ST)	18082	15251	28846	17992	18424	27969	21773	17525	23847	21326	22183	27154	28360	39805	49090	20929	26405	36257	35085	58947	47634	23093	36732	32548
p1032	DDX21_MOUSE	Nucleolar RNA helicase 2 OS=Mus musculus GN=Ddx21 PE=1 SV=3	EIITEEPSEEEADMPKPK	Phospho (ST)	455640	358156	381719	661479	536662	471683	470910	440539	405576	523436	522260	388820	924718	838677	672705	564822	492521	480993	951958	1110719	884661	892778	792785	622908
p1033	SRRM2_MOUSE	Serine/arginine repetitive matrix protein 2 OS=Mus musculus GN=Srrm2 PE=1 SV=3	RSSRSSPELTR	2 Phospho (ST)	1	1	232	10240	13682	5788	1	319	401	1	1	1	3263	4050	1131	1	1	1	23514	35185	8119	3801	7283	1097
p1034	SAMH1_MOUSE	SAM domain and HD domain-containing protein 1 OS=Mus musculus GN=Samhd1 PE=1 SV=2	DFTKPQDGDIIAPLITPLK	Phospho (ST)	1	1	1	2007	2995	2653	1	1	616	1268	1175	1452	4173	7935	6923	1	1	1	13001	11784	10297	1	6940	5983
p1035	SRRM1_MOUSE	Serine/arginine repetitive matrix protein 1 OS=Mus musculus GN=Srrm1 PE=1 SV=2	EKSPELPEPSVR	Phospho (ST)	151071	174767	176758	167630	247344	200658	184149	187606	167175	186324	226684	161463	297268	334957	245991	203136	206675	162145	303767	415924	256364	266049	369228	203678
p1036	SCAF8_MOUSE	Protein SCAF8 OS=Mus musculus GN=Scaf8 PE=1 SV=1	ASEPVKEPVQTAQSPAPVEK	Phospho (ST)	30023	29074	30863	28669	28222	26180	25460	37899	32868	37890	43518	28163	51232	55871	58275	47446	49284	48565	63993	110614	26223	56378	78348	34197
p1037	CLAP2_MOUSE	CLIP-associating protein 2 OS=Mus musculus GN=Clasp2 PE=1 SV=1	SRSDIDVNAAAGAK	Phospho (ST)	4489	2352	3434	6332	6168	5782	3162	4862	3726	5481	5122	1	9573	9499	3847	2010	3073	4111	8770	12277	3549	7221	10034	4035
p1038	PUM2_MOUSE	Pumilio homolog 2 OS=Mus musculus GN=Pum2 PE=1 SV=2	GKASPFEEDQNR	Phospho (ST)	5066	6391	7941	12912	16607	11608	6769	7887	4997	5272	6751	7688	20113	20425	10272	8559	10712	5778	34004	36773	12476	21366	26208	8211
p1039	PR40A_MOUSE	Pre-mRNA-processing factor 40 homolog A OS=Mus musculus GN=Prpf40a PE=1 SV=1	SDSPESDTEREK	Phospho (ST)	14849	19295	8810	11839	9599	3429	8426	4794	1	9341	7814	4806	7438	5646	1383	6692	5080	2888	19917	13998	4831	13349	7419	1554
p1040	DLGP4_MOUSE		QSYLRATQQSLGEQSNPR	Gln->pyro-Glu (N-term Q); Phospho (ST); Phospho (Y)	3173	1141	2086	13982	15362	18120	730	2608	4223	386	1209	1	10108	16486	18844	3947	5978	7823	48807	84374	66130	11758	18046	16008
p1041	DKC1_MOUSE	H/ACA ribonucleoprotein complex subunit 4 OS=Mus musculus GN=Dkc1 PE=1 SV=4	KRDSESESDETPTVPQLK	2 Phospho (ST)	3173	1141	2086	13982	14758	18120	730	865	4223	386	1209	1	10528	16486	18844	3353	6515	6902	48807	84374	66130	11758	18046	16008
p1042	MOT1_MOUSE	Monocarboxylate transporter 1 OS=Mus musculus GN=Slc16a1 PE=1 SV=1	LKSKESLQEAGK	2 Phospho (ST)	5600	2975	1	11906	15682	8636	1821	5110	2991	2074	1	1	5098	7679	1347	5000	3546	2764	20301	32688	6897	8494	10690	2796
p1043	CTNA1_MOUSE	Catenin alpha-1 OS=Mus musculus GN=Ctnna1 PE=1 SV=1	SRTSVQTEDDQLIAGQSAR	2 Phospho (ST)	9628	5417	6949	9897	12427	10920	1	7200	6487	911	3982	3684	19085	29265	21878	8906	15926	11018	25622	57145	30172	14395	24808	18004
p1044	HDGF_MOUSE	Hepatoma-derived growth factor OS=Mus musculus GN=Hdgf PE=1 SV=2	AGDVLEDSPKRPK	Phospho (ST)	1	1	1	14804	28874	19511	1	7535	5016	1	6596	4975	8983	18346	7911	1	1	1	18499	41376	10692	8914	18010	6061
p1045	CHK1_MOUSE	Serine/threonine-protein kinase Chk1 OS=Mus musculus GN=Chek1 PE=1 SV=2	ATSGGMSESSSGFSK	Phospho (ST)	4591	1	3788	5435	1	3829	5210	3133	3216	5431	5496	3667	23326	25750	9273	19999	18385	11697	24232	37326	7058	22172	26912	7865
p1046	PSIP1_MOUSE	PC4 and SFRS1-interacting protein OS=Mus musculus GN=Psip1 PE=1 SV=1	QSNASSDVEVEEK	Phospho (ST)	18918	24971	24389	11247	15726	10131	5525	9008	6266	14487	23380	13147	45977	43029	20971	43643	44698	26454	75005	109565	28700	45398	75175	15180
p1047	NUCL_MOUSE	Nucleolin OS=Mus musculus GN=Ncl PE=1 SV=2	NLSFNITEDELK	Phospho (ST)	1	1	1	1	1	1	1	1	1	1	1	1	1	1	1	1	1	1	1	1	1	1	1	1
p1048	ARGL1_MOUSE	Arginine and glutamate-rich protein 1 OS=Mus musculus GN=Arglu1 PE=1 SV=2	ASSPPDRIDIFGR	Phospho (ST)	1	5451	4511	21730	28175	26250	14938	10582	14152	16205	12515	15547	44236	39599	44913	1	202	1361	49224	53893	52698	39167	49851	43967
p1049	RN219_MOUSE	RING finger protein 219 OS=Mus musculus GN=Rnf219 PE=2 SV=2	SVEVEGPSKSPQGR	Phospho (ST)	1	349	1	1077	1	644	1	1511	878	1	1	1095	17272	16555	6129	7846	9626	3988	16451	19639	4503	11215	20365	4115
p1050	RIF1_MOUSE	Telomere-associated protein RIF1 OS=Mus musculus GN=Rif1 PE=1 SV=2	SSDSVDIEEQEEK	Phospho (ST)	8609	10280	8753	2894	2694	3452	1	1961	1115	2364	4850	3198	11961	16495	9955	10983	12815	9043	21350	42664	8652	9489	19236	8696
p1051	MATR3_MOUSE	Matrin-3 OS=Mus musculus GN=Matr3 PE=1 SV=1	SYSPDGKESPSDKK	Phospho (ST)	4353	8242	4832	30726	30598	8205	5757	10512	4805	3305	8675	4008	16407	17704	4294	4133	6711	3067	38105	51316	14190	16328	34338	3987
p1052	SRRM2_MOUSE	Serine/arginine repetitive matrix protein 2 OS=Mus musculus GN=Srrm2 PE=1 SV=3	RSSSELSPEVVEK	2 Phospho (ST)	18123	20101	19098	14009	16249	15229	5232	6707	6276	9317	12378	10181	17400	27532	19273	15902	20668	14002	25236	54083	33125	14515	26164	16922
p1053	CBX3_MOUSE	Chromobox protein homolog 3 OS=Mus musculus GN=Cbx3 PE=1 SV=2	RKSLSDSESDDSK	2 Phospho (ST)	1224	1	192	1	6114	1938	1	1	1	1	1	1	2081	1917	884	1178	1	1	13451	27999	8771	1	1	741
p1054	LARP1_MOUSE	La-related protein 1 OS=Mus musculus GN=Larp1 PE=1 SV=2	SLPTTVPESPNYR	Phospho (ST); Phospho (Y)	13937	14117	17786	16992	17646	17948	14506	19306	16554	19041	15818	14254	36357	43692	36068	31581	27020	32471	35563	59496	39043	29987	48119	30218
p1055	SDS3_MOUSE	Sin3 histone deacetylase corepressor complex component SDS3 OS=Mus musculus GN=Suds3 PE=1 SV=1	RPASPSSPEHLPATPAESPAQR	2 Phospho (ST)	3214	2575	4821	9689	12781	12946	2359	3194	2768	1967	4251	2017	20552	21401	16784	6370	7550	10073	32186	50853	30639	16664	29626	16251
p1056	HMGA2_MOUSE	High mobility group protein HMGI-C OS=Mus musculus GN=Hmga2 PE=1 SV=1	KQQQEPTCEPSPK	Phospho (ST)	14503	22714	18896	25353	17874	8833	12834	8610	7745	11690	13104	5207	30075	1	1	1	15953	10921	48244	35591	11712	28193	40580	1
p1057	EF1D_MOUSE	Elongation factor 1-delta OS=Mus musculus GN=Eef1d PE=1 SV=3	GATPAEDDEDKDIDLFGSDEEEEDKEAAR	Phospho (ST)	1357	3689	2942	46094	82235	91362	3519	16395	21537	10639	19427	20942	39220	55479	56798	1	1	1158	100080	130775	132935	52743	61701	66367
p1058	SRRM2_MOUSE	Serine/arginine repetitive matrix protein 2 OS=Mus musculus GN=Srrm2 PE=1 SV=3	SMLQTPPDQNLSGSKSPCPQK	2 Phospho (ST)	28978	31100	30951	30602	37069	30411	28848	27538	25145	33304	33201	29376	86343	76781	77238	51982	52826	52932	80640	133502	93989	83579	98042	63813
p1059	SRRM2_MOUSE	Serine/arginine repetitive matrix protein 2 OS=Mus musculus GN=Srrm2 PE=1 SV=3	SMLQTPPDQNLSGSK	Phospho (ST)	26495	22862	23269	32650	29372	19588	27188	26154	22644	34089	31631	20727	62503	46750	44703	33540	34204	27799	48813	72942	46581	51120	62320	41330
p1060	TERF2_MOUSE	Telomeric repeat-binding factor 2 OS=Mus musculus GN=Terf2 PE=1 SV=3	SNTMAGGGGSSDSSGR	Oxidation (M); 3 Phospho (ST)	1	1	1	9176	13541	1	2610	3662	5789	1614	9205	13962	1	11930	9498	3597	8232	9676	1957	8264	10674	1	11627	6104
p1061	PTHD1_MOUSE	Patched domain-containing protein 1 OS=Mus musculus GN=Ptchd1 PE=2 SV=2	YNSTFLGVPFVMLGHGLYGTFEMLSSWR	2 Phospho (ST)	14259	18092	21041	44910	37512	33434	15649	18987	16719	25168	26102	18599	62983	68947	58208	18845	25812	26842	114488	113353	84780	79218	78171	56473
p1062	REQU_MOUSE	Zinc finger protein ubi-d4 OS=Mus musculus GN=Dpf2 PE=1 SV=1	VDDDSLGEFPVSNSR	Phospho (ST)	3768	2861	5496	2962	5172	4575	3894	5502	4651	5111	6820	5100	31256	34778	24849	27174	21433	21714	32268	45332	30026	27253	40299	29194
p1063	SOX3_MOUSE	Transcription factor SOX-3 OS=Mus musculus GN=Sox3 PE=1 SV=2	SEPSSPPPAIASHSQR	Phospho (ST)	8856	7013	7286	9007	11377	8673	10514	10751	7501	7947	12514	7242	21194	28665	13052	13994	15747	8764	21902	41502	9428	20582	30925	13334
p1064	SRRM2_MOUSE	Serine/arginine repetitive matrix protein 2 OS=Mus musculus GN=Srrm2 PE=1 SV=3	SPVKQDKSEISTDPK	Phospho (ST)	647	3341	3538	11483	33310	8296	1958	11146	3216	915	5634	3171	5558	14406	3077	1696	4833	1496	17924	44259	8877	7118	20936	3762
p1065	PSIP1_MOUSE	PC4 and SFRS1-interacting protein OS=Mus musculus GN=Psip1 PE=1 SV=1	NLAKPGVTSTSDSEDEDDQEGEK	2 Phospho (ST)	2579	9033	7266	1928	12049	9662	1	4672	4991	1	3554	3180	23944	45342	30902	13505	29631	24996	27927	90695	25164	19776	48987	24469
p1066	PRC2B_MOUSE	Protein PRRC2B OS=Mus musculus GN=Prrc2b PE=1 SV=1	LKFSDDEDEEDVVK	Phospho (ST)	4628	6541	8035	10984	13895	9612	4886	5701	7605	11372	10679	6533	17645	16468	13200	3624	5504	8177	19826	29033	21660	19780	21589	15177
p1067	CLAP1_MOUSE	CLIP-associating protein 1 OS=Mus musculus GN=Clasp1 PE=1 SV=2	VLSTSTDLEAAVADALK	Phospho (ST)	863	1353	2706	2833	4040	4477	1	1349	1226	2477	3364	3853	5604	9381	9745	1	4512	2710	12112	12120	9538	7513	9572	9120
p1068	BAP18_MOUSE	Chromatin complexes subunit BAP18 OS=Mus musculus GN=Bap18 PE=1 SV=1	KVYEDSGIPLPAESPK	Phospho (ST)	7882	8083	11127	14778	16452	18685	11976	10153	10015	10306	10758	10275	30011	23811	21868	9478	12971	12456	29866	38650	27154	23437	28999	22246
p1069	PSIP1_MOUSE	PC4 and SFRS1-interacting protein OS=Mus musculus GN=Psip1 PE=1 SV=1	NLAKPGVTSTSDSEDEDDQEGEKK	2 Phospho (ST)	1	1	314	298	2108	3372	1	1	1	1	1	1	1	8277	3766	500	2649	1211	15129	36789	12148	2077	10374	3485
p1070	HIRP3_MOUSE	HIRA-interacting protein 3 OS=Mus musculus GN=Hirip3 PE=1 SV=1	MGLEESSEGEAEGSVR	2 Phospho (ST)	2930	7055	5803	2775	9424	4874	1	5300	3400	2303	5791	5613	16991	30986	29912	14408	21832	22424	13081	40954	30654	13246	29624	25272
p1071	CBX1_MOUSE	Chromobox protein homolog 1 OS=Mus musculus GN=Cbx1 PE=1 SV=1	KADSDSEDKGEESKPK	Phospho (ST)	1	1	1	3352	7147	962	1	1961	351	1	678	301	1231	5567	909	1	236	1	11173	28962	3777	1930	8143	998
p1072	CHIP_MOUSE	STIP1 homology and U box-containing protein 1 OS=Mus musculus GN=Stub1 PE=1 SV=1	LGTGGGGSPDKSPSAQELK	Phospho (ST)	31455	35420	31175	34545	63596	43624	43071	44470	34132	34779	47430	29672	69316	72027	41192	30548	48775	31463	62457	118817	25672	64695	97130	34252
p1073	IF2P_MOUSE	Eukaryotic translation initiation factor 5B OS=Mus musculus GN=Eif5b PE=1 SV=2	SVPTVDSGNEDDDSSFK	Phospho (ST)	247352	288539	273283	268126	344796	277984	254244	333880	263478	315277	285113	269246	419798	452669	366846	361060	334695	282820	376864	547033	374175	355956	494502	282047
p1074	NUCKS_MOUSE	Nuclear ubiquitous casein and cyclin-dependent kinases substrate OS=Mus musculus GN=Nucks1 PE=1 SV=1	NSQEDSEDSEEKDVK	2 Phospho (ST)	1	1356	1157	1	1	181	1	1	1	1	1	1	3398	4868	812	1	3098	2156	16013	23698	6407	4608	8027	1291
p1075	AKNA_MOUSE	AT-hook-containing transcription factor OS=Mus musculus GN=Akna PE=2 SV=1	CALCGEVKSSAEADGSSSGPSEKNTPK	2 Phospho (ST)	10513	13301	12092	16149	23635	20098	3424	5301	6401	3403	8366	8376	16665	18669	13863	4812	7514	8582	38390	59611	35912	19919	28669	17612
p1076	XPC_MOUSE	DNA repair protein complementing XP-C cells homolog OS=Mus musculus GN=Xpc PE=1 SV=2	VLAASWPQNREDPEQK	Phospho (ST)	29997	40914	41990	28474	45441	38526	33116	26954	27495	34281	39798	27404	47692	50877	43553	32903	28669	31175	44442	61903	46406	37914	48634	42973
p1077	DKC1_MOUSE	H/ACA ribonucleoprotein complex subunit 4 OS=Mus musculus GN=Dkc1 PE=1 SV=4	TVLESGGETGDGDNDTTKK	Phospho (ST)	2828	3628	3882	3746	6974	2901	3546	6585	3587	2722	5882	4187	10517	11345	5162	5146	6400	4496	12460	12220	4559	11393	16156	3540
p1078	DNM3B_MOUSE	DNA (cytosine-5)-methyltransferase 3B OS=Mus musculus GN=Dnmt3b PE=1 SV=2	SVSTPSVDLSQDGDQEGMDTTQVDAESR	Phospho (ST)	8653	8360	10254	8023	10885	12829	7495	6546	8118	8913	13989	10571	72011	88419	80008	58560	57571	59114	91550	159580	106063	72527	108693	80049
p1079	DEK_MOUSE	Protein DEK OS=Mus musculus GN=Dek PE=1 SV=1	EESEEEEEDDEDDDEEDEEEEKEK	Phospho (ST)	3799	12047	10928	3699	7015	7454	268	1	1	1	5766	4362	8174	10462	7429	9672	11168	8114	24019	36370	9924	12161	16230	5410
p1080	NHRF1_MOUSE	Na(+)/H(+) exchange regulatory cofactor NHE-RF1 OS=Mus musculus GN=Slc9a3r1 PE=1 SV=3	SASSDTSEELNSQDSPKR	2 Phospho (ST)	67470	78525	61131	58212	96170	66549	49796	58811	34825	57281	64858	36922	65494	68128	33200	44364	44522	30363	67229	108781	25206	53789	75043	23942
p1081	RLA2_MOUSE	60S acidic ribosomal protein P2 OS=Mus musculus GN=Rplp2 PE=1 SV=3	KEESEESDDDMGFGLFD	2 Phospho (ST)	1	1	1186	822	1704	3551	523	410	2083	1154	3806	1539	17085	26033	16995	4188	7592	4848	11750	29225	23324	7389	15973	18117
p1082	RLA1_MOUSE	60S acidic ribosomal protein P1 OS=Mus musculus GN=Rplp1 PE=1 SV=1	KEESEESEDDMGFGLFD	Oxidation (M); 2 Phospho (ST)	3710	13094	16403	10597	27713	36528	11627	23800	28045	12392	27880	29363	56976	117805	100083	33592	53737	36359	36641	92223	72602	34364	98693	67668
p1083	HAP28_MOUSE	28 kDa heat- and acid-stable phosphoprotein OS=Mus musculus GN=Pdap1 PE=1 SV=1	SLDSDESEDEDDDYQQK	2 Phospho (ST)	1	14777	12258	5535	17931	12107	4630	13562	8335	8594	13337	8844	22562	51899	34302	26370	33374	24155	27281	64367	38238	25596	49059	23730
p1084	GNL3_MOUSE	Guanine nucleotide-binding protein-like 3 OS=Mus musculus GN=Gnl3 PE=1 SV=2	ELSPEQSTAGKPSDGSSALDR	Phospho (ST)	12738	18185	14615	12078	23017	17051	16779	15269	10766	18203	17254	10755	18424	18150	12177	13984	11369	9023	27118	33929	13863	19355	27683	10118
p1085	RANB3_MOUSE	Ran-binding protein 3 OS=Mus musculus GN=Ranbp3 PE=1 SV=2	ATEEEDSDEDAVLAPSGVTGAGTGDEGDGQAPGST	Phospho (ST)	7395	16336	18495	8369	22262	16620	10903	16419	13484	11996	16481	12528	25514	28194	29387	23922	25135	28863	21361	41847	30704	23460	41607	30326
p1086	HMGA1_MOUSE	High mobility group protein HMG-I/HMG-Y OS=Mus musculus GN=Hmga1 PE=1 SV=4	KLEKEEEEGISQESSEEEQ	2 Phospho (ST)	1	1029	378	5128	14649	9783	302	1	832	1	1	487	9922	13909	12318	3198	4999	1528	39862	72089	24023	9050	16125	7058
p1087	HNRPC_MOUSE	Heterogeneous nuclear ribonucleoproteins C1/C2 OS=Mus musculus GN=Hnrnpc PE=1 SV=1	DDEKEPEEGEDDRDSANGEDDS	Phospho (ST)	860	1	1	7092	1	1	1898	7993	2186	4202	1	1725	1	11599	1	1	14009	6994	26874	41374	9079	17899	15518	4706
p1088	SRRM1_MOUSE	Serine/arginine repetitive matrix protein 1 OS=Mus musculus GN=Srrm1 PE=1 SV=2	TASPPPPPKR	Phospho (ST)	115677	80853	61108	64954	103278	59249	93657	100466	63694	85964	100606	50138	129095	119882	38070	122434	93373	54909	153158	112857	49811	136246	117359	27380
p1089	LMNB2_MOUSE	Lamin-B2 OS=Mus musculus GN=Lmnb2 PE=1 SV=2	LKLSPSPSSR	Phospho (ST)	3314	1	6814	10928	14566	12709	3671	13161	10183	8585	10384	11512	15389	22573	15610	6416	11137	8921	16792	25031	6730	12546	15791	11958
p1090	RON_MOUSE	Macrophage-stimulating protein receptor OS=Mus musculus GN=Mst1r PE=1 SV=3	SVSIRR	Phospho (ST)	18448	22998	21828	10487	13830	1	29396	42791	22054	39683	54111	34908	67761	51887	23872	2076	3106	1	32327	39733	16758	28652	47696	9331
p1091	ABCD2_MOUSE	ATP-binding cassette sub-family D member 2 OS=Mus musculus GN=Abcd2 PE=1 SV=1	GYLRYVHSR	Phospho (ST)	5645	1	1	1	2249	1	4565	1	1	1	1	3042	7666	1	1	11646	9147	4816	1	1	1	1	4815	1
p1092	SRRM1_MOUSE	Serine/arginine repetitive matrix protein 1 OS=Mus musculus GN=Srrm1 PE=1 SV=2	APQTSSPPPVRR	Phospho (ST)	30835	22600	21490	29002	42705	30118	29302	36604	26843	35648	36773	24353	46575	53482	15951	36299	37885	18890	55363	64181	25147	45874	54189	12443
p1093	SMRC1_MOUSE	SWI/SNF complex subunit SMARCC1 OS=Mus musculus GN=Smarcc1 PE=1 SV=2	NEEPVRSPERR	Phospho (ST)	5638	6262	7415	4393	1	36981	8139	14596	11963	8549	10678	9866	37072	1	1	3992	7497	4404	1	1	1	52118	74902	18086
p1094	UNC80_MOUSE		LSLATMSR	Oxidation (M); Phospho (ST)	6338	6751	6989	1	1	1	6584	14412	8889	13477	7245	3599	14222	24324	10641	14545	16161	14003	17738	34112	6208	20409	25628	8304
p1095	FTSJ1_MOUSE	FtsJ methyltransferase domain-containing protein 1 OS=Mus musculus GN=Ftsjd1 PE=2 SV=1	LFESMGTGEQER	Phospho (ST)	200868	170710	109715	175054	202924	88914	118140	117622	84117	293749	284982	189849	108215	63220	26549	37923	38726	20286	95306	86630	28856	218548	260520	38311
p1096	SRRM2_MOUSE	Serine/arginine repetitive matrix protein 2 OS=Mus musculus GN=Srrm2 PE=1 SV=3	SRTPPAIR	Phospho (ST)	5919	4796	6038	19262	19132	11419	12082	15049	8709	16932	15992	11507	28432	26494	6931	1	1	247	41605	50114	12513	25421	37413	6248
p1097	NUCKS_MOUSE	Nuclear ubiquitous casein and cyclin-dependent kinases substrate OS=Mus musculus GN=Nucks1 PE=1 SV=1	ATVTPSPVK	Phospho (ST)	74773	88690	87683	69549	80168	66789	77961	112560	70475	76896	113516	76349	199674	216576	124968	186675	221427	149360	178519	277144	70926	165837	268945	68571
p1098	HDGF_MOUSE	Hepatoma-derived growth factor OS=Mus musculus GN=Hdgf PE=1 SV=2	AGDVLEDSPKRPK	Phospho (ST)	15724	17271	19073	1	41939	1	23407	31372	28884	24520	33178	25583	65039	67024	42046	9376	9182	13360	120046	151236	53615	60010	70841	31618
p1099	ARGL1_MOUSE	Arginine and glutamate-rich protein 1 OS=Mus musculus GN=Arglu1 PE=1 SV=2	ASSPPDRIDIFGR	Phospho (ST)	1664	3279	4458	22392	23648	24797	13211	15737	17224	15422	18075	19520	47903	48914	59525	1	1033	1	62124	74985	62207	52273	50133	49314
p1100	SRRM2_MOUSE	Serine/arginine repetitive matrix protein 2 OS=Mus musculus GN=Srrm2 PE=1 SV=3	TSPLMLDR	Phospho (ST)	197111	177854	166091	167263	182538	143634	195341	158289	139921	199062	166685	150984	497855	507287	402399	321270	308059	274073	467657	740846	423416	433354	614705	287405
p1101	DNLI1_MOUSE	DNA ligase 1 OS=Mus musculus GN=Lig1 PE=1 SV=2	NQVVPESDSPVKR	Phospho (ST)	58423	59247	67786	88174	105327	96273	74400	106712	87557	75294	81447	81046	178520	222953	131145	78319	108616	92972	219694	295123	82066	197215	245395	98281
p1102	KIFC1_MOUSE	Kinesin-like protein KIFC1 OS=Mus musculus GN=Kifc1 PE=1 SV=2	SRAEQDQQRLETLSAR	2 Phospho (ST)	1	1	1	1	1	1	1	1	1	1	1	1	1	1	1	1	1	1	1	1	1	1	1	1
p1103	HNRPK_MOUSE	Heterogeneous nuclear ribonucleoprotein K OS=Mus musculus GN=Hnrnpk PE=1 SV=1	DYDDMSPR	Phospho (ST)	201172	204215	173494	205225	199753	171165	182614	191837	129286	202842	213896	149596	472677	470628	232792	347833	309733	238682	442993	599341	174786	416421	545897	202587
p1104	NAV1_MOUSE	Neuron navigator 1 OS=Mus musculus GN=Nav1 PE=1 SV=2	SIGSPESTPK	Phospho (ST)	7409	5667	6942	1	5578	3754	1	3986	3499	5420	6375	4216	19085	19991	7797	12746	21047	10005	20682	26948	7515	18249	22681	9014
p1105	PPHLN_MOUSE	Periphilin-1 OS=Mus musculus GN=Pphln1 PE=1 SV=1	SIQSVKTSR	Phospho (ST)	709	1277	1	4131	8253	2956	1	4079	2883	1891	2976	1414	20849	13577	3964	9381	8639	5222	13131	23335	6388	17837	23219	2551
p1106	ASPP2_MOUSE	Apoptosis-stimulating of p53 protein 2 OS=Mus musculus GN=Tp53bp2 PE=1 SV=3	IPRPLSPTK	Phospho (ST)	1	2015	3441	9666	9030	9422	5341	10206	7732	5496	9779	5670	11974	18656	14078	3924	5568	4875	14956	23289	7715	14327	18787	10150
p1107	MCEE_MOUSE	Methylmalonyl-CoA epimerase, mitochondrial OS=Mus musculus GN=Mcee PE=2 SV=1	VQTSVAIGR	2 Phospho (ST)	7045	396	5514	4002	9008	3164	3639	5563	1675	4003	3748	1	1	7714	3056	1	9606	5837	7686	10328	2470	4116	8391	2162
p1108	DNMT1_MOUSE	DNA (cytosine-5)-methyltransferase 1 OS=Mus musculus GN=Dnmt1 PE=1 SV=5	VPALASPAGSLPDHVR	Phospho (ST)	1	1	1	3977	1	6788	2936	3453	5367	1	1	1	12085	14876	13475	3669	3793	6396	16515	17872	14845	13095	11869	12201
p1109	RS6_MOUSE	40S ribosomal protein S6 OS=Mus musculus GN=Rps6 PE=1 SV=1	LSSLRASTSK	Phospho (ST)	7240	5194	5166	12339	16085	9480	9450	11433	6707	9723	9563	8814	17578	14692	4633	7523	8482	4764	24220	18537	4982	14133	24835	4727
p1110	F193A_MOUSE	Protein FAM193A OS=Mus musculus GN=Fam193a PE=1 SV=2	LILASSPQPK	Phospho (ST)	1	1	1	1	1	1	1	1060	219	1	1126	920	9099	5864	6989	1	5181	2786	8083	6229	5518	7983	9160	5918
p1111	PIFO_MOUSE	Protein pitchfork OS=Mus musculus GN=Pifo PE=1 SV=1	VDTLSEKHK	Phospho (ST)	44755	38360	43255	41476	44041	45100	39486	43119	37601	45178	39933	38058	48606	45689	50565	34614	25319	19942	42552	51803	40351	43680	49715	41774
p1112	UHRF1_MOUSE	E3 ubiquitin-protein ligase UHRF1 OS=Mus musculus GN=Uhrf1 PE=1 SV=2	QSLALPLSTK	Phospho (ST)	4537	4437	6242	7992	8146	6593	5963	7052	5433	6188	5219	6092	35444	31857	33070	23231	20404	22578	32971	49364	32050	25832	27556	28869
p1113	RRP1B_MOUSE	Ribosomal RNA processing protein 1 homolog B OS=Mus musculus GN=Rrp1b PE=2 SV=2	SGTPTSPVEGK	Phospho (ST)	13332	18381	18195	12892	17497	9064	12289	15391	11222	13655	17573	10371	21851	22531	4777	21110	15473	8667	23648	26330	9161	24559	25294	4446
p1114	MAP4_MOUSE	Microtubule-associated protein 4 OS=Mus musculus GN=Map4 PE=1 SV=3	SKVGSTENIK	Phospho (ST)	6713	7749	4219	8304	8978	5719	1	5884	2546	5423	9041	3508	10223	10656	2939	10214	8395	3285	18645	15962	5274	8815	16823	2201
p1115	SET_MOUSE	Protein SET OS=Mus musculus GN=Set PE=1 SV=1	SASPGLPKGEK	Phospho (ST)	16666	15048	14256	21178	23026	13951	16246	22680	12278	16499	19685	12773	52074	35518	9108	38701	33247	18321	40424	55476	13692	49283	63030	9098
p1116	BEND3_MOUSE	BEN domain-containing protein 3 OS=Mus musculus GN=Bend3 PE=2 SV=1	ANSSSGPSPLR	Phospho (ST)	1948	3363	1	1	1	1	1	1	1	5300	5485	4581	1	1	1	7193	12865	5448	1	15152	1	1	1	1
p1117	FSIP2_MOUSE	Fibrous sheath-interacting protein 2 OS=Mus musculus GN=Fsip2 PE=1 SV=3	RISLDRTGR	Phospho (ST)	19461	23018	20158	21284	20879	20852	11864	10527	10580	63518	53546	54340	17783	22889	18556	16616	17251	14828	13245	1	10798	49739	60496	38870
p1118	STMN1_MOUSE	Stathmin OS=Mus musculus GN=Stmn1 PE=1 SV=2	DLSLEEIQK	Phospho (ST)	1	1	1	771	766	808	1151	345	681	1	1163	1	13807	12403	13592	5682	11296	7272	11706	18061	14517	9289	16933	10577
p1119	EMSY_MOUSE	Protein EMSY OS=Mus musculus GN=Emsy PE=1 SV=2	TITVPVSGSPK	Phospho (ST)	1	2525	1794	1212	1	1549	2452	1	2520	1	1	1939	10575	10048	9201	6249	7520	7279	8350	14872	10071	7475	11995	6839
p1120	SRRM2_MOUSE	Serine/arginine repetitive matrix protein 2 OS=Mus musculus GN=Srrm2 PE=1 SV=3	HSLSGSSPGMK	Phospho (ST)	2954	4049	2479	4060	5099	3065	3210	980	2063	2259	2905	1473	1	1	1	1	1	1030	12596	17796	3862	8465	10352	1863
p1121	SAFB1_MOUSE	Scaffold attachment factor B1 OS=Mus musculus GN=Safb PE=2 SV=2	SVVSFDKVK	2 Phospho (ST)	10030	5505	7815	7171	9585	8598	3000	6224	5590	4049	1	1	23812	35668	25425	19039	17466	18800	28074	47014	32710	26046	30550	20363
p1122	RYBP_MOUSE	RING1 and YY1-binding protein OS=Mus musculus GN=Rybp PE=1 SV=1	DKDISPSVTK	Phospho (ST)	27949	29645	25243	20968	29079	14408	18118	27223	12508	21396	28693	20263	20664	26881	9834	18274	21790	10667	33929	45605	11251	22039	36161	9015
p1123	PUM2_MOUSE	Pumilio homolog 2 OS=Mus musculus GN=Pum2 PE=1 SV=2	QASPTEVVER	Gln->pyro-Glu (N-term Q); Phospho (ST)	18576	18651	23605	16292	22070	19720	18963	20103	15668	22012	21860	18088	33589	26202	28191	24514	23262	25200	29333	39604	30627	27753	24612	22815
p1124	A16L2_MOUSE		SEPKDAISTR	Phospho (ST)	18851	22175	23535	23080	33013	29004	16600	26074	23142	27068	23496	22249	95331	83779	71156	51391	48419	46510	82721	110288	78368	65509	112679	66252
p1125	CCD66_MOUSE		QYSEKDSVR	Phospho (ST)	7747	8605	12993	6637	8932	8756	7568	9011	5309	8632	14943	7236	34690	38382	31263	27942	37004	25203	25235	61947	27268	34217	41503	24830
p1126	NOP2_MOUSE	Putative ribosomal RNA methyltransferase NOP2 OS=Mus musculus GN=Nop2 PE=2 SV=1	AGSVDVPKPNK	Phospho (ST)	5375	7860	7477	8212	11465	8805	6029	9345	5734	6262	8687	6706	12580	14600	7645	7226	8368	6724	13505	16602	5723	8205	15057	3951
p1127	AFAD_MOUSE	Afadin OS=Mus musculus GN=Mllt4 PE=1 SV=3	TISNPEVVMK	Phospho (ST)	11418	9968	9168	8733	10380	11617	8452	9958	9743	12259	10165	10028	18639	16209	12302	12837	9686	8765	18368	22322	13905	16154	18736	11786
p1128	BAP18_MOUSE	Chromatin complexes subunit BAP18 OS=Mus musculus GN=Bap18 PE=1 SV=1	KVYEDSGIPLPAESPK	Phospho (ST)	2261	1	4525	8904	6826	9277	1963	5041	5639	4699	5462	6076	8839	13198	14054	4592	6752	8042	13225	18413	16572	9693	13363	10977
p1129	MMP12_MOUSE	Macrophage metalloelastase OS=Mus musculus GN=Mmp12 PE=1 SV=3	IYNYTPDMK	Phospho (Y)	48809	62435	63788	49975	62149	49177	48366	52804	58447	59286	64246	52085	60582	68294	63563	57803	68211	59435	51245	108202	62034	55521	99612	48295
p1130	JUB_MOUSE	Protein ajuba OS=Mus musculus GN=Jub PE=1 SV=1	LETTAPALSPR	Phospho (ST)	6722	5710	8285	9276	9084	9964	9425	9172	7876	8525	13567	10621	60864	66809	50604	45215	45076	36691	49384	79176	48124	50240	71870	38535
p1131	PKP1_MOUSE	Plakophilin-1 OS=Mus musculus GN=Pkp1 PE=1 SV=1	QLTGLLWNLSSTDELK	Gln->pyro-Glu (N-term Q); Phospho (ST)	4111	10011	13575	11764	64780	10981	20866	22504	26432	14207	20722	23766	26951	28229	27025	1	1	1271	54254	62971	59807	27903	31334	26238
p1132	ANLN_MOUSE	Actin-binding protein anillin OS=Mus musculus GN=Anln PE=1 SV=2	AASPSKPPISNASATPVGR	Phospho (ST)	22139	17647	22934	24865	19017	19034	15159	17732	19735	24422	26677	18657	29783	23625	30361	31174	27191	24973	41450	47595	26328	30615	31833	19022
p1133	DDX50_MOUSE	ATP-dependent RNA helicase DDX50 OS=Mus musculus GN=Ddx50 PE=2 SV=1	FSDEFSPSHK	Phospho (ST)	1	2320	2601	6208	8140	6392	4890	5673	3599	3868	6182	3875	13153	13434	9299	3052	4760	1	11729	22383	8881	11322	16387	7429
p1134	ADAT1_MOUSE	tRNA-specific adenosine deaminase 1 OS=Mus musculus GN=Adat1 PE=2 SV=1	NCEDPASPVAK	Phospho (ST)	4714	9147	7048	3889	7361	5528	2902	6089	3639	4062	6871	5936	9681	10394	5699	4124	8191	5949	8975	11326	4565	11298	14171	3234
p1135	CENPC_MOUSE	Centromere protein C 1 OS=Mus musculus GN=Cenpc1 PE=1 SV=2	LVLPSNSPNVR	Phospho (ST)	23139	19555	19645	20595	27397	23498	23475	24746	24608	28444	28544	21372	64503	68023	49165	50244	39356	32701	54108	78147	55700	55293	68660	47985
p1136	UBP2L_MOUSE	Ubiquitin-associated protein 2-like OS=Mus musculus GN=Ubap2l PE=1 SV=1	YPSSISSSPQKDLTQAK	Phospho (ST)	9082	4955	6731	8659	9056	9908	7124	8623	6604	7051	8723	7654	13174	16359	14406	8607	9213	8463	16838	16294	17727	14766	15534	11864
p1137	ZO1_MOUSE	Tight junction protein ZO-1 OS=Mus musculus GN=Tjp1 PE=1 SV=2	SVASSQPAKPTK	Phospho (ST)	1	4499	986	5430	3047	2518	4414	5277	2227	1177	4192	2278	10508	5628	2576	2931	3551	1309	9666	11322	2544	9237	12150	1676
p1138	SRRM2_MOUSE	Serine/arginine repetitive matrix protein 2 OS=Mus musculus GN=Srrm2 PE=1 SV=3	VSSPVLETVQQRTPSR	2 Phospho (ST)	11118	11288	10117	10299	11451	12361	8328	11148	12394	8072	13936	9826	23475	32786	24133	21421	21060	14956	23174	27994	26697	21279	24962	15120
p1139	TP53B_MOUSE	Tumor suppressor p53-binding protein 1 OS=Mus musculus GN=Tp53bp1 PE=1 SV=2	SEDRPSSPQVSVAAVETK	Phospho (ST)	23474	20980	18655	25889	27204	22086	16842	22621	24884	23772	25933	21626	88788	90852	64843	53662	55058	50844	85217	109844	87109	71931	83426	56032
p1140	CDC20_MOUSE	Cell division cycle protein 20 homolog OS=Mus musculus GN=Cdc20 PE=1 SV=2	VQTTPSKPGGDR	Phospho (ST)	5884	9704	6604	8884	12580	2849	10226	8530	5419	9326	10878	4152	21630	16373	4930	15404	12608	4159	19477	30439	7601	5879	25036	3720
p1141	RIF1_MOUSE	Telomere-associated protein RIF1 OS=Mus musculus GN=Rif1 PE=1 SV=2	SQEDEISPVNK	Phospho (ST)	43156	65113	55216	41062	60790	48947	44143	64263	49045	61823	84810	49868	52575	74406	37371	43893	57126	36162	52240	81080	21459	50826	81293	21645
p1142	MLL1_MOUSE	Histone-lysine N-methyltransferase MLL OS=Mus musculus GN=Mll PE=2 SV=3	KKDTAPEELSK	Phospho (ST)	1012	3440	3820	2029	3121	2257	2100	2782	2891	3724	1918	2702	20134	19882	18827	20427	14607	15700	20515	27945	14763	17677	23170	15981
p1143	LMNB1_MOUSE	Lamin-B1 OS=Mus musculus GN=Lmnb1 PE=1 SV=3	ASAPATPLSPTR	2 Phospho (ST)	14089	21167	18610	13028	15117	14422	11970	19739	14804	12788	21147	14016	34446	43425	21279	30447	35077	29390	30611	52223	15023	31716	50872	22877
p1144	NIPA_MOUSE	Nuclear-interacting partner of ALK OS=Mus musculus GN=Zc3hc1 PE=1 SV=1	SMGTGDSAGVEVPSSPLRR	Oxidation (M); Phospho (ST)	11271	1	10220	15116	13630	12289	8424	10571	13070	7728	13469	9681	23519	25627	29236	17650	18481	17995	24841	30952	21077	21461	26319	22363
p1145	MOR2A_MOUSE	MORC family CW-type zinc finger protein 2A OS=Mus musculus GN=Morc2a PE=1 SV=2	SLAVSDEEEAEEEAEKR	Phospho (ST)	1	1	1	4396	4166	3722	1	2798	1691	3701	2939	2805	14996	13136	11858	7591	9214	6928	12243	19530	14235	13568	10789	8442
p1146	AHDC1_MOUSE	AT-hook DNA-binding motif-containing protein 1 OS=Mus musculus GN=Ahdc1 PE=1 SV=1	TEAVCLSAPHLASPPATPK	Phospho (ST)	669	1	750	1	926	282	566	1	846	2723	1	777	7924	7462	8353	2898	4014	4357	5134	3691	6301	6063	4768	7277
p1147	NSF1C_MOUSE	NSFL1 cofactor p47 OS=Mus musculus GN=Nsfl1c PE=1 SV=1	SPNELVDDLFK	Phospho (ST)	3898	3514	5043	4286	6394	6472	4187	3669	5690	4851	6801	5893	10359	9714	11709	2350	4761	3027	12885	16798	15100	9121	12454	10628
p1148	PCBP1_MOUSE	Poly(rC)-binding protein 1 OS=Mus musculus GN=Pcbp1 PE=1 SV=1	QICLVMLETLSQSPQGR	Phospho (ST)	1	1	1	5511	8728	3401	2087	1530	2031	3053	5098	5125	6869	8474	8576	1	1	1	20154	19360	21259	9864	16182	14842
p1149	NOP56_MOUSE	Nucleolar protein 56 OS=Mus musculus GN=Nop56 PE=1 SV=2	APKEELASDLEEMATSSAK	Phospho (ST)	3727	6990	5195	29561	45556	42315	9637	12519	13426	18397	23308	20315	37277	35013	29382	789	2574	4201	63858	65255	65947	36728	39988	36601
p1150	SRRM2_MOUSE	Serine/arginine repetitive matrix protein 2 OS=Mus musculus GN=Srrm2 PE=1 SV=3	SSSPVTELTARSPVKQDK	2 Phospho (ST)	39531	34816	40000	58801	51374	65706	21205	33443	33413	24797	27206	26379	85827	95648	83062	55073	58122	51040	127602	169879	115195	85680	111825	67908
p1151	BAZ2A_MOUSE	Bromodomain adjacent to zinc finger domain protein 2A OS=Mus musculus GN=Baz2a PE=1 SV=2	QPSSPSHNTNLR	Gln->pyro-Glu (N-term Q); Phospho (ST)	1484	1	1	378	1	752	1	1	1	396	1	1	15611	1	2568	4704	1	1422	10641	1	1	11410	6796	1202
p1152	CLAP1_MOUSE	CLIP-associating protein 1 OS=Mus musculus GN=Clasp1 PE=1 SV=2	SQEDLNEPIKR	Phospho (ST)	4269	4103	5528	6803	10300	8617	4531	7843	3219	5099	4003	3341	17517	17814	7708	7375	9848	6279	21954	33311	8425	15551	24239	5477
p1153	SPTB2_MOUSE	Spectrin beta chain, brain 1 OS=Mus musculus GN=Sptbn1 PE=1 SV=2	AQTLPTSVVTITSESSPGKR	Phospho (ST)	12941	13270	11927	20251	21111	17950	14177	19207	15599	17991	19983	15290	31918	30636	21034	16156	20180	18135	31335	43715	32170	31145	30508	25281
p1154	ZN532_MOUSE	Zinc finger protein 532 OS=Mus musculus GN=Znf532 PE=2 SV=1	GSPSSPVGSTPAIPK	Phospho (ST)	2468	1	1993	1291	2456	2243	2306	2897	1703	1747	2302	3104	21477	19601	17772	18694	16484	14680	19114	20001	16666	21129	19012	14678
p1155	MYH9_MOUSE	Myosin-9 OS=Mus musculus GN=Myh9 PE=1 SV=4	KGTGDCSDEEVDGKADGADAK	Phospho (ST)	89616	84255	64163	198989	218087	148568	50481	71492	51591	51445	66670	48906	169082	152259	51091	69912	72438	43977	488192	442549	161288	209153	249308	46834
p1156	HDGR2_MOUSE	Hepatoma-derived growth factor-related protein 2 OS=Mus musculus GN=Hdgfrp2 PE=1 SV=1	AQEDGQDSEDGPR	Phospho (ST)	5453	8898	4475	7006	8538	3171	5131	4672	2826	6303	7899	3546	10565	11049	2335	10028	9991	4112	14364	13522	4005	10737	16585	2547
p1157	CLAP1_MOUSE	CLIP-associating protein 1 OS=Mus musculus GN=Clasp1 PE=1 SV=2	SRSDIDVNAAASAK	Phospho (ST)	5173	6561	4482	12597	12702	9937	6692	8529	7595	7316	8963	6544	24853	24519	17830	14180	17893	11963	36188	57378	11811	28184	36811	15364
p1158	DCK_MOUSE	Deoxycytidine kinase OS=Mus musculus GN=Dck PE=1 SV=1	FCPSPSTSSEGTR	Phospho (ST)	11159	12079	8660	11400	13401	10524	11465	10616	9895	12530	13326	8762	25240	28060	15905	14978	19937	12264	22898	29469	10061	20156	35639	10304
p1159	RBP2_MOUSE	E3 SUMO-protein ligase RanBP2 OS=Mus musculus GN=Ranbp2 PE=1 SV=2	QNQPTSCVSAPASSETSRSPK	Phospho (ST)	5476	3366	6351	8420	6893	5117	9050	6362	5098	7540	6497	6972	13249	14018	7872	9039	9373	7238	10699	16739	5007	12325	14214	2785
p1160	TE2IP_MOUSE	Telomeric repeat-binding factor 2-interacting protein 1 OS=Mus musculus GN=Terf2ip PE=1 SV=1	YLLGNAPVSPSSQK	Phospho (ST)	1	1	1	5943	4523	4196	4258	5333	1	1	5775	2922	15391	15501	17044	11096	11468	10611	20775	21821	18066	17599	19577	15108
p1161	SGTA_MOUSE	Small glutamine-rich tetratricopeptide repeat-containing protein alpha OS=Mus musculus GN=Sgta PE=1 SV=2	SRTPSASHEEQQE	Phospho (ST)	49843	53047	36701	89382	77890	30032	44772	39834	23378	36215	44076	18070	66676	64324	11839	47804	31567	13382	94759	70221	22052	61001	80753	12383
p1162	ANR17_MOUSE	Ankyrin repeat domain-containing protein 17 OS=Mus musculus GN=Ankrd17 PE=1 SV=2	APSPAPSSVPLGSEKPSSVSQDR	Phospho (ST)	20823	21364	18593	24169	27036	23844	21192	21561	23276	28207	25819	23829	51937	55044	52861	41623	35297	39992	51558	83109	51221	50610	60331	38983
p1163	PSIP1_MOUSE	PC4 and SFRS1-interacting protein OS=Mus musculus GN=Psip1 PE=1 SV=1	QVDTEEAGMVTAATASNVKASPK	Gln->pyro-Glu (N-term Q); Phospho (ST)	1671	2329	5776	1800	2940	6835	3247	5559	1	3354	6108	4263	36294	37887	39484	24693	29598	34600	27560	52183	40092	31061	42217	29824
p1164	HNRPC_MOUSE	Heterogeneous nuclear ribonucleoproteins C1/C2 OS=Mus musculus GN=Hnrnpc PE=1 SV=1	QADLSFSSPVEMK	Gln->pyro-Glu (N-term Q); 2 Phospho (ST)	553	1652	3220	946	2839	3324	990	2762	3469	1216	3738	3515	10242	14136	13908	8400	11466	8507	6776	16415	14389	9426	14402	15314
p1165	HS90A_MOUSE	Heat shock protein HSP 90-alpha OS=Mus musculus GN=Hsp90aa1 PE=1 SV=4	ESDDKPEIEDVGSDEEEEEK	Phospho (ST)	56354	53430	52987	52039	49962	60582	25301	35501	32965	37856	53144	39446	63385	66481	59285	48181	54092	45887	99798	144682	106194	69187	88859	55721
p1166	F207A_MOUSE	Protein FAM207A OS=Mus musculus GN=Fam207a PE=1 SV=1	AVEPALPQSPAGGAGAK	Phospho (ST)	42232	43304	45378	44704	47509	45958	46806	51216	47375	55955	67100	41058	64704	62796	55392	52679	46176	41263	59572	76298	51865	60102	65452	44024
p1167	I2BPL_MOUSE	Interferon regulatory factor 2-binding protein-like OS=Mus musculus GN=Irf2bpl PE=1 SV=1	KASPEPPDSAESALK	Phospho (ST)	8319	6808	5938	1	5868	5387	5513	8241	6090	3993	9698	5608	46620	51626	39194	31083	37024	25547	41176	70886	22939	44053	57862	20449
p1168	ACINU_MOUSE	Apoptotic chromatin condensation inducer in the nucleus OS=Mus musculus GN=Acin1 PE=1 SV=3	GVQAGNSDTEGGQPGR	Phospho (ST)	15025	16388	11275	9383	13908	8403	11606	10103	7131	12586	12348	7425	27370	26125	7832	23216	19515	11100	30881	37477	10876	28568	42979	6688
p1169	CALX_MOUSE	Calnexin OS=Mus musculus GN=Canx PE=1 SV=1	QKSDAEEDGVTGSQDEEDSKPK	Gln->pyro-Glu (N-term Q); Phospho (ST)	26269	27758	24980	25994	32171	25104	17707	20019	15479	20367	27293	21024	24687	32016	17320	26377	24244	19040	37234	49355	16480	25578	39821	12904
p1170	DDX17_MOUSE		STNKGTAYTFFTPGNLKQAR	3 Phospho (ST)	38826	41275	36816	31669	47218	42975	35536	42527	38962	41011	54545	39768	74761	104241	70913	51828	58745	56353	61262	99729	73001	65059	88452	56027
p1171	RALY_MOUSE	RNA-binding protein Raly OS=Mus musculus GN=Raly PE=1 SV=3	LPAPQEDTASEAGTPQGEVQTR	2 Phospho (ST)	38826	41275	36816	31669	47218	42975	35536	42527	38962	41011	54545	39768	74761	104241	70913	51828	58745	56353	61262	99729	73001	65059	88452	56027
p1172	MARCS_MOUSE	Myristoylated alanine-rich C-kinase substrate OS=Mus musculus GN=Marcks PE=1 SV=2	AEDGAAPSPSSETPKK	Phospho (ST)	388	1	1	707	1	1	616	559	1	836	1263	1	23407	15547	3423	18124	11269	5383	21161	17961	4664	18505	20002	2767
p1173	CK5P2_MOUSE	CDK5 regulatory subunit-associated protein 2 OS=Mus musculus GN=Cdk5rap2 PE=1 SV=3	SLTGSGSQEDLLLQK	Phospho (ST)	1	648	1	1777	2728	2780	1	1	1488	1489	1978	992	11441	9936	10915	10473	8105	4787	10216	1	9268	9076	13996	10175
p1174	RG9D2_MOUSE	RNA (guanine-9-)-methyltransferase domain-containing protein 2 OS=Mus musculus GN=Rg9mtd2 PE=2 SV=2	LGTSDGEEERQEPR	Phospho (ST)	9910	12698	14258	18996	26952	12782	12228	17425	10230	12141	17182	11116	28209	28743	12853	10384	13205	5846	27991	40611	12386	22234	31875	10165
p1175	MEPCE_MOUSE	7SK snRNA methylphosphate capping enzyme OS=Mus musculus GN=Mepce PE=1 SV=2	ALNAETPKSSPLPAK	2 Phospho (ST)	9585	11749	10227	6971	11939	8621	9584	13463	10982	10802	16406	9512	27515	24167	19210	23405	21073	18104	19616	43720	9249	22749	32551	14700
p1176	SPDLY_MOUSE	Protein Spindly OS=Mus musculus GN=Ccdc99 PE=1 SV=2	LVDSPANIEVLHEQSGNTPNSPR	Phospho (ST)	2171	4277	5820	8522	11004	10339	6833	8581	6949	7800	8965	7970	8969	13627	10654	1	2283	4877	13553	18208	14234	12447	11747	12837
p1177	EDC3_MOUSE	Enhancer of mRNA-decapping protein 3 OS=Mus musculus GN=Edc3 PE=2 SV=1	SQDVAISPQQQQCSK	Phospho (ST)	6967	1	1	1	10720	8143	1	1	7667	8077	1	5541	19870	26064	12004	11728	1	192	20895	33286	1	20314	27127	9686
p1178	LARP1_MOUSE	La-related protein 1 OS=Mus musculus GN=Larp1 PE=1 SV=2	AVTPVPTKTEEVSNLK	Phospho (ST)	12371	11630	12426	12119	13308	14805	19795	15614	15817	19371	13468	11981	41673	33936	28096	31666	30225	22820	35391	64267	33378	34909	41777	30033
p1179	DDX21_MOUSE	Nucleolar RNA helicase 2 OS=Mus musculus GN=Ddx21 PE=1 SV=3	SNSSDAPGEESSSETEKEIPVEQK	2 Phospho (ST)	86057	115453	107374	85026	124558	120542	38670	80855	72011	54302	95971	66950	180407	250765	206615	148530	195299	170462	183961	407986	281580	126410	252292	161858
p1180	NUCKS_MOUSE	Nuclear ubiquitous casein and cyclin-dependent kinases substrate OS=Mus musculus GN=Nucks1 PE=1 SV=1	NSQEDSEDSEEKDVK	Phospho (ST)	5220	6497	5017	4947	4303	1979	2266	1970	734	1141	3790	1076	23277	13504	4789	12851	11216	7329	32919	35759	9279	22751	27602	4732
p1181	TIM_MOUSE	Protein timeless homolog OS=Mus musculus GN=Timeless PE=1 SV=3	QLLDSDEEEDDEGRR	Gln->pyro-Glu (N-term Q); Phospho (ST)	9838	13454	13169	12805	20924	16690	11388	16009	13078	12590	13580	11926	27356	34242	32732	24742	27704	22345	23584	42212	28876	23399	37425	28226
p1182	MDC1_MOUSE	Mediator of DNA damage checkpoint protein 1 OS=Mus musculus GN=Mdc1 PE=1 SV=1	VLLAADSEEEGDFPSGR	Phospho (ST)	11940	8549	11454	14893	16216	15027	10638	10871	11958	15195	17052	11070	40650	36527	28952	33723	22976	23287	40740	48132	31428	47165	49937	36163
p1183	MBB1A_MOUSE	Myb-binding protein 1A OS=Mus musculus GN=Mybbp1a PE=1 SV=2	SEGTTPEKNAASQQDAVTEGAMPAATGK	Phospho (ST)	13625	12937	11383	13186	14707	13561	13412	12110	9879	15452	20688	12539	23539	26570	16727	12773	16639	14063	26987	30959	22710	20754	29166	14268
p1184	TR150_MOUSE	Thyroid hormone receptor-associated protein 3 OS=Mus musculus GN=Thrap3 PE=1 SV=1	ERSPALKSPLQSVVVR	2 Phospho (ST)	1	454	917	2173	9032	6649	1342	1026	1381	1	1530	1741	12291	12898	12100	1	1	1041	19872	34518	20746	7658	19703	15803
p1185	POGZ_MOUSE	Pogo transposable element with ZNF domain OS=Mus musculus GN=Pogz PE=1 SV=2	SLDAEPSVPSAAKPSSPEK	Phospho (ST)	4365	5428	5554	2337	3687	4810	4861	3385	3327	4358	4783	4243	11513	11200	7244	7361	7673	5201	10933	18184	9800	12183	13848	6870
p1186	DBPA_MOUSE	DNA-binding protein A OS=Mus musculus GN=Csda PE=1 SV=2	SPAASGAPQAPAPAALLAGSPGGDAAPGPAPASSAPAGGEDAEKK	Phospho (ST)	3650	3925	1	5298	1	1	1	3465	3281	4116	4047	3616	14355	10904	11248	9127	9648	8615	12016	19309	11211	15174	1	11298
p1187	TCOF_MOUSE	Treacle protein OS=Mus musculus GN=Tcof1 PE=1 SV=1	KSAEPLANTVLASETEEEGNAQALGPTAK	Phospho (ST)	8110	10749	12258	19268	20863	22049	10514	13047	13630	14651	14649	15748	22213	25894	27449	8769	9449	14491	28295	35185	32129	20815	26431	23793
p1188	OGFR_MOUSE	Opioid growth factor receptor OS=Mus musculus GN=Ogfr PE=2 SV=1	IALNLEGCALSPTSQEPR	Phospho (ST)	3088	3444	2830	2835	5883	5891	2853	3219	2895	5989	5511	3731	12391	7643	9984	3669	7076	5413	11157	15231	12519	11309	12058	11513
p1189	RIR2_MOUSE	Ribonucleoside-diphosphate reductase subunit M2 OS=Mus musculus GN=Rrm2 PE=1 SV=1	TPLATIADQQQLQLSPLK	Phospho (ST)	3006	5206	1656	6189	3488	6167	3602	4212	3477	6629	5889	5855	10001	11055	9614	3846	4584	4749	11296	11357	11015	14109	10749	12243
p1190	Z280C_MOUSE	Zinc finger protein 280C OS=Mus musculus GN=Znf280c PE=2 SV=1	ASSPPSSTIPSTSLQLSVPK	Phospho (ST)	6440	4712	6807	7084	9076	5285	5041	6547	6442	10588	6478	7070	26486	21633	21158	16332	15185	17330	24567	25451	19992	21843	23684	21042
p1191	HDGR2_MOUSE	Hepatoma-derived growth factor-related protein 2 OS=Mus musculus GN=Hdgfrp2 PE=1 SV=1	AERGGSSGEELEDEEPVK	2 Phospho (ST)	11263	16306	14830	11514	25145	16244	7271	12903	9424	8833	11609	9078	35017	37105	30069	20258	26653	19573	41666	58283	40067	23945	42241	22029
p1192	CP088_MOUSE	Protein C16orf88 homolog OS=Mus musculus GN=Tsg118 PE=1 SV=2	ATSPSNNVDEVQIPEISLSK	Phospho (ST)	8475	10281	7279	9593	9756	6925	6090	6538	5084	9718	8997	7738	20289	18584	15389	15405	14068	12199	22706	26419	23551	18609	23126	16050
p1193	PSIP1_MOUSE	PC4 and SFRS1-interacting protein OS=Mus musculus GN=Psip1 PE=1 SV=1	QVDTEEAGMVTAATASNVKASPK	Gln->pyro-Glu (N-term Q); Oxidation (M); Phospho (ST)	1	1	1	2871	3179	2007	1	1994	2562	1	2655	2180	25025	17624	16883	20437	14820	16047	19059	22406	16476	18740	25622	16910
p1194	PSIP1_MOUSE	PC4 and SFRS1-interacting protein OS=Mus musculus GN=Psip1 PE=1 SV=1	QVDTEEAGMVTAATASNVKASPK	Phospho (ST)	1	1	1	475	1	343	1	1	1	1	1	1	6422	6444	2983	2074	1739	2585	7027	1	8698	7763	8187	5232
p1195	RRP12_MOUSE	RRP12-like protein OS=Mus musculus GN=Rrp12 PE=1 SV=1	GDSIEEILADSEDEDEEEER	Phospho (ST)	11718	16197	20173	16005	25380	19427	12107	14619	13299	19322	20743	20272	19611	21751	25169	13277	16468	17431	25707	36548	26765	22720	30182	25622
p1196	PERP1_MOUSE	Plasma cell-induced resident endoplasmic reticulum protein OS=Mus musculus GN=Pacap PE=1 SV=2	VSLSASAPTLDDEEKYSAHMPAHLRCDACR	Oxidation (M); 3 Phospho (ST); Phospho (Y)	1	5994	15609	8390	9536	13982	1	5693	12291	5525	10988	13382	14324	26435	35127	1	1979	8848	19630	36953	37770	15354	30902	35029
p1197	KCNT1_MOUSE		SSLRIR	Phospho (ST)	42267	53037	52594	179028	239813	173466	75456	110936	84554	93720	125190	89702	150904	176666	113060	24036	30787	23126	210746	314294	104731	139550	200540	64744
p1198	GDF7_MOUSE	Growth/differentiation factor 7 OS=Mus musculus GN=Gdf7 PE=2 SV=2	SRCSRK	Phospho (ST)	24600	27178	21284	26379	26736	20610	21254	24523	19414	29480	28531	23146	34423	33992	23741	28848	31584	21635	37920	40382	13826	30506	37618	13936
p1199	TCF20_MOUSE	Transcription factor 20 OS=Mus musculus GN=Tcf20 PE=1 SV=2	LSTSPATR	Phospho (ST)	14443	14786	14492	6336	11878	7993	9335	11832	6091	8427	10084	6471	8557	6133	2146	1	7550	3558	1	12732	1965	1	10470	1237
p1200	FOXK1_MOUSE	Forkhead box protein K1 OS=Mus musculus GN=Foxk1 PE=1 SV=2	QSPGPALAR	Phospho (ST)	14767	16905	12831	14016	17441	11441	13568	14710	9940	18432	21122	13380	13251	15577	7823	454	12810	7372	17062	24300	7216	12446	17458	5438
p1201	S12A5_MOUSE	Solute carrier family 12 member 5 OS=Mus musculus GN=Slc12a5 PE=1 SV=2	RHSVADPR	Phospho (ST)	8274	17654	19483	12028	24901	21054	8441	20840	10992	28091	36257	28005	9869	14016	10542	2439	5473	2887	11760	20844	10058	20072	34388	16013
p1202	RPGF2_MOUSE	Rap guanine nucleotide exchange factor 2 OS=Mus musculus GN=Rapgef2 PE=1 SV=2	SETSPVAPR	Phospho (ST)	4615	6967	5586	4067	1	2820	3759	1	3103	5532	3800	2656	1	2390	396	1	5698	1841	1	1	738	9598	7655	902
p1203	PRC2C_MOUSE	Protein PRRC2C OS=Mus musculus GN=Prrc2c PE=1 SV=2	SLEDVKPR	Phospho (ST)	17198	19256	17753	23308	28580	16616	14984	23402	11594	16987	20750	15896	22086	28080	13144	1	17443	9887	29886	35953	11904	19937	32537	7545
p1204	SKIL_MOUSE		QQLQMEVEMLSSSKAMK	Oxidation (M); Phospho (ST)	1	1	1	1	1	1	1	1	1	1	1	1	1	1	1	1	1	1	1	1	1	1	1	1
p1205	NAF1_MOUSE	H/ACA ribonucleoprotein complex non-core subunit NAF1 OS=Mus musculus GN=Naf1 PE=1 SV=2	EFSRGFAR	Phospho (ST)	39584	37398	30057	25497	35008	18431	32717	40252	18601	29547	34278	23385	34861	40238	8741	1	21771	15724	44508	44612	13279	40522	39379	8125
p1206	TGFB2_MOUSE	Transforming growth factor beta-2 OS=Mus musculus GN=Tgfb2 PE=2 SV=2	FDVSTMEK	Oxidation (M); Phospho (ST)	35681	34333	41669	32477	27819	34411	23374	35982	34818	24572	31376	30015	24257	26281	18020	13154	17468	12951	10749	20673	5384	18076	25072	13871
p1207	MID51_MOUSE	Mitochondrial dynamic protein MID51 OS=Mus musculus GN=Smcr7l PE=1 SV=1	AISAPTSPTR	Phospho (ST)	8572	13817	16470	16043	16633	15953	15036	22504	13997	16236	23943	14725	8395	13118	8872	1	12412	7744	11372	20457	4798	7980	16421	4264
p1208	TLN1_MOUSE	Talin-1 OS=Mus musculus GN=Tln1 PE=1 SV=2	SIAAATSALVK	Phospho (ST)	44734	61371	56568	66423	81145	72570	58782	78052	77564	65795	99238	66687	62735	80529	70810	45779	70260	51330	54801	117491	60825	60004	99910	50803
p1209	TRAT1_MOUSE		KQNTNVSDR	Phospho (ST)	16024	20587	18827	33030	37647	14693	17233	23081	13631	20058	27604	13209	21660	18211	5688	1	8971	5188	26036	28747	8259	18291	24058	4394
p1210	SNCAP_MOUSE	Synphilin-1 OS=Mus musculus GN=Sncaip PE=2 SV=1	GTSQNSKLR	2 Phospho (ST)	1	1	1	1060	1	1	1	1	1	265	1	1	1687	1	200	1	1	1	1	689	1	1557	613	1
p1211	TRAIP_MOUSE	TRAF-interacting protein OS=Mus musculus GN=Traip PE=1 SV=2	ATGELADRLK	Phospho (ST)	7558	11364	10750	7485	10764	10447	8119	12464	11325	8212	13526	12048	11676	13366	10714	8272	11155	7388	7638	14538	9356	8794	16729	9147
p1212	ANLN_MOUSE	Actin-binding protein anillin OS=Mus musculus GN=Anln PE=1 SV=2	TASPLKTEAR	Phospho (ST)	19672	21357	15736	25926	31593	20191	23516	23920	16703	20908	21721	15238	35924	28812	7502	1	20816	14087	32626	46740	11245	37365	43581	9395
p1213	RG9D2_MOUSE	RNA (guanine-9-)-methyltransferase domain-containing protein 2 OS=Mus musculus GN=Rg9mtd2 PE=2 SV=2	LGTSDGEEER	Phospho (ST)	8177	9832	5299	2839	1	1	1277	2376	824	4741	7431	4978	4036	4252	1485	1	5018	2761	9251	8899	3510	5454	8262	1229
p1214	SRRM1_MOUSE	Serine/arginine repetitive matrix protein 1 OS=Mus musculus GN=Srrm1 PE=1 SV=2	RYSPSPPPK	2 Phospho (ST)	174778	188607	143410	183687	197611	125247	129547	134691	100712	151447	135042	117505	286005	216522	67757	216018	154590	100697	336126	316559	108305	256673	256133	76341
p1215	AAK1_MOUSE	AP2-associated protein kinase 1 OS=Mus musculus GN=Aak1 PE=1 SV=2	VGSLTPPSSPK	2 Phospho (ST)	80524	102126	98080	77765	95060	89795	83310	106003	81047	111432	100262	86004	56643	73293	59260	48818	74338	50580	43715	85627	56834	54908	76743	52159
p1216	CHM2B_MOUSE	Charged multivesicular body protein 2b OS=Mus musculus GN=Chmp2b PE=2 SV=1	ATISDEEIER	Phospho (ST)	21215	24224	24227	18267	21586	15745	13734	14368	11017	22160	20620	14212	16100	20126	14901	12303	15662	12118	20382	29205	17997	17556	22967	12633
p1217	SUGP2_MOUSE	SURP and G-patch domain-containing protein 2 OS=Mus musculus GN=Sugp2 PE=2 SV=2	KATTAQQTSLSSGTRQK	Phospho (ST)	126541	106599	110270	183218	169422	157063	140908	171711	154500	126504	158285	145662	293525	250494	235901	127331	125407	121645	291437	303060	241050	231211	280084	186785
p1218	RBM20_MOUSE	Probable RNA-binding protein 20 OS=Mus musculus GN=Rbm20 PE=2 SV=2	QSSPFLDDCK	Phospho (ST)	3791	5350	6093	2932	3607	4418	3225	6440	3936	3852	4900	3868	1	1	1	1	1	1	1	1	1	1	1	1
p1219	LARP4_MOUSE	La-related protein 4 OS=Mus musculus GN=Larp4 PE=1 SV=2	EQYVPPRSPK	Phospho (ST)	18678	23909	21302	27215	41445	24419	22409	25921	16707	23835	28187	19949	38974	37201	12288	2845	19144	11898	33934	36532	12795	27723	35543	10116
p1220	PKHA7_MOUSE	Pleckstrin homology domain-containing family A member 7 OS=Mus musculus GN=Plekha7 PE=1 SV=2	KVMSPLQSPTK	2 Phospho (ST)	16919	13155	15691	17654	19010	13245	12937	12487	11139	12552	16504	12427	21399	22866	20313	15855	17337	13134	23399	36159	21495	23709	28091	15010
p1221	SRRM2_MOUSE	Serine/arginine repetitive matrix protein 2 OS=Mus musculus GN=Srrm2 PE=1 SV=3	VSSPVLETVQQR	Phospho (ST)	239523	261327	251505	226025	257343	258121	255271	253738	233740	291075	325964	243188	502905	412469	402236	361148	283504	271200	510016	696378	436447	425235	481221	318322
p1222	ALG14_MOUSE		LVGSLSNAYSPR	Phospho (ST); Phospho (Y)	40921	44918	47212	35537	43303	35215	34422	45771	36444	42226	63118	39170	63034	77642	73752	59140	72439	60399	58899	102432	66553	56744	87354	50651
p1223	H15_MOUSE	Histone H1.5 OS=Mus musculus GN=Hist1h1b PE=1 SV=2	SETAPAETAAPAPVEKSPAKK	Phospho (ST)	32348	36428	39086	55821	52714	46709	34660	48349	37290	36772	44552	35622	65847	64663	38955	2456	41312	29152	102522	97876	27389	56751	75478	19292
p1224	HDGF_MOUSE	Hepatoma-derived growth factor OS=Mus musculus GN=Hdgf PE=1 SV=2	GSAEGSSDEEGKLVIDEPAK	2 Phospho (ST)	17175	13376	14900	10001	14795	15835	3035	7613	10737	3659	13952	11783	17314	34616	28120	13920	21819	22484	26646	54709	46070	18209	32534	21490
p1225	PEG10_MOUSE	Retrotransposon-derived protein PEG10 OS=Mus musculus GN=Peg10 PE=1 SV=2	SPGVPDAEDDDER	Phospho (ST)	13570	12419	14457	6389	6458	5138	1	1586	1270	5412	9624	6888	1	1	1	1	1	1	1	1	1	1	633	1
p1226	PHAR4_MOUSE	Phosphatase and actin regulator 4 OS=Mus musculus GN=Phactr4 PE=1 SV=2	SSSPVLVEEEPER	Phospho (ST)	42364	47797	41494	49057	55880	54213	42745	48924	41278	53878	47329	45570	51195	56013	48786	46625	45062	38896	38988	63335	48696	46629	56078	37248
p1227	ZO1_MOUSE	Tight junction protein ZO-1 OS=Mus musculus GN=Tjp1 PE=1 SV=2	SREDLSAQPVQTK	Phospho (ST)	21218	22893	16975	25066	26657	25120	16692	21610	14929	17212	25405	14972	61443	52515	37887	1	35593	21447	73685	119747	24287	40859	79425	21444
p1228	RS3_MOUSE	40S ribosomal protein S3 OS=Mus musculus GN=Rps3 PE=1 SV=1	DEILPTTPISEQK	Phospho (ST)	220919	215894	227777	234791	291503	243304	222240	239122	224076	257845	237794	203200	227791	219383	183015	156128	143478	137875	233224	273515	209782	169523	281697	185875
p1229	RHPN2_MOUSE	Rhophilin-2 OS=Mus musculus GN=Rhpn2 PE=1 SV=2	SASTLCLPEVGLAR	Phospho (ST)	27617	17642	21714	27857	31985	25278	25659	26128	21931	29108	27613	26258	38830	32482	36951	24727	21332	25128	38600	43212	40210	40378	41636	35950
p1230	DNM3A_MOUSE	DNA (cytosine-5)-methyltransferase 3A OS=Mus musculus GN=Dnmt3a PE=1 SV=2	SEPQPEEGSPAAGQK	Phospho (ST)	13569	15611	10557	11911	14544	8327	12524	13311	8168	14331	13992	9417	17658	14670	3633	1	12939	6820	19104	19895	6627	17952	18751	3997
p1231	TBC9B_MOUSE	TBC1 domain family member 9B OS=Mus musculus GN=Tbc1d9b PE=2 SV=1	GHGKGGGLTGLLVGTLDVVLDSSARVAPYR	2 Phospho (ST); Phospho (Y)	11931	17678	17138	25942	23240	15928	14894	17540	18135	22940	19953	14574	25715	17516	16773	17991	11684	14076	19507	28189	16163	21721	21542	16391
p1232	PSA3_MOUSE	Proteasome subunit alpha type-3 OS=Mus musculus GN=Psma3 PE=1 SV=3	ESLKEEDESDDDNM	Phospho (ST)	21150	23009	17716	10488	6860	9572	1	1	1	11715	12245	7074	18230	20045	12814	15025	12745	10115	32011	51519	13099	16822	27325	11822
p1233	LRIG2_MOUSE	Leucine-rich repeats and immunoglobulin-like domains protein 2 OS=Mus musculus GN=Lrig2 PE=2 SV=1	GVNVTLTCTAVSSSDSPMSTIWR	Oxidation (M); 2 Phospho (ST)	29584	27281	33221	37042	36510	32062	29160	29897	25668	28072	29126	24549	62717	62198	45149	35282	48078	35455	44073	71478	39744	44039	58186	37674
p1234	E41L3_MOUSE	Band 4.1-like protein 3 OS=Mus musculus GN=Epb41l3 PE=1 SV=1	GISQTNLITTVTPEKK	Phospho (ST)	5284	4598	6514	9336	11829	11485	8783	6053	8809	9254	8657	7042	7365	6988	4553	2252	3605	3848	6918	6144	6632	7310	6389	5028
p1235	BAZ1B_MOUSE	Tyrosine-protein kinase BAZ1B OS=Mus musculus GN=Baz1b PE=1 SV=2	LADDEGDSDSESVGQSR	Phospho (ST)	23352	26143	21535	21411	28394	22431	22309	28931	18693	22268	29460	19212	30674	36723	23038	29356	33023	20922	38220	61026	14349	28743	38975	12885
p1236	MYO9B_MOUSE		SHMEELPRGASTPSEK	Oxidation (M); Phospho (ST)	35847	34423	40378	33511	32044	27867	30944	37581	26639	38482	47412	29298	40172	36852	33154	38452	40777	31125	48736	72036	36225	42482	50752	26378
p1237	MXRA7_MOUSE	Matrix-remodeling-associated protein 7 OS=Mus musculus GN=Mxra7 PE=1 SV=2	VAEPEESEAEEPAAEGR	Phospho (ST)	8672	9709	9631	10660	10690	8479	9166	10660	8323	9141	9330	7600	18136	16435	12041	1	14386	11137	19351	33219	6549	17566	21750	9879
p1238	PYRG1_MOUSE	CTP synthase 1 OS=Mus musculus GN=Ctps PE=1 SV=2	SGSSSPDSEITELKFPSISQD	Phospho (ST)	14497	19230	20824	20885	28331	21793	10997	12966	16656	15916	19965	20355	23448	24461	28122	13953	15435	12587	24046	27602	27626	21834	30611	26480
p1239	HMCS1_MOUSE	Hydroxymethylglutaryl-CoA synthase, cytoplasmic OS=Mus musculus GN=Hmgcs1 PE=1 SV=1	CYSVYRK	Phospho (ST); Phospho (Y)	4832	5075	9438	3258	6091	4281	1	9228	5291	3190	9015	8310	1	1	2266	584	2733	1277	1	1	1	751	1	1427
p1240	SAC2_MOUSE	Phosphatidylinositide phosphatase SAC2 OS=Mus musculus GN=Inpp5f PE=1 SV=1	SPSADSIHTR	Phospho (ST)	2372	2338	1973	1	6766	3643	1	5086	2839	3702	5481	3015	1	1441	1	1	1	983	2064	3373	1078	1	1258	591
p1241	CDK7_MOUSE	Cyclin-dependent kinase 7 OS=Mus musculus GN=Cdk7 PE=1 SV=2	AYTHQVVTR	Phospho (ST)	8776	4530	4768	12970	11148	8426	7990	7356	6466	9436	10246	7742	9417	9935	2494	1	5723	2842	16371	14317	5201	12318	11823	2974
p1242	PDIA4_MOUSE	Protein disulfide-isomerase A4 OS=Mus musculus GN=Pdia4 PE=1 SV=3	VDATEQTDLAK	Phospho (ST)	1	1	1386	6223	6597	4851	2395	1565	3041	1	3097	3345	4794	5933	2850	1	1	1	6277	5812	2432	6357	8871	1854
p1243	SAC2_MOUSE	Phosphatidylinositide phosphatase SAC2 OS=Mus musculus GN=Inpp5f PE=1 SV=1	KSPSADSIHTR	Phospho (ST)	2515	1432	609	12954	15066	8250	1109	2965	2657	1186	2177	1731	2639	3182	1	1	1	320	14361	13575	5144	3446	3609	1355
p1244	BRCC3_MOUSE		TVQEKMDTIR	Oxidation (M); Phospho (ST)	644	778	570	5695	7842	4575	1	1801	1435	1824	1	1338	6546	8278	2564	1	1	1	22815	23770	9438	9908	12911	2514
p1245	ACINU_MOUSE	Apoptotic chromatin condensation inducer in the nucleus OS=Mus musculus GN=Acin1 PE=1 SV=3	SLSPGVSR	Phospho (ST)	27293	24185	25213	24387	27584	19185	25991	28497	16281	26662	29841	19432	30292	28997	17888	21110	21489	16073	34058	40736	11467	27960	38207	8955
p1246	MYOM1_MOUSE	Myomesin-1 OS=Mus musculus GN=Myom1 PE=1 SV=2	LSPQTKR	Phospho (ST)	4207	3421	1	52108	49747	31525	1	1	1	1928	3120	1702	1	1	1	1	1	1	1	1809	1	1	1	1
p1247	HS90B_MOUSE	Heat shock protein HSP 90-beta OS=Mus musculus GN=Hsp90ab1 PE=1 SV=3	IEDVGSDEEDDSGKDKK	Phospho (ST)	32662	23990	28560	31689	88253	71948	9880	40404	28431	20728	41190	38888	35058	85491	27301	24183	50732	28138	156922	292393	99618	46674	105969	20420
p1248	RPGF3_MOUSE	Rap guanine nucleotide exchange factor 3 OS=Mus musculus GN=Rapgef3 PE=2 SV=2	ELAAVLLFEPHSK	Phospho (ST)	1	1	1	6107	9060	6256	3192	1665	1969	361	727	1042	1	1	672	1	1	1	1364	1333	1	1750	1076	1355
p1249	F208B_MOUSE	Protein FAM208B OS=Mus musculus GN=Fam208b PE=2 SV=2	SPILVTVVR	Phospho (ST)	12329	11340	10904	13674	12844	12461	12199	10814	10599	12236	13170	11558	38400	37879	36681	32102	23986	24531	41847	57292	40792	39241	34856	33346
p1250	MATR3_MOUSE	Matrin-3 OS=Mus musculus GN=Matr3 PE=1 SV=1	SYSPDGKESPSDKK	Phospho (ST)	41292	28367	18062	101312	84425	39972	30502	31226	25054	24496	26478	18302	72940	67994	24097	27881	24694	16400	251975	175230	77846	115824	113829	21050
p1251	REEP4_MOUSE		SFSMQDLR	Oxidation (M); Phospho (ST)	32433	27665	26127	36383	31693	27956	31720	32426	22036	35200	33915	26146	29439	25573	15975	20014	20844	14465	28025	40594	9347	30556	32980	14077
p1252	BUD13_MOUSE	BUD13 homolog OS=Mus musculus GN=Bud13 PE=1 SV=1	HDLDASPPR	Phospho (ST)	7036	8355	6939	10475	15308	9988	7352	9308	6224	6646	9866	6146	13257	16093	7401	3684	8721	4713	12652	18997	6172	11096	16831	5018
p1253	HMGA2_MOUSE	High mobility group protein HMGI-C OS=Mus musculus GN=Hmga2 PE=1 SV=1	KQQQEPTCEPSPK	Phospho (ST)	12846	13913	10264	5424	8466	8278	7710	5166	6794	7379	5218	5132	1	17396	1	1	14735	9886	33379	21539	9400	18522	21681	3444
p1254	ZYX_MOUSE	Zyxin OS=Mus musculus GN=Zyx PE=1 SV=2	SPGGPGPLTLK	Phospho (ST)	49490	39253	48871	42417	46528	51690	49274	45989	41731	46306	49161	37676	54620	53230	53297	37711	35400	36853	49236	75325	51273	44484	53188	37630
p1255	SMRC2_MOUSE	SWI/SNF complex subunit SMARCC2 OS=Mus musculus GN=Smarcc2 PE=1 SV=2	TLTDEVNSPDSDRR	Phospho (ST)	2054	2663	4653	8590	9182	8547	3007	6581	5486	4794	5842	6559	9256	11333	5951	1233	4059	2553	7972	17197	3466	8009	9054	4135
p1256	SRRM1_MOUSE	Serine/arginine repetitive matrix protein 1 OS=Mus musculus GN=Srrm1 PE=1 SV=2	SPSPPPARR	2 Phospho (ST)	4260	1	3797	8566	10091	3932	5582	5497	3365	4528	5043	2256	9837	9646	3447	12213	7837	4079	12827	11846	5055	6743	10273	2146
p1257	ACACA_MOUSE	Acetyl-CoA carboxylase 1 OS=Mus musculus GN=Acaca PE=1 SV=1	SSMSGLHLVK	Phospho (ST)	18571	20508	18327	57932	59191	46476	31809	32221	30757	41118	34010	26504	32015	32804	23397	4365	2846	4876	35650	60773	34487	30216	30957	20274
p1258	MBB1A_MOUSE	Myb-binding protein 1A OS=Mus musculus GN=Mybbp1a PE=1 SV=2	SPHPQSALPK	Phospho (ST)	14645	15592	13674	22176	22936	20710	13524	19578	12522	12994	18970	13749	33816	45534	26907	29594	31045	19971	54153	72131	18577	38998	53237	13396
p1259	ILF3_MOUSE	Interleukin enhancer-binding factor 3 OS=Mus musculus GN=Ilf3 PE=1 SV=2	RPMEEDGEEKSPSK	Oxidation (M); Phospho (ST)	1	1	344	3553	6025	3215	260	1478	1474	359	1125	921	1	3451	1761	1	180	1	9297	11928	4513	3202	3258	859
p1260	PININ_MOUSE	Pinin OS=Mus musculus GN=Pnn PE=1 SV=4	GFSDSGGGPPAK	Phospho (ST)	20503	17303	15840	17715	17101	15048	17026	18611	14405	19694	17602	14318	13748	14300	6802	1	10223	7908	12401	15291	3898	9035	13990	2997
p1261	PKHA7_MOUSE	Pleckstrin homology domain-containing family A member 7 OS=Mus musculus GN=Plekha7 PE=1 SV=2	SVDISLGGSPR	Phospho (ST)	16929	13690	18843	19305	22555	19791	21012	17421	20724	28367	24536	17322	29230	34800	25035	19819	22705	20504	29650	41599	28243	26580	27372	17024
p1262	CTNB1_MOUSE	Catenin beta-1 OS=Mus musculus GN=Ctnnb1 PE=1 SV=1	SPQMVSAIVR	Phospho (ST)	12909	12666	9688	10777	10495	10614	11747	11876	8825	10713	12142	10097	20287	22022	18692	13622	13344	13461	24551	40230	21551	23416	28755	18208
p1263	STX7_MOUSE	Syntaxin-7 OS=Mus musculus GN=Stx7 PE=1 SV=3	VSGGFPEDSSK	Phospho (ST)	11316	11732	11974	8990	12804	10166	9153	10191	8580	11639	12727	11185	11313	8911	5437	8830	8919	3595	32279	54467	14296	12540	17430	7834
p1264	PKHA6_MOUSE	Pleckstrin homology domain-containing family A member 6 OS=Mus musculus GN=Plekha6 PE=1 SV=1	TKSPAEEELTPSAVVR	Phospho (ST)	10056	4632	8190	12718	13121	13114	8927	10232	10782	9427	10598	7516	5036	5686	5044	3239	4136	3697	4450	6858	6398	5796	6499	4036
p1265	COL12_MOUSE	Collectin-12 OS=Mus musculus GN=Colec12 PE=1 SV=1	GSKGSKGSQGPK	Phospho (ST)	166476	169097	134219	173879	220527	183736	137211	195624	148466	156597	187960	132665	297575	348798	190729	233055	268365	158115	367867	555339	142976	297953	443152	135463
p1266	MCM2_MOUSE	DNA replication licensing factor MCM2 OS=Mus musculus GN=Mcm2 PE=1 SV=3	RADALTSSPGR	Phospho (ST)	26190	27047	26959	56236	87147	45302	23085	40429	24476	30690	37765	32941	85434	98696	30138	30647	33763	24230	170324	220383	66272	95507	121960	28952
p1267	MYO9B_MOUSE		LSPVKTSAEIDGDFSSK	Phospho (ST)	20960	13689	17712	34489	27121	25043	15054	21337	18517	21347	30735	16907	50611	47640	45948	21655	26395	20586	54688	82152	40767	50491	47926	29320
p1268	NUCKS_MOUSE	Nuclear ubiquitous casein and cyclin-dependent kinases substrate OS=Mus musculus GN=Nucks1 PE=1 SV=1	ATVTPSPVKGK	2 Phospho (ST)	44755	54689	52863	35904	59605	28261	40513	50274	32430	38749	45770	33962	107596	124028	33019	96035	111913	63046	103691	162101	44948	105449	145769	35882
p1269	MYRIP_MOUSE	Rab effector MyRIP OS=Mus musculus GN=Myrip PE=1 SV=1	SQVQTIDTSR	2 Phospho (ST)	1986	13494	13838	6628	13311	10697	6774	14306	12642	5552	11123	10468	13036	11050	18724	1	1	1	5231	9545	10129	10511	9785	14556
p1270	SGTA_MOUSE	Small glutamine-rich tetratricopeptide repeat-containing protein alpha OS=Mus musculus GN=Sgta PE=1 SV=2	TPSASHEEQQE	Phospho (ST)	39422	52284	32192	39468	40897	16706	35099	39252	21328	39964	44107	23433	31296	30308	7220	1	25665	10527	40855	39630	15786	36563	51742	6264
p1271	NHRF1_MOUSE	Na(+)/H(+) exchange regulatory cofactor NHE-RF1 OS=Mus musculus GN=Slc9a3r1 PE=1 SV=3	SASSDTSEELNSQDSPKR	Phospho (ST)	36831	37310	34150	64856	64724	62246	42687	62822	45086	44113	63310	45184	44707	47243	34203	30356	29882	25359	37836	54141	18001	35803	49758	13596
p1272	SRRM1_MOUSE	Serine/arginine repetitive matrix protein 1 OS=Mus musculus GN=Srrm1 PE=1 SV=2	RRSPSPAPPPPPPPPPPR	2 Phospho (ST)	5059	7812	8688	14911	17621	23710	3866	9928	8197	4476	8485	7165	17730	25638	17630	5835	9252	8968	30547	43865	14839	19892	25192	14373
p1273	PDCD5_MOUSE	Programmed cell death protein 5 OS=Mus musculus GN=Pdcd5 PE=1 SV=3	KVMDSDEDDADY	Oxidation (M); Phospho (ST)	19451	28612	22237	21225	31796	25114	17618	25133	19631	20922	33963	22480	29804	37844	22474	30178	36829	24653	27358	35978	12669	21301	39900	13735
p1274	HNRPC_MOUSE	Heterogeneous nuclear ribonucleoproteins C1/C2 OS=Mus musculus GN=Hnrnpc PE=1 SV=1	QADLSFSSPVEMK	Gln->pyro-Glu (N-term Q); Phospho (ST)	33819	39923	37511	32479	32357	33757	32949	27088	26266	31542	38389	31997	70775	64581	68009	59770	52094	52585	64768	78401	70872	58514	56723	64844
p1275	MYC_MOUSE	Myc proto-oncogene protein OS=Mus musculus GN=Myc PE=1 SV=1	QISNNRKCSSPR	Gln->pyro-Glu (N-term Q); Phospho (ST)	5360	1999	3351	1271	1	10530	8259	1348	1	1632	9470	7196	1908	1915	1087	2064	6693	2769	7991	19478	1	1	13684	6581
p1276	PYRG1_MOUSE	CTP synthase 1 OS=Mus musculus GN=Ctps PE=1 SV=2	SGSSSPDSEITELK	Phospho (ST)	20133	19510	22609	16423	18822	17736	15675	15016	14369	21313	20639	16641	17887	21094	18486	15103	17347	14283	21351	38203	25976	17551	25741	17751
p1277	PGRC1_MOUSE	Membrane-associated progesterone receptor component 1 OS=Mus musculus GN=Pgrmc1 PE=1 SV=4	EGEEPTVYSDDEEPKDETAR	Phospho (ST)	123892	113468	100608	132842	138511	127833	96169	111733	96445	113641	140214	98068	146295	142326	114599	105294	116620	99174	134520	200279	99562	136035	167827	81203
p1278	CUL4B_MOUSE	Cullin-4B OS=Mus musculus GN=Cul4b PE=1 SV=1	SATDGNTSTTPPTSAK	Phospho (ST)	38013	42832	38483	33272	39627	24716	36461	39044	24099	35148	38124	25451	55081	56320	15378	1	34083	21623	59295	49719	21542	57383	57068	13575
p1279	SRRM1_MOUSE	Serine/arginine repetitive matrix protein 1 OS=Mus musculus GN=Srrm1 PE=1 SV=2	KVELSESEEDKGSK	2 Phospho (ST)	9220	9786	7989	11479	23017	11449	1	2096	1	412	1899	1	6861	7960	1710	1	4996	3321	41122	69847	16550	9643	18250	3264
p1280	EIF3C_MOUSE	Eukaryotic translation initiation factor 3 subunit C OS=Mus musculus GN=Eif3c PE=1 SV=1	QPLLLSEDEEDTKR	Gln->pyro-Glu (N-term Q); Phospho (ST)	95711	96523	102266	100037	118483	123712	89145	101574	93012	104677	99600	84780	259123	224280	205039	202346	172547	180927	219488	324472	209485	233933	288067	209567
p1281	NED4L_MOUSE	E3 ubiquitin-protein ligase NEDD4-like OS=Mus musculus GN=Nedd4l PE=1 SV=2	SLSSPTVTLSAPLEGAK	Phospho (ST)	15702	16021	15996	17025	19090	17395	15569	18573	15288	17922	18549	17316	8263	7753	8506	5692	8798	7089	5003	1	8602	7687	8375	8432
p1282	SRRM2_MOUSE	Serine/arginine repetitive matrix protein 2 OS=Mus musculus GN=Srrm2 PE=1 SV=3	SGTPPRPGSVTNMQADECTATPQR	Oxidation (M); Phospho (ST)	5401	8970	11192	9995	11786	14008	8171	19392	14149	10149	13122	11555	20190	26667	21945	12843	15228	15282	14291	31860	7597	16641	27527	15555
p1283	DDX55_MOUSE	ATP-dependent RNA helicase DDX55 OS=Mus musculus GN=Ddx55 PE=2 SV=2	TVQLTDLGVSDLEEDS	Phospho (ST)	7613	9525	11289	7849	13223	13957	5594	11574	10399	9488	14363	12287	15367	18818	18883	12592	12609	10140	14153	22775	18451	13521	19164	17570
p1284	TOP2A_MOUSE	DNA topoisomerase 2-alpha OS=Mus musculus GN=Top2a PE=1 SV=2	DSVPASPGVPAADFPAETEQSKPSKK	Phospho (ST)	2937	6529	5462	8872	12242	12865	2918	4649	4470	1920	3044	3892	1	12828	1	3034	4861	5449	27447	36867	32391	14134	21564	17607
p1285	SEC62_MOUSE	Translocation protein SEC62 OS=Mus musculus GN=Sec62 PE=1 SV=1	EELEQQTDGDCDEEDDDKDGEVPK	Phospho (ST)	13419	13990	12826	7484	8845	9658	4502	7262	5627	6386	9510	5794	11845	12560	7867	5342	8017	7647	14724	22483	5831	10033	12354	5632
p1286	HS90A_MOUSE	Heat shock protein HSP 90-alpha OS=Mus musculus GN=Hsp90aa1 PE=1 SV=4	ESDDKPEIEDVGSDEEEEEKKDGDK	Phospho (ST)	1	1	1	11675	24967	25728	1	2037	1975	1	1	998	1003	3570	2970	1	1	1	34747	88761	43219	2973	13702	6373
p1287	PDS5B_MOUSE	Sister chromatid cohesion protein PDS5 homolog B OS=Mus musculus GN=Pds5b PE=1 SV=1	AESPETSAVESTQSTPQK	Phospho (ST)	25148	26868	23231	19722	28404	20668	26726	25821	19059	22485	26861	18703	22067	24352	15583	16566	15765	12514	21145	30497	8456	19373	27856	12191
p1288	ABCF1_MOUSE	ATP-binding cassette sub-family F member 1 OS=Mus musculus GN=Abcf1 PE=1 SV=1	SKPAAADSEGEEEEEDTAK	Phospho (ST)	6234	11673	7481	10302	11997	5330	4147	5229	2021	5253	7059	4360	8885	8605	2302	1014	4592	2988	19072	18174	5472	12843	12143	3262
p1289	MOT1_MOUSE	Monocarboxylate transporter 1 OS=Mus musculus GN=Slc16a1 PE=1 SV=1	AAQSPQQHSSGDPTEEESPV	Phospho (ST)	16552	16472	14897	12897	14777	12004	15125	19224	11331	14383	20100	14298	22286	20864	14470	15866	18947	12197	21831	34675	8063	20630	32006	12649
p1290	EF1D_MOUSE	Elongation factor 1-delta OS=Mus musculus GN=Eef1d PE=1 SV=3	GATPAEDDEDKDIDLFGSDEEEEDKEAAR	Phospho (ST)	1	1	2784	24841	77727	67373	4368	10666	11743	8016	12964	13668	29089	34239	34109	1	1	219	59266	88149	81329	29016	43598	45560
p1291	RALY_MOUSE	RNA-binding protein Raly OS=Mus musculus GN=Raly PE=1 SV=3	LPAPQEDTASEAGTPQGEVQTR	Phospho (ST)	14414	17419	12140	17507	21323	13339	14010	16266	13096	15511	17862	14024	34526	32435	25940	23585	23882	15516	37915	43641	30242	30172	39060	22522
p1292	AMRA1_MOUSE	Activating molecule in BECN1-regulated autophagy protein 1 OS=Mus musculus GN=Ambra1 PE=1 SV=1	SSQTGTESGAARTSSPQPSTSRGLPSEPGQLAER	3 Phospho (ST)	21931	20709	18482	18933	24258	20993	18261	21734	14855	20163	17121	17647	46173	44920	40014	28039	27499	21995	48137	59445	39931	42010	48950	31069
p1293	SRRM2_MOUSE	Serine/arginine repetitive matrix protein 2 OS=Mus musculus GN=Srrm2 PE=1 SV=3	TVISPR	Phospho (ST)	144343	123028	116127	123908	135889	97802	114519	171218	101122	123066	163667	110474	177371	195574	103173	183264	208932	126032	184982	220407	77447	161595	204964	65792
p1294	PAR3L_MOUSE		TVTPVR	Phospho (ST)	144343	123028	116127	123908	135889	97802	114519	171218	101122	123066	163667	110474	177371	195574	103173	183264	208932	126032	184982	220407	77447	161595	204964	65792
p1295	ANLN_MOUSE	Actin-binding protein anillin OS=Mus musculus GN=Anln PE=1 SV=2	TASPLKTEAR	Phospho (ST)	2660	1511	1323	1	5389	4080	2804	4684	2475	2551	5217	2085	1	4679	1261	4088	5658	3626	4562	8458	2523	3042	5108	1563
p1296	RL4_MOUSE	60S ribosomal protein L4 OS=Mus musculus GN=Rpl4 PE=1 SV=3	ILKSPEIQR	Phospho (ST)	17126	18889	15321	46840	46040	46156	12969	38252	33059	32463	32827	32687	67297	79959	47465	22054	27582	21786	74916	98480	28355	47179	64899	35085
p1297	PTN2_MOUSE	Tyrosine-protein phosphatase non-receptor type 2 OS=Mus musculus GN=Ptpn2 PE=2 SV=2	LTGLPSK	Phospho (ST)	13992	12957	1	8769	14926	12226	12622	19703	13879	15865	22012	10066	1	35617	17608	1	51970	30531	22065	31474	11501	21247	34678	8144
p1298	UBP47_MOUSE	Ubiquitin carboxyl-terminal hydrolase 47 OS=Mus musculus GN=Usp47 PE=1 SV=2	VTYSPR	Phospho (ST)	1	1	1	1	1	1	1	1	1	1	1	6312	1	1	1	1	8204	5407	1	1	1	1	1	1
p1299	TBC17_MOUSE		AEALYR	Phospho (Y)	1	1	1	1	1	1	1	1	1	1	1	6312	1	1	1	1	8204	5407	1	1	1	1	1	1
p1300	SMCA5_MOUSE	SWI/SNF-related matrix-associated actin-dependent regulator of chromatin subfamily A member 5 OS=Mus musculus GN=Smarca5 PE=1 SV=1	TPTSPLK	Phospho (ST)	102692	88310	88579	72809	97071	46108	89528	111800	67898	76112	83497	75698	88456	104013	34561	118530	175820	102664	99424	145172	37787	86036	152210	35912
p1301	CYTSA_MOUSE		QGMGLSR	Oxidation (M); Phospho (ST)	25264	50511	22717	44567	47019	11015	43633	52834	26207	46210	67221	34374	40743	28898	11938	61221	52152	25072	41856	60939	23194	1	32123	8330
p1302	IQEC1_MOUSE	IQ motif and SEC7 domain-containing protein 1 OS=Mus musculus GN=Iqsec1 PE=1 SV=2	SALSSSLR	Phospho (ST)	1	1	3760	1	1	4410	1	6971	4498	3579	6496	1	4178	5510	1958	1425	5342	2622	1	1	1648	1	3897	1724
p1303	SRSF7_MOUSE	Serine/arginine-rich splicing factor 7 OS=Mus musculus GN=Srsf7 PE=1 SV=1	SGSIIGSR	2 Phospho (ST)	17895	31460	28910	25908	27535	23613	12365	39050	23207	24235	36432	24702	41463	65704	28433	43515	63747	40815	42056	89483	26489	33385	62113	21985
p1304	PDCD4_MOUSE	Programmed cell death protein 4 OS=Mus musculus GN=Pdcd4 PE=1 SV=1	SGVAVPTSPK	Phospho (ST)	56849	59528	61696	56235	59816	49867	47146	70601	52291	52791	72339	49907	88524	98403	47819	74444	77297	57001	77265	141500	31616	73753	117777	42257
p1305	SRSF2_MOUSE	Serine/arginine-rich splicing factor 2 OS=Mus musculus GN=Srsf2 PE=1 SV=4	TSPDTLRR	Phospho (ST)	22930	36194	20398	31757	38174	12013	38209	42959	26355	34033	43833	26648	73966	47743	19216	39428	36045	20988	49889	80729	31760	26069	66231	9903
p1306	TRRAP_MOUSE	Transformation/transcription domain-associated protein OS=Mus musculus GN=Trrap PE=1 SV=2	KLVSTFGVGLENVSNVSTMFSSAASESLAR	Phospho (ST)	1	873	502	1	1007	1	802	482	269	854	1	204	769	583	186	1	1	200	1031	644	1	760	929	1
p1307	SRRM2_MOUSE	Serine/arginine repetitive matrix protein 2 OS=Mus musculus GN=Srrm2 PE=1 SV=3	SRTPLTSR	2 Phospho (ST)	146147	266687	159280	196440	286490	108979	168394	195175	99341	157137	209622	102360	309506	310546	91410	355602	301872	172280	426135	591266	186445	70296	451930	76766
p1308	UCK2_MOUSE	Uridine-cytidine kinase 2 OS=Mus musculus GN=Uck2 PE=1 SV=1	QASESSSRPH	Gln->pyro-Glu (N-term Q); Phospho (ST)	19744	20347	12721	16626	18868	7899	16486	12089	8626	15651	17421	6888	45878	41596	9235	45090	37502	14812	54078	49868	15387	46699	60821	10031
p1309	K1C28_MOUSE	Keratin, type I cytoskeletal 28 OS=Mus musculus GN=Krt28 PE=1 SV=1	DVSKTTLVK	2 Phospho (ST)	13451	14996	13187	11296	16043	10965	14206	13620	8778	12345	16861	13040	11346	14617	8464	9339	12109	7628	12711	17506	5621	11137	14955	4952
p1310	APC2_MOUSE		ASGSTSLPVSIPAPQR	2 Phospho (ST)	12649	15567	14123	19671	23311	21691	13733	21077	18244	21640	22423	16439	53861	54733	37995	33759	33188	30014	52966	64183	20113	52263	57279	28514
p1311	NOP56_MOUSE	Nucleolar protein 56 OS=Mus musculus GN=Nop56 PE=1 SV=2	EELASDLEEMATSSAK	Phospho (ST)	4801	7800	12116	5613	4116	10966	5187	5790	4361	8538	9819	10751	13634	17878	13742	3852	9798	8316	19052	16753	22054	13894	14783	15185
p1312	BUD13_MOUSE	BUD13 homolog OS=Mus musculus GN=Bud13 PE=1 SV=1	HDTPDPSPPR	Phospho (ST)	12635	14193	10145	14339	18017	10843	9097	9803	9002	8684	12272	8390	12758	13019	2789	7071	5900	3908	14142	15876	5035	8553	12389	3437
p1313	RFIP4_MOUSE	Rab11 family-interacting protein 4 OS=Mus musculus GN=Rab11fip4 PE=1 SV=1	SSSGLGEFNAR	Phospho (ST)	9347	11564	9828	9173	11111	13082	10053	12729	9135	12424	17315	10233	607	5311	3694	1870	2782	2531	1	1	5015	4193	1	3655
p1314	FYV1_MOUSE	1-phosphatidylinositol-3-phosphate 5-kinase OS=Mus musculus GN=Pikfyve PE=1 SV=3	SASITNLSLDR	Phospho (ST)	5809	5496	5695	7577	6489	7633	6361	8658	7428	7240	6235	1	5447	5884	5078	2583	2972	1	3417	894	5184	2798	1	4626
p1315	KAT7_MOUSE	Histone acetyltransferase KAT7 OS=Mus musculus GN=Kat7 PE=2 SV=1	SQQQPTPVTPK	Phospho (ST)	39517	38868	33337	30939	31312	22439	35994	44351	25074	35990	40892	25277	59668	47244	11952	50720	41668	25496	60006	67760	18689	54704	72632	11031
p1316	IF4G3_MOUSE	Eukaryotic translation initiation factor 4 gamma 3 OS=Mus musculus GN=Eif4g3 PE=1 SV=2	TSSPTSLPPLAR	Phospho (ST)	23053	23419	22543	20953	27519	23917	20676	19073	20442	25193	24383	18561	50972	45981	43265	39997	32786	32441	47936	62244	47862	39345	50046	39110
p1317	SRRM2_MOUSE	Serine/arginine repetitive matrix protein 2 OS=Mus musculus GN=Srrm2 PE=1 SV=3	RQPSPQPSPR	2 Phospho (ST)	8575	13469	8042	14314	18990	6186	12456	12128	6990	11685	13674	7267	26642	21768	8454	21306	21942	10265	29835	41049	16581	14829	22859	5704
p1318	H15_MOUSE	Histone H1.5 OS=Mus musculus GN=Hist1h1b PE=1 SV=2	SETAPAETAAPAPVEKSPAK	Phospho (ST)	221817	262942	230025	282989	313534	286393	242328	372590	281332	285667	335700	268212	342121	347248	223929	328203	331126	266471	373625	650625	120852	335832	487274	159868
p1319	GLI2_MOUSE	Zinc finger protein GLI2 OS=Mus musculus GN=Gli2 PE=1 SV=2	RDSSTSTMSSAYTVSRR	2 Phospho (ST)	28319	27170	15926	98425	101450	46985	19328	32829	23862	20836	31798	19371	87793	101239	31656	21135	24993	17410	373049	316309	114561	125988	170167	28631
p1320	MYH9_MOUSE	Myosin-9 OS=Mus musculus GN=Myh9 PE=1 SV=4	GTGDCSDEEVDGKADGADAK	Phospho (ST)	37806	25935	24184	27863	24911	23872	17380	21427	18235	25086	21418	19125	44858	31664	11174	46838	34243	21976	79835	59779	19778	44222	48067	10997
p1321	ZN516_MOUSE	Zinc finger protein 516 OS=Mus musculus GN=Znf516 PE=2 SV=1	VSEGLDGCASPTK	Phospho (ST)	14659	16537	16124	13511	16151	14382	8777	16280	12661	16668	19845	12973	10458	10904	4699	6113	7178	6052	9327	13258	2798	7949	10620	6009
p1322	PHRF1_MOUSE	PHD and RING finger domain-containing protein 1 OS=Mus musculus GN=Phrf1 PE=1 SV=2	EVSPAPATQGESR	Phospho (ST)	21182	23815	18784	17354	23261	11159	21102	19981	16456	20837	24791	14614	30834	32074	6372	26412	21880	14025	31014	36299	14111	27670	43856	7799
p1323	E41L3_MOUSE	Band 4.1-like protein 3 OS=Mus musculus GN=Epb41l3 PE=1 SV=1	VESTSVGSISPGGAK	Phospho (ST)	40396	45048	38970	37775	38710	35930	40636	45973	34557	43016	56031	39961	19525	19531	16588	18984	20280	16116	19816	35551	11770	18664	27177	13024
p1324	KLC1_MOUSE	Kinesin light chain 1 OS=Mus musculus GN=Klc1 PE=1 SV=3	ALGIYQTKLGPDRTPNVAK	2 Phospho (ST)	567006	572230	498565	590978	585730	436361	548103	599929	495200	638273	594366	456994	914472	765424	572900	640094	688914	537909	750849	1386188	301879	751983	1016327	563052
p1325	MCES_MOUSE	mRNA cap guanine-N7 methyltransferase OS=Mus musculus GN=Rnmt PE=1 SV=1	ASVASDPESPPGGNEPAAASGQR	Phospho (ST)	7588	8230	10331	8894	8044	9041	8972	14976	11319	11612	13873	9720	16612	26151	19076	19938	18947	15370	11335	26500	7275	15601	20441	11519
p1326	LR16A_MOUSE	Leucine-rich repeat-containing protein 16A OS=Mus musculus GN=Lrrc16a PE=1 SV=2	SSGLISELPSEEGR	Phospho (ST)	12244	12414	13295	13566	18469	16386	15765	12478	14602	15825	17123	12044	15370	14898	14254	8279	9255	9654	12320	21669	14939	13977	14252	12887
p1327	LARP1_MOUSE	La-related protein 1 OS=Mus musculus GN=Larp1 PE=1 SV=2	SLPTTVPESPNYR	Phospho (Y)	16960	15586	16638	18983	23999	20107	20510	19235	15066	22925	22164	17381	59964	51586	46484	43337	45283	39308	54507	93624	49204	54427	71416	42070
p1328	COBL1_MOUSE	Cordon-bleu protein-like 1 OS=Mus musculus GN=Cobll1 PE=1 SV=2	ITVEKDPDSALGISDGETSPSSK	2 Phospho (ST)	5223	11431	15085	12572	17646	15186	4830	11388	11400	8636	13933	14358	7243	11071	11743	6813	7566	9369	7281	12723	11785	4132	10417	10036
p1329	JADE3_MOUSE	Protein Jade-3 OS=Mus musculus GN=Phf16 PE=2 SV=1	SPQMPEEPLDMNVK	Oxidation (M); Phospho (ST)	6819	8175	9110	5210	9101	9580	6828	8990	8309	8976	8234	4665	11667	12102	7887	1	6173	8277	7528	9829	9393	6870	13514	10057
p1330	NELFE_MOUSE	Negative elongation factor E OS=Mus musculus GN=Rdbp PE=1 SV=2	SLSEQPVVDTATATEQAK	Phospho (ST)	8640	9760	11196	7373	9574	9476	10445	9423	10293	12831	9941	8681	5020	5049	7596	5732	3312	4743	1	1	6577	6854	5495	5074
p1331	SRRM2_MOUSE	Serine/arginine repetitive matrix protein 2 OS=Mus musculus GN=Srrm2 PE=1 SV=3	RVPSPTPVPK	Phospho (ST)	11062	18518	21603	27385	33755	29433	15737	29695	20859	20273	37055	27242	44988	75271	44910	31913	39898	31840	59160	75529	21134	29895	52911	21846
p1332	SRRM2_MOUSE	Serine/arginine repetitive matrix protein 2 OS=Mus musculus GN=Srrm2 PE=1 SV=3	ALPQTPR	Phospho (ST)	118193	120454	116151	98595	155303	94181	114412	149937	89920	113880	139545	87965	202773	234942	92223	175496	196819	99153	202632	251274	77236	179000	237055	64721
p1333	RFC1_MOUSE	Replication factor C subunit 1 OS=Mus musculus GN=Rfc1 PE=1 SV=2	NKPLSPIK	Phospho (ST)	1	1	1	1	3497	1	1	3450	269	1	1	1846	1	1	1	4397	1	1	1	1	1	1	838	1
p1334	TCOF_MOUSE	Treacle protein OS=Mus musculus GN=Tcof1 PE=1 SV=1	ASAVSPEKAPMTSK	Phospho (ST)	43144	35705	34690	55783	36441	46493	42051	44088	34321	54664	56274	39958	77638	51692	45902	48775	45843	35314	74078	84672	22509	41478	59688	24636
p1335	K1522_MOUSE	Uncharacterized protein KIAA1522 OS=Mus musculus GN=Kiaa1522 PE=1 SV=1	GLAVAPASPGK	Phospho (ST)	10761	14242	14037	10413	10312	10874	11619	16349	14634	9483	14922	11210	6148	13345	5949	1	8088	5484	5612	1	2566	9698	10085	4585
p1336	K0232_MOUSE	Uncharacterized protein KIAA0232 OS=Mus musculus GN=Kiaa0232 PE=2 SV=2	MCSSASSDTGDTGSEAGGEWVGPSREELFSRTHL	Oxidation (M); Phospho (ST)	1303	365	770	1	1114	1210	424	1	579	612	355	158	1508	801	562	362	820	697	1474	1869	719	653	794	631
p1337	SRRM2_MOUSE	Serine/arginine repetitive matrix protein 2 OS=Mus musculus GN=Srrm2 PE=1 SV=3	SRTPPVTR	2 Phospho (ST)	1236531	1416601	920082	1067029	1193874	577238	1057961	932348	596412	938460	1039505	391510	2249432	1826632	402063	2049980	1372340	810713	2756167	2454281	626875	1537716	2562701	351542
p1338	C163A_MOUSE	Scavenger receptor cysteine-rich type 1 protein M130 OS=Mus musculus GN=Cd163 PE=1 SV=2	CGVAQSIPEGAHFGK	Phospho (ST)	62295	42621	22844	37530	56515	27003	42349	39310	29958	45672	47494	28955	318828	271422	93609	302197	227152	111636	431979	432389	168202	247385	326257	61423
p1339	GAB1_MOUSE		SYSHDVLPK	Phospho (ST)	6267	3367	2925	7394	7435	8571	6747	8775	4912	5757	7557	4613	3382	1	2172	1	887	802	1	1723	2591	1865	1	1
p1340	GEN_MOUSE	Flap endonuclease GEN homolog 1 OS=Mus musculus GN=Gen1 PE=2 SV=2	QLSETKGRK	Phospho (ST)	3888	1	1	11604	9766	6678	10636	13249	7046	8548	9853	5801	1	1093	2454	1	4283	2277	1	13638	3385	9038	10351	2519
p1341	RED2_MOUSE	Double-stranded RNA-specific editase B2 OS=Mus musculus GN=Adarb2 PE=2 SV=2	TFEGSGRSKK	Phospho (ST)	4976	16602	13107	4767	13375	10231	8157	15699	8842	8497	13842	11630	14881	19158	8348	9394	17466	9842	15282	21275	7006	15713	22031	8040
p1342	SFR1_MOUSE	Swi5-dependent recombination DNA repair protein 1 homolog OS=Mus musculus GN=Sfr1 PE=1 SV=2	ENPPSPPTSPAAPQPR	2 Phospho (ST)	19518	13882	16116	16303	16027	17092	8914	23931	18167	23090	31659	22832	35141	52349	54579	29438	43424	44406	20898	61478	39456	30101	41452	25398
p1343	HEPH_MOUSE		EPGSGPDKYFQKSSSR	Phospho (ST)	1	1	2514	1	1	1	1	1	174	503	1	1611	1	1	849	1	1	1	1	1	1	1	1	1
p1344	DPYS_MOUSE	Dihydropyrimidinase OS=Mus musculus GN=Dpys PE=2 SV=2	ETKEDDTAGTRMQGHS	Oxidation (M); Phospho (ST)	49752	36284	39988	85811	30559	44984	46737	49463	44867	43227	28057	31885	64778	60869	57482	53682	44625	42344	68892	104730	50636	67559	63479	51822
p1345	ORC1_MOUSE	Origin recognition complex subunit 1 OS=Mus musculus GN=Orc1 PE=2 SV=2	LGVDNTLSPIR	Phospho (ST)	10299	9763	13489	15589	15850	15562	12544	13790	13433	14965	13524	11954	35358	33460	30019	27785	20110	18108	34255	51623	30649	27343	40174	26048
p1346	NCOA5_MOUSE	Nuclear receptor coactivator 5 OS=Mus musculus GN=Ncoa5 PE=1 SV=1	SSADSLPGPISR	Phospho (ST)	19585	20751	20993	17997	21490	20109	19411	19046	20687	20419	20035	19632	47441	40153	35688	30857	35228	32147	41788	71114	41754	38554	47860	33771
p1347	CCNL1_MOUSE	Cyclin-L1 OS=Mus musculus GN=Ccnl1 PE=1 SV=1	AEEKSPVSINVK	Phospho (ST)	16600	20036	20650	18648	29984	21275	28373	22961	19036	19082	26130	16461	43750	49964	27455	27115	24274	18199	39663	62122	14139	35153	48445	21415
p1348	ABCF1_MOUSE	ATP-binding cassette sub-family F member 1 OS=Mus musculus GN=Abcf1 PE=1 SV=1	SKPAAADSEGEEEEEDTAK	Phospho (ST)	13697	10555	8466	8672	10633	7153	3120	4368	3149	9181	8431	7498	8879	7770	3526	6485	8476	5894	17574	23632	8036	9162	9733	2763
p1349	PPAC3_MOUSE	Probable lipid phosphate phosphatase PPAPDC3 OS=Mus musculus GN=Ppapdc3 PE=1 SV=1	LGVCAGRAASWASARSMVK	Oxidation (M); Phospho (ST)	803029	644855	811951	723723	773236	664569	753884	784711	810327	783158	943412	718195	1342562	1590264	1259778	1163781	1323732	1135090	845636	1942466	831519	1046193	1675182	795456
p1350	PDE11_MOUSE	Dual 3',5'-cyclic-AMP and -GMP phosphodiesterase 11A OS=Mus musculus GN=Pde11a PE=1 SV=1	ASSLPPTTAHILSALLESR	2 Phospho (ST)	4616	6456	6454	5366	7298	7250	4821	7153	5871	8689	7050	7237	5146	7509	3469	4712	5265	5504	4297	1	2663	6578	8016	2888
p1351	DDX21_MOUSE	Nucleolar RNA helicase 2 OS=Mus musculus GN=Ddx21 PE=1 SV=3	EIITEEPSEEEADMPKPK	Oxidation (M); Phospho (ST)	180727	184910	207489	221779	204493	232977	167661	250283	219186	196431	219376	190640	268788	292646	283635	233652	304236	234478	209735	325414	236930	216369	288823	200357
p1352	MLL2_MOUSE	Histone-lysine N-methyltransferase MLL2 OS=Mus musculus GN=Mll2 PE=1 SV=2	ASQVEPQSPGLGLR	Phospho (ST)	9982	7151	8360	8304	10956	8255	12130	10373	9896	11033	9380	9092	14702	12712	11226	1	11738	9130	13816	20410	13131	11091	13175	11308
p1353	EF1D_MOUSE	Elongation factor 1-delta OS=Mus musculus GN=Eef1d PE=1 SV=3	ATAPQTQHVSPMR	Oxidation (M); Phospho (ST)	193236	325427	171327	202722	387028	141547	235906	265710	140675	222771	292921	141816	280130	266838	60902	342315	170602	101150	282201	369775	79440	289028	325738	54349
p1354	SPTB2_MOUSE	Spectrin beta chain, brain 1 OS=Mus musculus GN=Sptbn1 PE=1 SV=2	ESSPVPSPTLDRK	2 Phospho (ST)	16882	18077	16856	12257	15030	13716	12784	15551	13039	15050	20556	11801	12054	12278	10142	8177	9023	8405	13301	12911	5518	11208	14743	6506
p1355	C8AP2_MOUSE	CASP8-associated protein 2 OS=Mus musculus GN=Casp8ap2 PE=1 SV=2	MPSLKTFTYLAVK	Phospho (Y)	476	1112	2076	1504	2447	5087	333	937	6055	1348	1754	6631	762	2827	6344	1	1	315	1011	1021	3783	407	3033	5120
p1356	LRP2_MOUSE	Low-density lipoprotein receptor-related protein 2 OS=Mus musculus GN=Lrp2 PE=1 SV=1	EAVAVAPPPSPSLPAK	Phospho (ST)	1227746	990965	1029183	1048471	1056795	1132397	1200729	1044763	1019725	1144329	1087913	921541	444173	409017	413783	369029	303594	320663	442145	532856	399248	390513	442171	340351
p1357	DYST_MOUSE	Dystonin OS=Mus musculus GN=Dst PE=1 SV=1	VTRADLTSAVTASEMKSQVK	4 Phospho (ST)	26269	27758	24980	25994	32171	25104	17707	20019	15479	20367	27293	21024	24687	32016	17320	26377	24244	19040	37234	49355	16480	25578	39821	12904
p1358	DTD1_MOUSE	D-tyrosyl-tRNA(Tyr) deacylase 1 OS=Mus musculus GN=Dtd1 PE=1 SV=2	SASSGAEGDVSSEREP	Phospho (ST)	15071	17780	14990	14561	22971	16235	15575	18845	19655	15045	20344	17181	23622	24356	12173	22165	21608	14111	22009	34382	7638	18056	27621	8245
p1359	ANLN_MOUSE	Actin-binding protein anillin OS=Mus musculus GN=Anln PE=1 SV=2	ASSPVTAATFITENR	Phospho (ST)	8946	10137	10383	14626	13970	12593	11506	12918	9960	16267	12302	12260	16212	13766	12981	10584	10745	10467	14885	18735	14564	12976	14527	12614
p1360	LEO1_MOUSE	RNA polymerase-associated protein LEO1 OS=Mus musculus GN=Leo1 PE=1 SV=2	KYVISDEEEEEDD	Phospho (ST)	23014	22580	22371	22877	34320	29449	21254	29900	21459	26973	31766	23428	46187	48626	45160	42854	36967	34830	46068	70542	48810	43928	46861	38118
p1361	IMA2_MOUSE	Importin subunit alpha-2 OS=Mus musculus GN=Kpna2 PE=1 SV=2	NVSSFPDDATSPLQENR	Phospho (ST)	11412	8505	12242	9261	12961	12618	11576	13325	13355	12490	12938	11576	45949	44881	37126	20505	24865	26258	39547	54322	40878	40430	52139	38292
p1362	NACAM_MOUSE	Nascent polypeptide-associated complex subunit alpha, muscle-specific form OS=Mus musculus GN=Naca PE=1 SV=2	VQGEAVSNIQENTQTPTVQEESEEEEVDETGVEVK	Phospho (ST)	13075	11501	17417	17510	20846	21930	8124	14337	11358	17693	26436	23427	57901	60148	67784	32844	39609	43144	72571	100794	84503	61615	90527	73801
p1363	CD109_MOUSE	CD109 antigen OS=Mus musculus GN=Cd109 PE=2 SV=1	QLNGSVIAKYTYGKPVK	Phospho (ST); Phospho (Y)	66546	74388	66869	65993	67009	58509	76105	80040	54672	71893	72691	53845	197625	177531	127786	170788	157532	104845	202577	253700	122536	176675	207929	113440
p1364	F208B_MOUSE	Protein FAM208B OS=Mus musculus GN=Fam208b PE=2 SV=2	LISPNK	Phospho (ST)	2918	1	1	1036	1	1	5812	3782	2401	1	1	3499	1	1	1	13958	11053	5943	2235	1	1	947	1	1
p1365	F166A_MOUSE	Protein FAM166A OS=Mus musculus GN=Fam166a PE=2 SV=1	SPCSVLSPMTKPK	Oxidation (M); Phospho (ST)	1	1	1	1	1	1	1	1	1	1	1	1	1	1	1	1	1	1	1	1	1	1	1	1
p1366	NUCKS_MOUSE	Nuclear ubiquitous casein and cyclin-dependent kinases substrate OS=Mus musculus GN=Nucks1 PE=1 SV=1	ATVTPSPVKGK	Phospho (ST)	23021	12807	12367	12434	18880	13488	11779	16470	14144	12959	18013	10415	31526	32975	10949	44237	45521	29011	40964	47819	15643	33396	45040	11059
p1367	AHDC1_MOUSE	AT-hook DNA-binding motif-containing protein 1 OS=Mus musculus GN=Ahdc1 PE=1 SV=1	VSSEPTPLLK	2 Phospho (ST)	1120	1537	1274	1	391	1	1	5698	2452	1	719	1834	1	3481	1589	12500	9596	5545	1793	2897	526	1499	1	1
p1368	SRRM2_MOUSE	Serine/arginine repetitive matrix protein 2 OS=Mus musculus GN=Srrm2 PE=1 SV=3	SLTRSPPAIR	2 Phospho (ST)	10365	8961	7178	16036	9089	10859	6563	12992	10720	13529	12654	11362	26315	39874	35511	811	1502	1091	26006	46327	29408	28243	27339	24126
p1369	TBCD7_MOUSE	TBC1 domain family member 7 OS=Mus musculus GN=Tbc1d7 PE=2 SV=1	FPLPSMYRALVWK	Oxidation (M); Phospho (Y)	1	1	1	1	1	1	1	1	1	1	1	1	1	1	1	1	1	1	1	1	1	1	1	1
p1370	CDK12_MOUSE	Cyclin-dependent kinase 12 OS=Mus musculus GN=Cdk12 PE=1 SV=2	SVSPYSR	Phospho (ST)	1	3112	2233	1	4907	2087	1	5301	2915	6735	1	3317	8829	6905	1895	1	811	1	11924	11335	3464	9910	11772	1821
p1371	ATM_MOUSE	Serine-protein kinase ATM OS=Mus musculus GN=Atm PE=1 SV=2	TFKNTQLPER	Phospho (ST)	1	1	1	11213	6910	10526	2790	4767	4990	2546	3344	4363	10712	14138	12085	1	1	1	14917	16999	18128	11576	15446	9490
p1372	KIFC3_MOUSE	Kinesin-like protein KIFC3 OS=Mus musculus GN=Kifc3 PE=1 SV=4	RKLQPSA	Phospho (ST)	8395	5012	12434	1	9882	14237	2820	11414	10585	1	13409	13595	5934	13083	20918	2130	11313	17889	665	10197	14115	1	9298	13899
p1373	SSRP1_MOUSE	FACT complex subunit SSRP1 OS=Mus musculus GN=Ssrp1 PE=1 SV=2	QLSDSFK	Phospho (ST)	433	1	1	1	1	1	1	1	1	1	1	529	1	1	1	1361	1	384	487	1	1	1	1	615
p1374	TOPRS_MOUSE	E3 ubiquitin-protein ligase Topors OS=Mus musculus GN=Topors PE=1 SV=1	STSLPAPR	Phospho (ST)	1	1	1	1	4467	3331	2186	3971	3363	1	3455	2766	6944	8927	3890	2369	1	4160	7161	4539	3321	6922	9573	3364
p1375	PRDM1_MOUSE	PR domain zinc finger protein 1 OS=Mus musculus GN=Prdm1 PE=1 SV=1	EVIGVVSK	Phospho (ST)	33196	44209	41071	53072	71004	56945	48144	79799	58758	53914	85846	52956	53627	79959	67471	23667	40738	34092	57798	110287	38485	49441	89169	46902
p1376	KIF15_MOUSE	Kinesin-like protein KIF15 OS=Mus musculus GN=Kif15 PE=1 SV=1	GLQGFSPK	Phospho (ST)	14540	11308	11341	13297	12133	12070	12603	12680	10276	11211	11123	10317	17212	13243	15903	10170	11213	10679	15801	25203	16631	14566	18511	11062
p1377	SRRM2_MOUSE	Serine/arginine repetitive matrix protein 2 OS=Mus musculus GN=Srrm2 PE=1 SV=3	VSSPVLETVQQR	Phospho (ST)	14866	6284	8074	14291	10400	14833	7916	13603	13903	11262	22875	13081	23908	28146	28942	15980	22483	15521	23367	36263	25540	16228	18428	19353
p1378	FA54B_MOUSE	Protein FAM54B OS=Mus musculus GN=Fam54b PE=1 SV=1	NASVPNLR	Phospho (ST)	27633	28516	28472	27868	34859	31085	28781	32097	30902	28461	39762	29561	45850	50723	47826	23764	41897	35125	44003	79739	43804	51045	76508	32203
p1379	SRRM2_MOUSE	Serine/arginine repetitive matrix protein 2 OS=Mus musculus GN=Srrm2 PE=1 SV=3	SRTPPSAPSQSR	2 Phospho (ST)	34498	29009	18434	18612	31053	23734	15089	18135	12722	17439	26427	14075	32157	38876	13175	54390	42343	20936	63561	59973	26333	40185	48957	9961
p1380	SRRM1_MOUSE	Serine/arginine repetitive matrix protein 1 OS=Mus musculus GN=Srrm1 PE=1 SV=2	TRHSPTPQQSNR	Phospho (ST)	1193	1	1	11569	13935	10046	2574	3519	2226	1580	4659	984	9321	1	5004	2094	1	1	2497	45793	1380	7939	10409	3223
p1381	MARCS_MOUSE	Myristoylated alanine-rich C-kinase substrate OS=Mus musculus GN=Marcks PE=1 SV=2	LSGFSFKK	Phospho (ST)	1	1	1	4099	1	4121	1	1	2802	1258	1	1412	46594	43651	37399	2615	4583	8193	62849	79189	56323	41318	51024	37086
p1382	V1BR_MOUSE	Vasopressin V1b receptor OS=Mus musculus GN=Avpr1b PE=2 SV=1	VSSISTISRAKIR	Phospho (ST)	1	1	1	1	1	1	1	1	1	1	1	1	1	1	1	1	1	1	1	1	1	1	1	1
p1383	TAF7_MOUSE	Transcription initiation factor TFIID subunit 7 OS=Mus musculus GN=Taf7 PE=1 SV=1	QGHDSLEHDELR	Gln->pyro-Glu (N-term Q); Phospho (ST)	1	1	1228	3870	2712	2982	315	1856	2832	1	1920	2433	12818	13513	12880	3189	6740	6297	13807	22963	8016	9157	15290	9077
p1384	EF1D_MOUSE	Elongation factor 1-delta OS=Mus musculus GN=Eef1d PE=1 SV=3	ATAPQTQHVSPMR	Oxidation (M); Phospho (ST)	307342	271228	167138	177197	361649	196261	229096	280388	191431	271456	311325	183588	256740	258623	74736	467677	253848	146138	396163	356716	103051	358649	306791	64002
p1385	FOXP4_MOUSE	Forkhead box protein P4 OS=Mus musculus GN=Foxp4 PE=1 SV=1	MTGSPTLVK	Phospho (ST)	1	1	3035	1	2787	2049	4316	5960	3496	3030	5652	2536	13601	11445	8924	10083	10337	7824	6487	18419	3775	11701	14621	7897
p1386	CTC1_MOUSE	CST complex subunit CTC1 OS=Mus musculus GN=Ctc1 PE=1 SV=2	RPTDISPR	Phospho (ST)	5472	1	4670	8025	8837	6858	3665	5859	4180	4134	6027	4416	12075	10571	3054	4386	5479	2940	16580	18530	5093	9984	12513	3062
p1387	CP2DA_MOUSE	Cytochrome P450 2D10 OS=Mus musculus GN=Cyp2d10 PE=2 SV=2	RFEYEDPYLIRMQK	Oxidation (M); 2 Phospho (Y)	1	1	1	1	1	1	1	1	1	1	1	1	1	1	1	1	1	1	1	1	1	1	1	1
p1388	CCD39_MOUSE	Coiled-coil domain-containing protein 39 OS=Mus musculus GN=Ccdc39 PE=2 SV=1	SASSGSNSNIPKEK	2 Phospho (ST)	35728	1	17216	37811	41804	21199	26582	22019	17550	20263	25751	12277	37802	45771	9275	31599	23375	10828	60933	41526	16348	37930	47494	7334
p1389	SAFB1_MOUSE	Scaffold attachment factor B1 OS=Mus musculus GN=Safb PE=2 SV=2	APTAALSPEPQDSKEDVKK	Phospho (ST)	3157	5465	9256	22921	26419	28355	5386	17390	15427	8107	19444	16599	31170	43145	25398	9587	15719	13311	38393	68163	20510	22819	47315	12881
p1390	BCLF1_MOUSE	Bcl-2-associated transcription factor 1 OS=Mus musculus GN=Bclaf1 PE=1 SV=2	IDISPSALR	Phospho (ST)	159627	144636	147554	174424	195505	180358	176416	183123	170350	198581	231330	165179	348903	308658	302213	230556	197298	195037	315458	403403	324670	254988	296013	259458
p1391	ATX2L_MOUSE	Ataxin-2-like protein OS=Mus musculus GN=Atxn2l PE=1 SV=1	LSLTPTDVK	Phospho (ST)	15808	12146	13916	15510	17101	13867	16901	14942	14758	19521	15437	12729	24782	26533	19690	17269	18276	19701	21984	28837	21291	21719	22738	17069
p1392	SRRM2_MOUSE	Serine/arginine repetitive matrix protein 2 OS=Mus musculus GN=Srrm2 PE=1 SV=3	SRTPPAIR	2 Phospho (ST)	5362	1	1	1	23191	1	5392	11032	237456	3594	354870	250830	531408	726413	353039	414778	4659	1	1	19599	1	11514	25399	412
p1393	SRRM2_MOUSE	Serine/arginine repetitive matrix protein 2 OS=Mus musculus GN=Srrm2 PE=1 SV=3	SRSPLAIR	2 Phospho (ST)	302279	305827	289591	348408	449135	385216	203956	299053	216486	193312	302544	196145	521845	643957	507781	319286	406421	276187	713091	1356402	684883	534816	783376	394070
p1394	LARP6_MOUSE	La-related protein 6 OS=Mus musculus GN=Larp6 PE=1 SV=1	SPGASPLLSR	Phospho (ST)	1	1	1	78752	148663	50274	124585	176747	108045	144101	188339	95925	357266	269601	117354	278658	223153	1	278451	354609	121107	213314	348228	67715
p1395	IMDH2_MOUSE	Inosine-5'-monophosphate dehydrogenase 2 OS=Mus musculus GN=Impdh2 PE=1 SV=2	GMGSLDAMDK	Phospho (ST)	10733	1	4952	7889	9719	5951	8763	6887	5980	10481	10098	5823	14587	11928	11643	10132	9669	6979	18136	25833	14061	12794	1	10229
p1396	MAP4_MOUSE	Microtubule-associated protein 4 OS=Mus musculus GN=Map4 PE=1 SV=3	VGSLDNVGHLPAGGAVK	Phospho (ST)	1	1	1	6861	5234	5602	2344	5584	5211	3041	4852	3739	6787	8630	10504	2896	4958	4631	8561	10899	8970	9291	9447	6773
p1397	EXD2_MOUSE		KPLGVGYSAR	Phospho (ST)	1	1	1	1	106793	1	86546	90803	51652	82370	99448	41332	141977	107220	29356	99087	1	1	142741	134687	40361	1	138124	22157
p1398	TEX11_MOUSE	Testis-expressed sequence 11 protein OS=Mus musculus GN=Tex11 PE=2 SV=1	YLHVLCYNLGIEASKRNK	Phospho (ST)	1	1	1	1	1	1	1	1	1	1	1	1	1	1	1	1	1	1	1	1	1	1	1	1
p1399	LS14A_MOUSE	Protein LSM14 homolog A OS=Mus musculus GN=Lsm14a PE=1 SV=1	RSPVPARPLPPTSQK	Phospho (ST)	1170	651	1	12452	12187	12727	2092	5119	4847	2007	4369	4363	11446	12690	11772	1	1539	1	24787	33193	9971	12786	17824	7975
p1400	ZN828_MOUSE	Zinc finger protein 828 OS=Mus musculus GN=Znf828 PE=1 SV=1	AVPPVSPELR	Phospho (ST)	8888	7359	9785	9038	8800	9701	10552	9075	9020	10278	9773	9206	26721	24917	21763	19571	17237	15393	22053	26317	20736	24046	25988	17162
p1401	DGC14_MOUSE	Protein DGCR14 OS=Mus musculus GN=Dgcr14 PE=2 SV=2	ELIPQESPR	Phospho (ST)	8223	7359	9384	9465	9582	9100	8304	9963	8374	7454	11776	9103	22218	17332	16297	10698	13794	9636	12543	23882	14145	14148	19697	11144
p1402	SFR1_MOUSE	Swi5-dependent recombination DNA repair protein 1 homolog OS=Mus musculus GN=Sfr1 PE=1 SV=2	ENPPSPPTSPAAPQPR	Phospho (ST)	7477	4920	6305	9813	4374	6107	6561	7646	6670	7534	10359	7187	14853	18637	20795	10816	15242	13045	10462	19036	12727	11898	18184	11412
p1403	FA83B_MOUSE		TNNAPGRWR	Phospho (ST)	143040	163692	155031	188383	223623	210801	173067	199569	181949	211926	193567	186881	188481	203329	184577	153142	149007	130994	152512	267953	187191	163477	241195	156243
p1404	MTCH1_MOUSE	Mitochondrial carrier homolog 1 OS=Mus musculus GN=Mtch1 PE=1 SV=1	KVLYLPSFFTYAK	Phospho (ST); Phospho (Y)	26229	24324	27291	108450	109590	86454	22980	40632	384	23331	30082	30357	4348	1	1	23748	30102	20817	183823	202917	69944	67959	97945	25312
p1405	DHX8_MOUSE	ATP-dependent RNA helicase DHX8 OS=Mus musculus GN=Dhx8 PE=2 SV=1	VKVLSFTGTK	Phospho (ST)	11882	34934	38530	190944	389418	327276	118051	215071	160651	126485	177371	159505	132998	226805	179148	1	1	4129	185641	393852	218746	120740	269157	141499
p1406	DR9C7_MOUSE	Short-chain dehydrogenase/reductase family 9C member 7 OS=Mus musculus GN=Sdr9c7 PE=2 SV=1	VVNMSSSGGRVAIFGGGYCVSK	Oxidation (M); Phospho (ST)	7097	8209	4273	995	3438	3542	1	933	1328	1	801	713	7368	5602	6481	1	880	122	2174	2241	2405	1	848	1451
p1407	LIPH_MOUSE		GATTVIYPHASSKTR	2 Phospho (ST)	4627	3502	5887	7720	5212	5839	2876	6936	6947	6432	6097	7321	15538	17345	14638	12340	15782	12097	13730	18318	5736	13523	15241	11114
p1408	XRCC1_MOUSE	DNA repair protein XRCC1 OS=Mus musculus GN=Xrcc1 PE=1 SV=2	TQAAGPSSPPRPPTPK	2 Phospho (ST)	4246	3502	5887	7720	5212	5839	2876	6936	6947	6432	6097	7321	15538	17345	14638	12340	15782	12097	13730	18318	5736	13523	15241	11114
p1409	CD2AP_MOUSE	CD2-associated protein OS=Mus musculus GN=Cd2ap PE=1 SV=3	SVDLDAFVAR	Phospho (ST)	10251	9767	9105	8599	15467	12394	9042	9705	8275	9072	10875	10281	25721	23638	24135	14849	17462	15624	25131	21224	24440	22629	23257	25098
p1410	RIF1_MOUSE	Telomere-associated protein RIF1 OS=Mus musculus GN=Rif1 PE=1 SV=2	GFLSPGSQSSK	Phospho (ST)	1	1885	1	2383	1	1	2605	3980	2591	1	3106	1	13596	14207	13318	9802	8691	7747	11775	18089	13618	11863	14644	9725
p1411	DSG3_MOUSE	Desmoglein-3 OS=Mus musculus GN=Dsg3 PE=2 SV=1	EGISFRPPSK	Phospho (ST)	166476	169097	134219	173879	220527	183736	137211	195624	148466	156597	187960	132665	297575	348798	190729	233055	268365	158115	367867	555339	142976	297953	443152	135463
p1412	PRP4B_MOUSE	Serine/threonine-protein kinase PRP4 homolog OS=Mus musculus GN=Prpf4b PE=1 SV=3	EVIEASDKEGLSPAKR	Phospho (ST)	2572	3109	4097	12010	13967	12081	3792	4325	6704	6259	4606	4452	8578	10516	6779	915	1	1542	20819	22979	5143	8315	12182	7206
p1413	RRS1_MOUSE	Ribosome biogenesis regulatory protein homolog OS=Mus musculus GN=Rrs1 PE=2 SV=1	QAGPSPEAELR	Phospho (ST)	1893	1	2595	2757	2756	1950	1	1	1151	3704	4100	1	1	7466	3923	3449	3798	2511	4514	5572	3189	3468	3960	3123
p1414	HIRP3_MOUSE	HIRA-interacting protein 3 OS=Mus musculus GN=Hirip3 PE=1 SV=1	AVESTDEDHQTDLDAK	Phospho (ST)	1423	1	2455	2814	1626	3873	1	4487	3367	3226	4709	4290	13266	11031	12318	8608	10634	7158	17639	18899	5521	8523	10378	3239
p1415	ASXL2_MOUSE	Putative Polycomb group protein ASXL2 OS=Mus musculus GN=Asxl2 PE=2 SV=1	ISPMLFSTSQVSPRAR	Phospho (ST)	19740	39679	49651	5786	33173	23309	4203	10837	13334	5382	6589	8283	20161	34328	36230	7657	9449	8410	4786	5975	9460	4988	6103	7927
p1416	LMNB1_MOUSE	Lamin-B1 OS=Mus musculus GN=Lmnb1 PE=1 SV=3	ASAPATPLSPTR	Phospho (ST)	11785	12374	12435	9739	13344	14763	9854	18331	13298	13825	14615	11326	16302	18033	6477	13160	13609	7958	15888	21599	4945	10848	16199	5320
p1417	TIM_MOUSE	Protein timeless homolog OS=Mus musculus GN=Timeless PE=1 SV=3	QLLDSDEEEDDEGRR	Phospho (ST)	8566	1801	1	5495	7459	4691	7064	8552	9074	5141	13745	9505	13667	16601	15021	3136	3867	3811	16075	21019	9175	10612	16338	9175
p1418	CTND1_MOUSE	Catenin delta-1 OS=Mus musculus GN=Ctnnd1 PE=1 SV=2	SGDLGDMEPLK	Oxidation (M); Phospho (ST)	1	2479	4088	775	1	3827	1404	3822	2973	3904	3203	4554	1	5112	3255	4276	5439	4418	1	4277	5581	6502	1	4327
p1419	G3BP2_MOUSE	Ras GTPase-activating protein-binding protein 2 OS=Mus musculus GN=G3bp2 PE=1 SV=2	SATPPPAEPASLPQEPPK	Phospho (ST)	3129	3322	5109	7360	3858	6216	4437	6927	6839	3888	4197	4592	19462	26021	24480	18299	15376	17545	15193	29606	18268	18648	17980	15263
p1420	SRRM1_MOUSE	Serine/arginine repetitive matrix protein 1 OS=Mus musculus GN=Srrm1 PE=1 SV=2	RESPSPAPKPR	Phospho (ST)	5173	1	1	31515	55927	18004	6574	12141	6971	5019	13603	4707	21748	25194	6023	1715	1	1	44359	86701	22244	17234	38560	5936
p1421	PE2R1_MOUSE	Prostaglandin E2 receptor EP1 subtype OS=Mus musculus GN=Ptger1 PE=2 SV=1	GGPTELGLTKSAWEASSLRSSR	4 Phospho (ST)	2914	1408	2893	13707	13552	13015	1915	3267	3171	1972	4206	1882	15066	18639	16231	684	2168	1952	36689	63588	32022	16421	23292	12225
p1422	CTND1_MOUSE	Catenin delta-1 OS=Mus musculus GN=Ctnnd1 PE=1 SV=2	GSLASLDSLRK	2 Phospho (ST)	18344	20205	19646	24841	28767	27445	12836	19824	17879	16770	22032	16936	51587	64777	55164	26870	33077	27686	63664	85939	74190	41057	62903	50035
p1423	RIF1_MOUSE	Telomere-associated protein RIF1 OS=Mus musculus GN=Rif1 PE=1 SV=2	VIAGSSPEGVETMELNVR	Phospho (ST)	367	1	589	1	1	1	1	559	1	1	678	1	1	4348	6204	2993	2813	3892	1	2627	5387	1256	1696	2967
p1424	BCLF1_MOUSE	Bcl-2-associated transcription factor 1 OS=Mus musculus GN=Bclaf1 PE=1 SV=2	SIFREESPLR	Phospho (ST)	3235	5231	7166	19562	27943	25471	13862	14711	15990	16031	18119	14144	30255	31825	32242	1	1484	2099	34242	58281	40616	26760	37177	26425
p1425	B3GT1_MOUSE		TLMGMRWVATFCSKAK	Oxidation (M); Phospho (ST)	7514	3344	3627	10580	11548	9596	6791	7417	6299	8717	10170	5027	24445	28758	20560	5884	6064	7046	31855	34608	26366	21295	22586	17585
p1426	NAV1_MOUSE	Neuron navigator 1 OS=Mus musculus GN=Nav1 PE=1 SV=2	AVALDSDNISLK	Phospho (ST)	1389	3440	3820	2563	3121	1945	2129	3156	3268	3724	1	2414	20134	19882	18827	20427	14607	15700	20515	27945	14763	17677	23170	15981
p1427	BCL9_MOUSE	B-cell CLL/lymphoma 9 protein OS=Mus musculus GN=Bcl9 PE=1 SV=3	SSTPSHGQTPAPEPISAQK	Phospho (ST)	1	1	1	1	1428	1198	1	1	1807	1	515	1	6438	5070	3154	4475	1	1	6394	5775	2120	4751	8627	1428
p1428	PRC2B_MOUSE	Protein PRRC2B OS=Mus musculus GN=Prrc2b PE=1 SV=1	ALSLSSADSTDAK	Phospho (ST)	10869	10275	13386	4443	1	422	11398	13093	10392	14123	15474	12154	16752	20527	15843	12480	17132	9799	13536	7685	351	15865	19607	15376
p1429	ZO2_MOUSE	Tight junction protein ZO-2 OS=Mus musculus GN=Tjp2 PE=1 SV=2	KVQVAPLQGSPPLSHDDR	Phospho (ST)	1795	6545	11062	15585	24761	8538	7939	11480	12536	10024	11835	10062	18785	23010	25296	1	1158	2145	45709	55659	11355	24336	32769	25174
p1430	RBP2_MOUSE	E3 SUMO-protein ligase RanBP2 OS=Mus musculus GN=Ranbp2 PE=1 SV=2	FESPATGILSPR	Phospho (ST)	14931	10446	12260	13343	12722	15484	14737	11012	12190	15022	18088	13667	11801	11177	10773	7635	7883	7573	8907	12750	13026	8548	10229	8661
p1431	HMGA1_MOUSE	High mobility group protein HMG-I/HMG-Y OS=Mus musculus GN=Hmga1 PE=1 SV=4	KQPPVSPGTALVGSQKEPSEVPTPK	2 Phospho (ST)	1	1	1	1	1	1	1	242	360	1	1	553	11297	11746	11282	4566	9174	8136	15224	12504	11532	10791	11518	9626
p1432	WIZ_MOUSE	Protein Wiz OS=Mus musculus GN=Wiz PE=1 SV=2	KAPLTLAGSPTPK	Phospho (ST)	1	1015	2870	3675	4350	4938	3379	3748	1	4018	5408	2456	21866	21197	18449	9731	10793	10251	25049	29782	23646	17100	25973	15562
p1433	NIBAN_MOUSE	Protein Niban OS=Mus musculus GN=Fam129a PE=1 SV=2	QYDYDSSTIR	Gln->pyro-Glu (N-term Q); 2 Phospho (ST)	18303	13298	17130	5288	11008	12001	5127	6805	7653	4538	6809	6505	22360	26164	24573	14895	16926	13191	24238	49514	29410	17793	23388	19833
p1434	SLIRP_MOUSE	SRA stem-loop-interacting RNA-binding protein, mitochondrial OS=Mus musculus GN=Slirp PE=1 SV=2	ALHGAQTSDEER	Phospho (ST)	24690	31271	17404	43787	42419	14147	23091	24225	15500	23200	31579	12850	36749	30267	8583	18634	20128	8840	47069	49855	17526	30953	37395	6364
p1435	CDK12_MOUSE	Cyclin-dependent kinase 12 OS=Mus musculus GN=Cdk12 PE=1 SV=2	NNSPAPPQPAPVK	Phospho (ST)	7245	9222	7935	5436	9995	7631	7271	11414	8191	9634	10353	7652	21617	23995	11516	9318	14992	9805	20974	27460	8970	16751	26342	12522
p1436	KLC3_MOUSE	Kinesin light chain 3 OS=Mus musculus GN=Klc3 PE=1 SV=1	TLSISTQDLSPR	Phospho (ST)	617	1	330	1	1	1	1	1	1	1	642	715	19293	17443	17386	14921	13050	9102	17412	28059	15702	16722	23257	15872
p1437	PPR27_MOUSE	Protein phosphatase 1 regulatory subunit 27 OS=Mus musculus GN=Ppp1r27 PE=2 SV=1	MPSRTVRYAR	Oxidation (M); 2 Phospho (ST)	144018	130117	143721	109969	169455	157326	128525	132824	122396	141788	130812	125775	265733	295622	267715	202825	266406	235109	242523	414664	268100	238440	356746	241687
p1438	TOP2A_MOUSE	DNA topoisomerase 2-alpha OS=Mus musculus GN=Top2a PE=1 SV=2	AQMCADVLPSPR	Phospho (ST)	8875	10370	11479	11825	12727	13778	13557	12286	9948	12180	10307	9796	32184	36823	32391	25923	20850	21645	37236	57427	35494	35269	41544	29489
p1439	MYCB2_MOUSE	Probable E3 ubiquitin-protein ligase MYCBP2 OS=Mus musculus GN=Mycbp2 PE=1 SV=2	GTTITGTAGTTVGK	2 Phospho (ST)	8086	10370	11479	11825	12589	13778	13557	12286	9948	12180	10307	9340	32184	36823	32391	25923	20850	21645	37236	57427	35494	35269	41544	29489
p1440	CDK13_MOUSE	Cyclin-dependent kinase 13 OS=Mus musculus GN=Cdk13 PE=1 SV=3	HSSISPSTLTLK	2 Phospho (ST)	2089	3081	1730	1	4455	4054	1723	1	2436	392	2051	1801	9089	10993	10768	3339	6048	6114	11324	17592	12859	8361	10911	8917
p1441	CCD86_MOUSE	Coiled-coil domain-containing protein 86 OS=Mus musculus GN=Ccdc86 PE=1 SV=2	LEGLKPLSPENLPVPEVSR	Phospho (ST)	1	1	1187	3478	10669	5666	1842	5206	6179	5750	7633	6867	8240	12819	14850	1	461	948	15184	16301	16103	11293	13300	17790
p1442	ALS2_MOUSE	Alsin OS=Mus musculus GN=Als2 PE=1 SV=2	LSLPGLLSQVSPR	Phospho (ST)	1	864	1	1633	2575	1726	2155	323	2160	2649	2964	1	9614	6746	7174	1	1	1	7023	10383	7877	7917	7138	7578
p1443	MRP_MOUSE	MARCKS-related protein OS=Mus musculus GN=Marcksl1 PE=1 SV=2	GDVTAEEAAGASPAK	Phospho (ST)	98553	107939	103092	80721	106002	67906	61418	73635	46784	87089	122810	80845	295578	278523	157111	249760	265603	170470	347198	480388	135536	260570	369671	85622
p1444	SPAT5_MOUSE	Spermatogenesis-associated protein 5 OS=Mus musculus GN=Spata5 PE=2 SV=2	AGEVLLDVTQSPR	Phospho (ST)	3002	1756	2550	4144	5073	1	4580	4571	3959	5101	5970	5066	11323	12911	9357	7379	6377	6597	13002	10094	10175	10250	10274	9132
p1445	CDK9_MOUSE	Cyclin-dependent kinase 9 OS=Mus musculus GN=Cdk9 PE=1 SV=1	GMLSTHLTSMFEYLAPPR	Phospho (ST); Phospho (Y)	5686	8750	12033	5814	13339	14832	7402	11860	14702	9512	10083	10097	14996	19366	17055	6964	15247	15356	8701	12706	13712	10452	17947	13177
p1446	LARP4_MOUSE	La-related protein 4 OS=Mus musculus GN=Larp4 PE=1 SV=2	SSSGSEHSTEGSVSLGDGPLSR	Phospho (ST)	2826	996	4177	5030	5753	7231	2889	4110	2165	2886	4949	2378	16027	23701	17049	5465	8844	9142	22573	30988	28342	16262	17768	14466
p1447	BCLF1_MOUSE	Bcl-2-associated transcription factor 1 OS=Mus musculus GN=Bclaf1 PE=1 SV=2	KAEGEPQEESPLK	Phospho (ST)	55109	57502	55030	49588	67970	45028	22605	28803	19044	36878	49260	35923	62319	63140	27996	41826	57423	28499	111669	146677	43556	74276	94963	29993
p1448	MAP4_MOUSE	Microtubule-associated protein 4 OS=Mus musculus GN=Map4 PE=1 SV=3	ATSPSTLVSTGPSSR	Phospho (ST)	16023	15135	10395	10827	11871	15759	12080	12203	11483	14379	14118	11969	47260	47828	35380	39981	33633	27044	41364	56643	36636	39663	45436	29953
p1449	SPAT5_MOUSE	Spermatogenesis-associated protein 5 OS=Mus musculus GN=Spata5 PE=2 SV=2	AGEVLLDVTQSPR	2 Phospho (ST)	1	2581	1398	617	1	1	287	807	1871	1	1961	1427	2876	5664	5547	1755	2996	3889	3982	2949	6911	3364	3475	4124
p1450	NSD1_MOUSE	Histone-lysine N-methyltransferase, H3 lysine-36 and H4 lysine-20 specific OS=Mus musculus GN=Nsd1 PE=1 SV=1	AASPQEVTPQADEK	Phospho (ST)	17294	17543	15230	12344	17942	14318	13599	14247	11302	13556	19484	13765	30319	30942	18173	22173	24868	15970	27607	39500	13294	28090	34821	11265
p1451	GIT1_MOUSE	ARF GTPase-activating protein GIT1 OS=Mus musculus GN=Git1 PE=1 SV=1	SLSSPTDNLELSAR	Phospho (ST)	3484	4350	4483	5256	7831	5187	5353	4246	5633	4725	6287	3763	12197	13130	11634	8048	8207	6258	9919	20723	8241	7777	15709	9756
p1452	RPB1_MOUSE	DNA-directed RNA polymerase II subunit RPB1 OS=Mus musculus GN=Polr2a PE=1 SV=3	YSPTSPTYSPTSPK	Phospho (ST)	10004	6448	8659	11358	7657	9114	10090	9077	7936	13249	10073	8076	14491	14263	13699	13605	12543	9976	13434	17657	11634	14114	16493	8249
p1453	NU188_MOUSE	Nucleoporin NUP188 homolog OS=Mus musculus GN=Nup188 PE=1 SV=2	GAPSSPAAGVLPSPQGK	Phospho (ST)	10007	8719	10630	8808	12202	9449	12092	10393	11343	12128	11879	9724	9125	8455	7338	6490	7008	5645	6270	12337	9616	6984	12989	7763
p1454	K1267_MOUSE	MLL1/MLL complex subunit KIAA1267 OS=Mus musculus GN=Kiaa1267 PE=1 SV=1	EAEVAPTSPPVVPLK	Phospho (ST)	1	1	3220	3962	2503	5720	5049	3438	5254	1	4362	3312	11623	9807	10572	8377	9502	9564	11580	13485	11675	9534	10452	11457
p1455	EF1B_MOUSE	Elongation factor 1-beta OS=Mus musculus GN=Eef1b PE=1 SV=5	DDDDIDLFGSDDEEESEEAKK	Phospho (ST)	12451	11824	13371	15419	20424	18995	6046	11673	12069	9001	13932	13944	20592	28595	27354	3320	8620	12511	36554	49159	40134	20564	27251	23693
p1456	RALY_MOUSE	RNA-binding protein Raly OS=Mus musculus GN=Raly PE=1 SV=3	LPAPQEDTASEAGTPQGEVQTR	3 Phospho (ST)	971	6672	4063	971	5747	5712	1	7066	4450	1	8085	5879	6547	17339	16489	4887	10763	10417	3296	19655	15163	5776	13069	9363
p1457	P66B_MOUSE	Transcriptional repressor p66-beta OS=Mus musculus GN=Gatad2b PE=1 SV=1	GRLTPSPDIIVLSDNEASSPR	4 Phospho (ST)	1	1	1	1	1	1	1	1	1	1	1	1	1	3127	5484	1	1424	2641	1	1355	7270	1	818	3229
p1458	SCRIB_MOUSE	Protein scribble homolog OS=Mus musculus GN=Scrib PE=1 SV=2	TTEAPCSPGSQQPPSPDELPANVK	Phospho (ST)	1720	3499	1	2417	1	1	1	3664	3932	3022	4516	4034	8872	11172	11691	9981	6231	9686	6515	18980	11863	10996	12903	10687
p1459	MAP4_MOUSE	Microtubule-associated protein 4 OS=Mus musculus GN=Map4 PE=1 SV=3	GQSTVPPCTASPEPVK	Phospho (ST)	5373	4759	3031	3321	3125	4319	4048	4127	5511	4834	7123	5707	4648	10211	7418	6180	6717	5699	3716	9478	3316	5750	6685	4890
p1460	SALL1_MOUSE	Sal-like protein 1 OS=Mus musculus GN=Sall1 PE=1 SV=1	NQLVLIVNESPASPAK	Phospho (ST)	1	1	746	1	1	1	1	1	1	760	1083	1	8511	10129	11933	1164	4814	7349	10785	8723	13838	12179	13507	11150
p1461	NIPA_MOUSE	Nuclear-interacting partner of ALK OS=Mus musculus GN=Zc3hc1 PE=1 SV=1	DTAATFQSVDGSPQAEQSPLESTSK	Phospho (ST)	9705	15744	19726	13423	14316	16366	14598	15558	13916	15780	16135	14360	26406	31074	27306	21946	19253	19595	25529	51629	31899	24210	30363	29751
p1462	NEST_MOUSE	Nestin OS=Mus musculus GN=Nes PE=1 SV=1	APLVGSPVHLGPSQPLK	Phospho (ST)	1	1	1	1	1	1	1	1	1	267	1	1	4030	5046	5168	1	1987	3236	6053	6991	6143	3763	4006	3857
p1463	UBP7_MOUSE	Ubiquitin carboxyl-terminal hydrolase 7 OS=Mus musculus GN=Usp7 PE=1 SV=1	AGEQQLSEPEDMEMEAGDTDDPPR	Phospho (ST)	3093	6294	3542	4204	3488	2826	2578	3725	1	8322	3503	3911	14179	11252	10424	6636	6393	6451	11764	18044	12665	10620	13032	10276
p1464	THUM1_MOUSE	THUMP domain-containing protein 1 OS=Mus musculus GN=Thumpd1 PE=1 SV=1	FIDKDQQPSGSEGEDDDAEAALKK	2 Phospho (ST)	7892	5798	6706	22850	37121	36274	2781	3531	4915	1	2808	3941	30223	34331	28862	1475	3191	3057	76019	115556	100774	23725	36591	26041
p1465	HIRP3_MOUSE	HIRA-interacting protein 3 OS=Mus musculus GN=Hirip3 PE=1 SV=1	MGLEESSEGEAEGSVR	Oxidation (M); 2 Phospho (ST)	1769	8009	5362	1	6581	4556	658	5165	2475	2255	7358	4500	11667	22463	21319	12917	22609	16838	10481	19435	18341	9759	17626	14516
p1466	TLE3_MOUSE	Transducin-like enhancer protein 3 OS=Mus musculus GN=Tle3 PE=1 SV=3	DAPTSPASVASSSSTPSSK	Phospho (ST)	17578	18245	18148	15392	17733	15498	17787	19893	16095	17557	20693	16569	20308	24332	16596	17678	17430	13375	23024	22314	6123	17401	20279	12230
p1467	NOP56_MOUSE	Nucleolar protein 56 OS=Mus musculus GN=Nop56 PE=1 SV=2	EEVASEPEEAASPTTPK	Phospho (ST)	35847	34423	40378	33511	32044	27867	30944	37581	26639	38482	47412	29298	40172	36852	33154	38452	40777	31125	48736	72036	36225	42482	50752	26378
p1468	GNL3_MOUSE	Guanine nucleotide-binding protein-like 3 OS=Mus musculus GN=Gnl3 PE=1 SV=2	KLEVSPGDEQSNVETR	Phospho (ST)	1	3819	5327	5661	9022	6607	7411	7527	5747	4711	8536	4943	5108	9148	4345	1415	3628	3508	4359	17504	6866	7993	9801	5259
p1469	PARG_MOUSE	Poly(ADP-ribose) glycohydrolase OS=Mus musculus GN=Parg PE=1 SV=2	LENVPQLNLDKSPTEK	Phospho (ST)	5303	5410	6210	6844	11491	10173	8678	5875	7540	9786	8747	4616	17490	15102	13350	4246	9546	7177	21738	26920	20080	14921	24603	14438
p1470	IWS1_MOUSE	Protein IWS1 homolog OS=Mus musculus GN=Iws1 PE=1 SV=1	AAVLSDSEDDAGNASAKK	2 Phospho (ST)	2388	5809	4130	432	2524	1807	1	1653	1	1812	1350	1408	6165	10477	5701	6287	7868	4768	2504	16689	4357	3420	12987	4574
p1471	GPTC4_MOUSE	G patch domain-containing protein 4 OS=Mus musculus GN=Gpatch4 PE=1 SV=1	QGTAIGSEEEEAAGESGPR	Gln->pyro-Glu (N-term Q); Phospho (ST)	5272	5461	9134	6227	8590	8027	4997	6060	7898	10650	10980	6289	10439	13011	10467	10079	10658	12159	12900	18600	12253	10381	17136	10328
p1472	HS90B_MOUSE	Heat shock protein HSP 90-beta OS=Mus musculus GN=Hsp90ab1 PE=1 SV=3	IEDVGSDEEDDSGKDKK	Phospho (ST)	1	1253	1	250373	688347	211574	56210	169348	75478	55972	168573	99231	188207	358987	64346	85419	1	1	468856	1199256	258018	200566	549422	82739
p1473	XRN2_MOUSE	5'-3' exoribonuclease 2 OS=Mus musculus GN=Xrn2 PE=1 SV=1	KAEDSDSEPEPEDNVR	2 Phospho (ST)	16796	21410	14615	11866	19009	13558	1	5745	2405	4404	9833	5990	13528	16790	9959	12555	13860	9590	31130	49087	13862	16489	21332	6515
p1474	RFC1_MOUSE	Replication factor C subunit 1 OS=Mus musculus GN=Rfc1 PE=1 SV=2	IIYDSDSESEETVQVK	2 Phospho (ST)	1	6988	2999	940	3604	3991	1	2391	2816	1572	3604	4025	7476	15580	16005	7351	10727	11479	6999	15817	11974	5951	15454	11244
p1475	CCD25_MOUSE	Coiled-coil domain-containing protein 25 OS=Mus musculus GN=Ccdc25 PE=1 SV=1	VENMSSNQDGNDSDEFM	Oxidation (M); Phospho (ST)	1518	4512	3318	3316	7708	8985	3359	7692	6798	4548	8973	6114	8754	9115	10391	10824	8694	8912	6863	9429	11649	6558	7820	7787
p1476	ATRX_MOUSE	Transcriptional regulator ATRX OS=Mus musculus GN=Atrx PE=1 SV=3	YVESDDEKPTDENVNEK	Phospho (ST)	30128	24392	23580	27925	26197	20418	27768	28887	15182	24406	27096	17760	37211	31320	16227	27136	24715	14997	34139	44424	13593	35482	39415	9235
p1477	DNMT1_MOUSE	DNA (cytosine-5)-methyltransferase 1 OS=Mus musculus GN=Dnmt1 PE=1 SV=5	EADDDEEADDDVSEMPSPK	Phospho (ST)	20404	23969	22884	14396	18553	14307	8154	7497	4657	17539	17097	14654	27959	25002	18262	25022	22224	17225	41347	46686	39560	29487	35452	20855
p1478	USO1_MOUSE	General vesicular transport factor p115 OS=Mus musculus GN=Uso1 PE=1 SV=2	DLGHPVEEEDESGDQEDDDDEIDDGDKDQDI	Phospho (ST)	3110	9561	8828	6855	14147	14188	2365	8259	7367	5227	8410	8315	6003	11470	10230	1	2304	3797	10267	16624	15597	8107	15885	10722
p1479	AGAP2_MOUSE		SGNSLNK	Phospho (ST)	1	2542	1595	896	1	1163	1	1950	1	1	1	1	1	3908	1025	1	2862	1	1	1	1	1	4410	925
p1480	CE104_MOUSE	Centrosomal protein of 104 kDa OS=Mus musculus GN=Cep104 PE=1 SV=1	AVSSLPR	Phospho (ST)	4045	1	3995	5457	1	1	1	3708	1	4314	5448	1	15390	20138	12739	12660	9367	7685	14958	23692	15671	13554	20553	10653
p1481	SET_MOUSE	Protein SET OS=Mus musculus GN=Set PE=1 SV=1	SASPGLPK	Phospho (ST)	401297	418981	397990	357708	341346	347474	347619	473717	341389	369468	478449	361283	763338	892829	565399	14243	903094	573881	888361	1406389	372664	784577	1126175	289295
p1482	KIF1C_MOUSE		EDGGTVGVFSPK	Phospho (ST)	3513	5977	5667	1	4317	4368	1681	4780	4045	1444	6081	2856	2998	7900	2840	1	10002	8034	14859	11540	4353	9358	14904	2055
p1483	RBBP6_MOUSE	E3 ubiquitin-protein ligase RBBP6 OS=Mus musculus GN=Rbbp6 PE=1 SV=5	VEGTEIVKPSPK	Phospho (ST)	5197	2641	5918	8208	5578	4650	2352	9183	6785	5744	5902	5484	14749	15968	10440	9705	12252	6674	13850	20442	5989	11231	13989	7788
p1484	PPRC1_MOUSE	Peroxisome proliferator-activated receptor gamma coactivator-related protein 1 OS=Mus musculus GN=Pprc1 PE=1 SV=1	EAAALQSRGKPR	Phospho (ST)	5197	2944	5918	7619	5578	4403	2352	9183	6785	5744	5902	5484	14749	15968	10440	9705	12252	6674	13850	20442	5696	11231	13989	7439
p1485	TP53B_MOUSE	Tumor suppressor p53-binding protein 1 OS=Mus musculus GN=Tp53bp1 PE=1 SV=2	MESLGSPR	Phospho (ST)	17245	16760	13050	14783	14817	15051	14610	20696	13576	15895	19027	11700	37894	46846	23987	30609	30650	22312	41833	74283	15441	34324	62187	17001
p1486	ACLY_MOUSE	ATP-citrate synthase OS=Mus musculus GN=Acly PE=1 SV=1	TASFSESR	Phospho (ST)	123060	125044	113474	100098	149284	85153	115787	144124	76451	117415	124618	84543	93494	63778	16386	1	75786	44094	116696	116928	29395	99212	144795	21063
p1487	HNRPG_MOUSE	Heterogeneous nuclear ribonucleoprotein G OS=Mus musculus GN=Rbmx PE=1 SV=1	GLPPSMER	Phospho (ST)	9751	8236	7968	9089	6159	6804	8572	9799	6472	8810	11160	7124	24046	22351	20471	13768	17519	11844	20246	31724	15377	21424	26941	13270
p1488	RIF1_MOUSE	Telomere-associated protein RIF1 OS=Mus musculus GN=Rif1 PE=1 SV=2	IISKSPLR	Phospho (ST)	6728	1	5917	13655	14983	10356	9570	10342	10927	9664	12302	9292	32872	39583	21604	12803	16609	10955	43020	56874	12497	30687	60476	14337
p1489	EF1D_MOUSE	Elongation factor 1-delta OS=Mus musculus GN=Eef1d PE=1 SV=3	ATAPQTQHVSPMR	Phospho (ST)	583005	486550	385030	739610	693538	511581	521335	592083	424718	630938	629145	494592	763090	907812	525853	656865	624032	456156	1103956	1150584	355031	777275	951212	240564
p1490	LAP2B_MOUSE	Lamina-associated polypeptide 2, isoforms beta/delta/epsilon/gamma OS=Mus musculus GN=Tmpo PE=1 SV=4	MEESFSSK	Phospho (ST)	8132	7296	8436	6631	8907	6696	7156	5351	4419	7598	8644	5649	13273	12668	8160	1	10821	7854	9469	20861	4483	12350	17203	5936
p1491	BCLF1_MOUSE	Bcl-2-associated transcription factor 1 OS=Mus musculus GN=Bclaf1 PE=1 SV=2	QKSPEIHR	Gln->pyro-Glu (N-term Q); Phospho (ST)	224143	217758	142041	297232	315676	146544	184706	225800	127639	184271	207754	107281	396575	269402	87062	1	166555	90300	540794	361337	129815	350587	407809	60178
p1492	CENPQ_MOUSE		MSGKARASR	Oxidation (M); Phospho (ST)	302279	305827	289591	348408	449135	385216	203956	299053	216486	193312	302544	196145	521845	643957	507781	319286	406421	276187	713091	1356402	684883	534816	783376	394070
p1493	JADE1_MOUSE	Protein Jade-1 OS=Mus musculus GN=Phf17 PE=1 SV=2	VPITPASPVK	Phospho (ST)	44507	40098	45888	42999	50633	42418	44781	42859	42031	49199	45419	34929	29303	29640	27188	27704	23529	20719	29406	36999	20244	27691	34983	19707
p1494	DHE3_MOUSE	Glutamate dehydrogenase 1, mitochondrial OS=Mus musculus GN=Glud1 PE=1 SV=1	QLTKSNAPR	Phospho (ST)	26173	55207	46951	16905	31863	19633	21272	26770	29368	20216	28912	15836	117062	103852	32143	3046	86988	59911	164903	130450	43815	166726	165871	26868
p1495	MATR3_MOUSE	Matrin-3 OS=Mus musculus GN=Matr3 PE=1 SV=1	SYSPDGKESPSDKK	2 Phospho (ST)	19097	10717	5343	15513	24288	11145	4755	6055	4273	3017	4802	3036	17233	20070	6481	1	19970	9266	83539	61070	30669	33696	38211	5494
p1496	DKC1_MOUSE	H/ACA ribonucleoprotein complex subunit 4 OS=Mus musculus GN=Dkc1 PE=1 SV=4	VKVVEEMSE	Phospho (ST)	15611	14562	14661	21133	17079	16207	14174	15096	11487	19996	19419	12205	33353	40760	30898	25618	28371	22060	32556	51771	31380	31375	43373	20497
p1497	DKC1_MOUSE	H/ACA ribonucleoprotein complex subunit 4 OS=Mus musculus GN=Dkc1 PE=1 SV=4	VKVVEEMSE	Oxidation (M); Phospho (ST)	1	1	7723	4208	10427	9549	4323	9365	6825	4948	8695	5912	8797	13156	7029	1	10700	9353	2798	9858	2732	8565	8139	3157
p1498	PACN1_MOUSE	Protein kinase C and casein kinase substrate in neurons protein 1 OS=Mus musculus GN=Pacsin1 PE=1 SV=1	VSELHQEVK	Phospho (ST)	33510	39516	32796	22532	37281	24021	26164	31478	21282	25885	36791	25411	13838	15477	6694	10554	14284	8196	16502	18907	4941	13854	18024	5390
p1499	ELYS_MOUSE	Protein ELYS OS=Mus musculus GN=Ahctf1 PE=1 SV=1	VAPENQLTAQSPPAPR	Phospho (ST)	2836	1003	4478	2900	1	4053	2347	2649	3943	2102	4249	3606	7073	8733	7299	3628	5127	4390	4878	6070	5160	6852	6531	5349
p1500	ZN638_MOUSE	Zinc finger protein 638 OS=Mus musculus GN=Znf638 PE=1 SV=2	ISPSPELNLK	Phospho (ST)	1359	1	1	1498	3291	3392	1861	2750	2985	2097	2962	2220	11136	11223	9062	7733	7847	8887	9832	13353	10455	9051	12447	8262
p1501	DDX24_MOUSE	ATP-dependent RNA helicase DDX24 OS=Mus musculus GN=Ddx24 PE=1 SV=2	LDTFQSTSPK	Phospho (ST)	5064	5444	6815	4120	7349	5983	7343	9927	6459	4790	9592	5369	11430	16782	8169	8929	8503	7304	7264	20107	5837	10858	13645	7631
p1502	GCOM1_MOUSE	GRINL1A complex locus protein 1 OS=Mus musculus GN=Gcom1 PE=1 SV=1	MLRSTSTVTLFSGGGAK	Oxidation (M); Phospho (ST)	25966	26225	46453	48029	39848	42393	37512	39217	41582	46998	33369	52600	39523	41104	46652	14391	28182	37136	40309	67481	54619	45869	51480	49942
p1503	RBM33_MOUSE	RNA-binding protein 33 OS=Mus musculus GN=Rbm33 PE=1 SV=2	SIVNTSPPCR	Phospho (ST)	1	3331	4558	2305	4243	2983	3239	3310	3146	3565	4781	3327	9113	9942	8610	5666	7717	7182	7572	8958	8129	7624	7868	6980
p1504	RBP2_MOUSE	E3 SUMO-protein ligase RanBP2 OS=Mus musculus GN=Ranbp2 PE=1 SV=2	SALSPSKSPAK	2 Phospho (ST)	12733	13792	13145	11829	15032	9647	6225	11226	6490	9962	12231	8195	15375	15976	3560	18445	17361	10755	18404	27077	8333	11853	18810	3584
p1505	PRC2A_MOUSE	Protein PRRC2A OS=Mus musculus GN=Prrc2a PE=1 SV=1	LISGPLSPMSR	Oxidation (M); Phospho (ST)	1994	1	3925	1	1561	1	2060	1602	2810	2378	1735	2127	5444	6692	656	5641	7441	7680	5148	4488	5878	2963	5828	4331
p1506	CR021_MOUSE		HFSQLKALLSQSASDK	2 Phospho (ST)	49503	38208	38256	51230	48016	44010	36977	42895	37278	36764	41435	35262	73659	69387	61596	41381	46371	40427	67068	97279	64491	68041	67946	56689
p1507	SRRM1_MOUSE	Serine/arginine repetitive matrix protein 1 OS=Mus musculus GN=Srrm1 PE=1 SV=2	APKPEPVPEPKEPSPEK	Phospho (ST)	29552	32691	30767	265	1	1	1185	42511	1843	28754	1	1	4552	1	1	28361	39959	35780	1	1	1	73694	1	1
p1508	INCE_MOUSE	Inner centromere protein OS=Mus musculus GN=Incenp PE=1 SV=2	LDSVTVNSLKATPQSPK	2 Phospho (ST)	1610	437	1	1077	631	999	445	1	602	583	1063	1	5592	7751	6503	3702	5299	3524	6026	11527	6732	3517	3631	5446
p1509	SRRM1_MOUSE	Serine/arginine repetitive matrix protein 1 OS=Mus musculus GN=Srrm1 PE=1 SV=2	RLSPSASPPR	3 Phospho (ST)	7865	20021	10483	1409	11907	8378	1	3871	934	1675	4653	3854	3459	1	8252	3991	13563	8800	6388	19066	5851	2085	13216	5917
p1510	GPTC8_MOUSE	G patch domain-containing protein 8 OS=Mus musculus GN=Gpatch8 PE=2 SV=1	SEPPGSGSPAPPR	Phospho (ST)	7102	9006	6391	3895	10265	6516	6225	10410	4906	5881	10135	7370	7805	10032	3903	1	9868	2833	6201	8249	5257	6385	11920	2497
p1511	MTA1_MOUSE	Metastasis-associated protein MTA1 OS=Mus musculus GN=Mta1 PE=1 SV=1	SSSSVLSSLTPAK	Phospho (ST)	1	1	948	851	1	1630	327	1282	546	1663	992	1	16148	14887	12294	11506	9876	9592	13752	17921	14200	12579	15019	10770
p1512	SRRM2_MOUSE	Serine/arginine repetitive matrix protein 2 OS=Mus musculus GN=Srrm2 PE=1 SV=3	SPVPSAFSDQSR	Phospho (ST)	56484	65486	67073	51911	71274	63315	53116	55749	52616	60067	97738	67752	94656	125810	94427	87493	98048	71666	107789	161838	117736	86854	138897	83126
p1513	STMN1_MOUSE	Stathmin OS=Mus musculus GN=Stmn1 PE=1 SV=2	ESVPDFPLSPPK	Phospho (ST)	14971	14098	15403	17776	14466	17274	13854	14365	12166	16808	18332	18159	133332	113079	126375	108512	127729	110029	134853	143615	141687	125406	143841	136568
p1514	NHRF1_MOUSE	Na(+)/H(+) exchange regulatory cofactor NHE-RF1 OS=Mus musculus GN=Slc9a3r1 PE=1 SV=3	SASSDTSEELNSQDSPKR	2 Phospho (ST)	37237	37706	46135	51360	59392	65747	28074	46599	39441	39369	66117	38743	51718	58221	36010	1	42067	33132	51893	84023	24709	33691	59147	23952
p1515	MTMR7_MOUSE	Myotubularin-related protein 7 OS=Mus musculus GN=Mtmr7 PE=2 SV=2	SPSQGDEDSALILTQDNLK	Phospho (ST)	4535	4178	4148	1	1	3417	3282	5529	4323	2656	5301	5366	4281	3925	5342	1	1513	2379	4625	3752	4999	4840	1	5678
p1516	ZN609_MOUSE	Zinc finger protein 609 OS=Mus musculus GN=Znf609 PE=1 SV=2	LVEPHSPSPSSK	2 Phospho (ST)	22452	29867	22118	17988	25381	12903	14391	17537	15451	20366	20651	14562	30075	34810	11008	378	37768	23807	41751	52692	13999	34300	41442	12829
p1517	SRRM1_MOUSE	Serine/arginine repetitive matrix protein 1 OS=Mus musculus GN=Srrm1 PE=1 SV=2	KETESEAEDDNLDDLER	2 Phospho (ST)	31205	24476	37288	24010	27145	33235	5549	10601	8945	8600	18458	17284	35052	56965	45973	27306	40940	46231	69512	131059	100525	39571	56167	36973
p1518	CHD7_MOUSE	Chromodomain-helicase-DNA-binding protein 7 OS=Mus musculus GN=Chd7 PE=2 SV=1	NIPSPGQLDPDTR	Phospho (ST)	1	1	1805	923	757	1	1476	1335	2261	1659	1	2049	9242	12575	8791	2312	7037	5245	8090	12216	11100	5976	12091	8933
p1519	GPN1_MOUSE	GPN-loop GTPase 1 OS=Mus musculus GN=Gpn1 PE=1 SV=1	GTLDEEDEEADSDTDDIDHR	Phospho (ST)	26638	29046	36144	42009	44805	45890	23799	30433	33856	30277	35955	30354	80403	118024	82356	40254	51159	44667	90616	122499	86282	70468	93013	62661
p1520	ZMYM2_MOUSE	Zinc finger MYM-type protein 2 OS=Mus musculus GN=Zmym2 PE=2 SV=3	QQGVDSLSPVASLPK	Gln->pyro-Glu (N-term Q); Phospho (ST)	2518	2461	4300	2283	2636	3617	3569	4033	3260	3123	3102	3458	11747	10453	12306	10875	9402	10109	12459	10325	10439	8993	11159	11663
p1521	PRC2B_MOUSE	Protein PRRC2B OS=Mus musculus GN=Prrc2b PE=1 SV=1	GRSVGAVRSSVIPR	2 Phospho (ST)	42232	43304	45378	44704	47509	45958	46806	51216	47375	55955	67100	41058	64704	62796	55392	52679	46176	41263	59572	76298	51865	60102	65452	44024
p1522	FEN1_MOUSE	Flap endonuclease 1 OS=Mus musculus GN=Fen1 PE=1 SV=1	VYAAATEDMDCLTFGSPVLMR	Oxidation (M); Phospho (ST)	30434	33391	26904	34105	39392	34096	25179	35652	25687	31374	34291	24617	22800	26793	20201	17139	18769	12900	19746	29949	16723	17256	25539	12907
p1523	K1143_MOUSE	Uncharacterized protein KIAA1143 homolog OS=Mus musculus PE=1 SV=1	NSSLLSFDSEDENE	Phospho (ST)	7449	13961	12860	8877	12757	15937	9888	12526	14079	9874	12860	14986	21247	26659	30428	12890	17298	17510	19703	25024	29543	15693	25620	27840
p1524	NIPA_MOUSE	Nuclear-interacting partner of ALK OS=Mus musculus GN=Zc3hc1 PE=1 SV=1	SQDATVSPGSEQSEKSPGPIVSR	2 Phospho (ST)	1	4822	6549	5488	6169	4354	2683	6910	3261	5187	3910	3708	16332	22266	12883	5743	11141	9057	9186	23985	11282	10740	19044	11588
p1525	CDK12_MOUSE	Cyclin-dependent kinase 12 OS=Mus musculus GN=Cdk12 PE=1 SV=2	ETTSGTTAEPVKNNSPAPPQPAPVK	Phospho (ST)	3247	4988	4704	4546	5013	5873	5271	9000	5718	4427	7499	6673	14968	13104	10009	10269	12353	10074	14098	22444	5638	11556	18148	8892
p1526	SNP23_MOUSE	Synaptosomal-associated protein 23 OS=Mus musculus GN=Snap23 PE=1 SV=1	ATWGDGGDNSPSNVVSK	Phospho (ST)	2640	4788	4692	2371	3178	4091	2565	2880	2191	6200	8006	7258	17741	17254	14101	19174	14664	15482	30425	42494	29895	23322	25144	21071
p1527	SIN3A_MOUSE	Paired amphipathic helix protein Sin3a OS=Mus musculus GN=Sin3a PE=1 SV=3	GDLSDVEEEEEEEMDVDEATGAPK	Phospho (ST)	1	1467	4717	1	5398	7515	1	1	834	733	1	1	3792	3254	3422	3955	5781	11572	1	1	11733	5965	6324	11484
p1528	SRRM2_MOUSE	Serine/arginine repetitive matrix protein 2 OS=Mus musculus GN=Srrm2 PE=1 SV=3	SGTPPRPGSVTNMQADECTATPQR	2 Phospho (ST)	8649	10829	12837	14982	12881	13612	10076	12398	10930	14547	11684	11949	22482	23179	22341	16469	16658	16987	32621	38253	21858	22982	23448	19291
p1529	ANLN_MOUSE	Actin-binding protein anillin OS=Mus musculus GN=Anln PE=1 SV=2	AASPSKPPISNASATPVGR	Phospho (ST)	6878	5804	8853	4499	9269	7235	9650	9200	7613	10951	11219	7019	12353	9707	8449	8771	10983	7912	14114	16464	8745	12651	19002	8373
p1530	DNMT1_MOUSE	DNA (cytosine-5)-methyltransferase 1 OS=Mus musculus GN=Dnmt1 PE=1 SV=5	SDSDTLSVETSPSSVATR	Phospho (ST)	492	932	1	308	549	1	471	1	1	1	1	1154	1	1	1	1	371	1	1	1	1	1	1793	1
p1531	TB182_MOUSE	182 kDa tankyrase-1-binding protein OS=Mus musculus GN=Tnks1bp1 PE=1 SV=2	SSGSLSPGLETEDPLEAR	Phospho (ST)	6278	5391	6308	4532	8860	7613	5654	7489	6766	8027	8000	6753	14105	12722	14059	9375	8555	9079	12960	17317	12106	11976	10440	10992
p1532	NMD3_MOUSE	60S ribosomal export protein NMD3 OS=Mus musculus GN=Nmd3 PE=2 SV=1	DATIPVESDTDDEGAPR	2 Phospho (ST)	586	9831	4633	421	7127	5280	1	4577	5927	1	5269	6550	3404	15704	15255	4224	11208	10169	3768	18520	12630	2680	9595	9919
p1533	CCD25_MOUSE	Coiled-coil domain-containing protein 25 OS=Mus musculus GN=Ccdc25 PE=1 SV=1	VENMSSNQDGNDSDEFM	Phospho (ST)	8700	10389	7123	10989	9372	6354	11521	9602	5720	12590	17323	9601	26175	25221	18786	17684	15737	11417	24937	36217	22360	20822	31018	16768
p1534	EZH2_MOUSE	Histone-lysine N-methyltransferase EZH2 OS=Mus musculus GN=Ezh2 PE=1 SV=2	ESSIIAPVPTEDVDTPPR	Phospho (ST)	5279	8805	7157	7895	8058	9571	6193	6378	7270	7148	10427	8593	13462	12609	11754	8677	9904	10177	14170	13213	14038	12622	10874	11962
p1535	ABCF1_MOUSE	ATP-binding cassette sub-family F member 1 OS=Mus musculus GN=Abcf1 PE=1 SV=1	QLSVPASDEEDEVPAPIPR	Phospho (ST)	83032	79466	81312	84278	98582	81967	80710	76904	71933	104011	95558	81780	138205	127176	122246	104919	88558	84435	137543	150055	126268	114459	129074	110577
p1536	RALY_MOUSE	RNA-binding protein Raly OS=Mus musculus GN=Raly PE=1 SV=3	DDGDEEGLLTHSEEELEHSQDTDAEDGALQ	2 Phospho (ST)	4217	14242	11939	7656	16152	13279	4330	9804	7747	7611	8012	8109	22753	24768	27177	10713	17211	20452	20749	39085	29587	19421	28409	23251
p1537	LS14A_MOUSE	Protein LSM14 homolog A OS=Mus musculus GN=Lsm14a PE=1 SV=1	SSPQLDPLRK	Phospho (ST)	6532	5036	1	11626	9334	9950	5424	7973	7465	9073	10663	8867	18830	25242	19962	4942	10305	7819	30806	31508	27135	16102	16631	16452
p1538	JHD2C_MOUSE	Probable JmjC domain-containing histone demethylation protein 2C OS=Mus musculus GN=Jmjd1c PE=1 SV=3	ITVHSSPPLTK	Phospho (ST)	1	1	1	1214	807	818	1	910	1110	1037	1	1	10154	8363	7627	5276	5798	5728	8511	12533	2719	7227	7683	4789
p1539	SRRM2_MOUSE	Serine/arginine repetitive matrix protein 2 OS=Mus musculus GN=Srrm2 PE=1 SV=3	SAVRPSPSPER	Phospho (ST)	4830	4205	3527	4548	7528	6255	5079	6796	5112	6653	9321	5826	9357	9657	3276	9592	8458	6120	15969	12151	6226	9845	13017	2216
p1540	I2BP1_MOUSE	Interferon regulatory factor 2-binding protein 1 OS=Mus musculus GN=Irf2bp1 PE=1 SV=2	SPGPPALK	Phospho (ST)	2240	1	2300	1	2644	1	1350	3945	2182	1529	1	1	5475	8135	1	1	7447	4218	1	1	2825	7024	10709	3127
p1541	SRRM1_MOUSE	Serine/arginine repetitive matrix protein 1 OS=Mus musculus GN=Srrm1 PE=1 SV=2	RRSPSPPPAR	2 Phospho (ST)	54512	54276	30832	48411	76569	42096	29656	42841	32270	31356	41613	22262	105562	85538	34463	59121	45121	25371	160168	163501	71264	90032	107886	22846
p1542	KAT8_MOUSE	Histone acetyltransferase KAT8 OS=Mus musculus GN=Kat8 PE=1 SV=1	SPGRVSPPTPAR	Phospho (ST)	1	1	17987	134191	151718	81172	41691	46660	32132	33029	43232	24693	91524	97571	33898	20171	20598	12458	353096	324042	116833	108035	137455	30035
p1543	ZF106_MOUSE	Zinc finger protein 106 OS=Mus musculus GN=Zfp106 PE=1 SV=3	STPLSER	Phospho (ST)	25123	21802	16058	13325	18645	8616	14290	15540	10372	17988	20614	11861	20105	24843	5235	1	22458	12937	35770	36570	10852	22996	30127	6049
p1544	RNPS1_MOUSE	RNA-binding protein with serine-rich domain 1 OS=Mus musculus GN=Rnps1 PE=2 SV=1	RRSPSPKPTK	2 Phospho (ST)	1524	754	834	12744	15146	11292	1	2144	3488	1	1369	1073	3972	5967	2813	615	659	755	55419	56923	17283	10051	13642	3149
p1545	SRCN1_MOUSE	SRC kinase signaling inhibitor 1 OS=Mus musculus GN=Srcin1 PE=1 SV=2	QSLPLSRSASQTKLR	Phospho (ST)	1	1	1	10853	8270	7585	1	1	1	1	1	1	1	1	1	1	1	1	1	9073	12837	1	1	1
p1546	CING_MOUSE	Cingulin OS=Mus musculus GN=Cgn PE=1 SV=1	STPDLLR	Phospho (ST)	6588	6180	7062	7593	6058	6853	7438	7049	6951	5260	8508	5797	13842	9165	10992	7736	10016	9159	12648	14954	14058	9653	14726	7540
p1547	SRRM2_MOUSE	Serine/arginine repetitive matrix protein 2 OS=Mus musculus GN=Srrm2 PE=1 SV=3	SAVRPSPSPER	2 Phospho (ST)	66627	42996	32153	27028	44429	32027	21542	39268	28106	39376	34875	29705	36174	51588	15711	78591	61738	30321	84441	103562	32750	54600	72996	12986
p1548	LIMD2_MOUSE	LIM domain-containing protein 2 OS=Mus musculus GN=Limd2 PE=2 SV=1	SKSFSLR	Phospho (ST)	1	1	1	2027	2436	2933	1	1717	793	563	1974	1134	9908	13774	8673	1	1789	2214	17249	30001	6913	11682	15120	8284
p1549	ROA1_MOUSE	Heterogeneous nuclear ribonucleoprotein A1 OS=Mus musculus GN=Hnrnpa1 PE=1 SV=2	SESPKEPEQLR	Phospho (ST)	89684	71641	86700	133065	113548	119419	83087	119870	91695	101733	129806	82981	162334	165483	128661	111348	132112	99947	233798	296892	78783	148455	182715	65532
p1550	ZO2_MOUSE	Tight junction protein ZO-2 OS=Mus musculus GN=Tjp2 PE=1 SV=2	SFSPEER	Phospho (ST)	15261	16063	15003	15683	15365	12534	12116	13681	10225	13287	17341	11089	16406	16014	10270	11128	16342	10652	20205	25619	7630	15089	18080	6145
p1551	H11_MOUSE	Histone H1.1 OS=Mus musculus GN=Hist1h1a PE=2 SV=2	KTSKSPK	2 Phospho (ST)	4175	1886	4735	2940	4443	2614	3049	2413	1670	5722	5487	3546	8520	7257	6822	9018	11284	7744	11800	13353	12680	10615	15721	8515
p1552	PHRF1_MOUSE	PHD and RING finger domain-containing protein 1 OS=Mus musculus GN=Phrf1 PE=1 SV=2	TISINSPK	Phospho (ST)	1	1	3743	1	1851	3813	1	3848	5092	5299	4505	5494	5756	8700	5406	1	6334	4017	1	8750	7256	6930	1	4891
p1553	MAP7_MOUSE	Ensconsin OS=Mus musculus GN=Map7 PE=1 SV=1	TLSPSNLK	Phospho (ST)	1	1654	3743	1	1392	3211	1	3848	5042	5299	4505	4912	5543	8505	5406	1	6334	4017	1	7536	7256	6930	1	4891
p1554	SRRM2_MOUSE	Serine/arginine repetitive matrix protein 2 OS=Mus musculus GN=Srrm2 PE=1 SV=3	SRSRTPLISR	3 Phospho (ST)	5183	1	777	17262	21697	19431	914	2260	808	3973	1	1	19016	26135	18097	1202	1	1	68181	119023	37245	17241	20986	11304
p1555	IF4G1_MOUSE	Eukaryotic translation initiation factor 4 gamma 1 OS=Mus musculus GN=Eif4g1 PE=1 SV=1	AASLTEDR	Phospho (ST)	12740	16407	15445	10530	11615	7938	6788	8296	6239	10908	11759	8969	12871	12483	2952	1	15823	10565	16015	29033	6148	19120	23808	3790
p1556	CHD1_MOUSE	Chromodomain-helicase-DNA-binding protein 1 OS=Mus musculus GN=Chd1 PE=1 SV=3	AASSGPRSPLDQR	Phospho (ST)	7827	4197	4818	8464	8043	6586	5578	8900	6104	4914	6811	6246	17394	14723	4557	5808	9703	6965	19081	24393	7072	11753	17098	4345
p1557	TIF1B_MOUSE	Transcription intermediary factor 1-beta OS=Mus musculus GN=Trim28 PE=1 SV=3	SRSGEGEVSGLLR	Phospho (ST)	1755	1	4000	11267	9343	10751	2295	4160	5085	3536	5994	4277	22195	25277	23892	1746	3697	4501	30922	50646	44083	20601	24555	18873
p1558	PPR1A_MOUSE	Protein phosphatase 1 regulatory subunit 1A OS=Mus musculus GN=Ppp1r1a PE=2 SV=1	STLSMSPR	Phospho (ST)	1	639	1	1155	1	1177	1	2583	1532	1674	1	1825	31743	34770	22937	27011	25233	18449	24203	49037	10691	28357	33689	15174
p1559	EIF3F_MOUSE	Eukaryotic translation initiation factor 3 subunit F OS=Mus musculus GN=Eif3f PE=1 SV=2	TCFSPNR	Phospho (ST)	4303	7807	7630	5724	8533	6061	5506	9451	5430	6206	9220	6155	15292	18530	10596	14188	15168	11020	21877	32978	10000	15721	26167	6416
p1560	MCM2_MOUSE	DNA replication licensing factor MCM2 OS=Mus musculus GN=Mcm2 PE=1 SV=3	RISDPLTSSPGR	2 Phospho (ST)	735	1824	1	4902	3221	5520	565	4315	2161	1	4329	4103	4597	11586	12984	3053	6487	5865	5426	11453	12078	2635	1	7254
p1561	PRP4B_MOUSE	Serine/threonine-protein kinase PRP4 homolog OS=Mus musculus GN=Prpf4b PE=1 SV=3	SKSPVDLR	Phospho (ST)	1	1	1	1	4411	1	2491	4650	1	5235	5010	4496	3758	8713	3189	1	1	1	12708	17525	4265	1	7413	3126
p1562	ZCH18_MOUSE	Zinc finger CCCH domain-containing protein 18 OS=Mus musculus GN=Zc3h18 PE=1 SV=1	LGVSVSPSR	Phospho (ST)	134555	117454	140774	134073	132268	128542	127628	147691	121023	143538	188950	113487	235965	219903	215465	220682	255323	181540	223724	362938	194361	230360	300624	135942
p1563	ZN609_MOUSE	Zinc finger protein 609 OS=Mus musculus GN=Znf609 PE=1 SV=2	AGDGASAGGLVAAVAPK	Phospho (ST)	16151	19841	21999	1	41939	12070	23407	31372	28884	24773	33178	25583	65039	67024	42046	9744	13174	14416	107175	34398	1	60010	70841	31618
p1564	DDX51_MOUSE	ATP-dependent RNA helicase DDX51 OS=Mus musculus GN=Ddx51 PE=2 SV=1	RVSGSATPNSEAPR	Phospho (ST)	4266	3342	1902	5347	4376	2978	2407	2424	2319	4214	3932	2593	13244	8674	3730	16180	10231	5632	17862	14743	6196	18359	15458	3067
p1565	SCAM3_MOUSE	Secretory carrier-associated membrane protein 3 OS=Mus musculus GN=Scamp3 PE=1 SV=3	KLSPTEPR	Phospho (ST)	26301	24984	22298	32454	38535	25035	25929	35069	20715	29547	32810	23874	22332	19877	5752	17062	15098	8316	33672	34541	9287	22536	30102	6056
p1566	SRRM2_MOUSE	Serine/arginine repetitive matrix protein 2 OS=Mus musculus GN=Srrm2 PE=1 SV=3	SRTPLLPR	Phospho (ST)	1	1	1	1	2786	5255	2508	2112	2256	3377	1531	3170	5064	8050	6167	1	1	1	9179	12104	9630	7254	7940	5450
p1567	BUD13_MOUSE	BUD13 homolog OS=Mus musculus GN=Bud13 PE=1 SV=1	VRHDTPDPSPPR	2 Phospho (ST)	1622	1328	1547	5719	5528	4355	1244	528	1638	1468	2005	1255	5161	4833	1541	1909	3232	1377	12819	10677	4044	5261	4965	1632
p1568	RBP2_MOUSE	E3 SUMO-protein ligase RanBP2 OS=Mus musculus GN=Ranbp2 PE=1 SV=2	DFKTFLTNDQVK	Phospho (ST)	16422	11990	15633	19981	20952	17031	13806	19879	20755	16351	17503	16239	49240	40005	22945	21732	35425	26187	45602	53437	14774	38318	52646	13444
p1569	ZO1_MOUSE	Tight junction protein ZO-1 OS=Mus musculus GN=Tjp1 PE=1 SV=2	SREDLSAQPVQTK	Phospho (ST)	5489	4412	5277	8728	9700	9364	5305	7272	6779	6758	9634	7561	22341	25059	16840	7888	14232	11282	28550	48158	12033	17573	24548	9083
p1570	MTHSD_MOUSE	Methenyltetrahydrofolate synthase domain-containing protein OS=Mus musculus GN=Mthfsd PE=2 SV=1	ITPPPGATKDILR	2 Phospho (ST)	7767	6527	7475	6220	9639	6071	4777	4352	3801	3243	5195	3863	26239	16406	6150	25276	15371	10350	36171	31101	9427	25460	20973	5025
p1571	E41LA_MOUSE	Band 4.1-like protein 4A OS=Mus musculus GN=Epb41l4a PE=2 SV=2	QENDMVDSGPQWEAVLR	Gln->pyro-Glu (N-term Q); Oxidation (M); Phospho (ST)	2238	1	686	2263	1	3953	1	1	1	1	2821	1	4102	9671	3011	1	2531	1658	21717	30390	11420	5158	10813	1405
p1572	ZN638_MOUSE	Zinc finger protein 638 OS=Mus musculus GN=Znf638 PE=1 SV=2	GSTFSPDLK	Phospho (ST)	12715	8320	9648	9188	11724	11073	8834	9468	9381	9404	10042	6835	30037	25578	24893	23466	23672	17562	26035	39537	25927	20658	30851	19114
p1573	EIF3A_MOUSE	Eukaryotic translation initiation factor 3 subunit A OS=Mus musculus GN=Eif3a PE=1 SV=5	LESLNIQR	Phospho (ST)	10940	5980	8002	8067	9371	8665	11230	10873	8334	10836	10680	10379	12555	11962	11742	7324	8364	6348	1	10468	12192	13579	16920	10639
p1574	TR150_MOUSE	Thyroid hormone receptor-associated protein 3 OS=Mus musculus GN=Thrap3 PE=1 SV=1	SPLQSVVVR	Phospho (ST)	1	1	3692	2805	1	1	3438	2708	4798	3360	4515	2916	10859	9536	7493	7268	6084	5040	12538	15142	9820	9712	13294	7896
p1575	NASP_MOUSE	Nuclear autoantigenic sperm protein OS=Mus musculus GN=Nasp PE=1 SV=2	KPEEESPRKDDAK	Phospho (ST)	1	1	1	27310	27466	19831	1	3317	3242	491	1895	1633	10584	13772	5526	1	1	1	140095	130931	56023	17153	25736	5828
p1576	IRS2_MOUSE	Insulin receptor substrate 2 OS=Mus musculus GN=Irs2 PE=1 SV=2	TYSLTTPAR	Phospho (ST)	1	1	1	1	1	1	1	1	1	1	1	479	6835	10695	6902	7220	6386	6185	6121	1	6597	8586	7494	4460
p1577	HNRPK_MOUSE	Heterogeneous nuclear ribonucleoprotein K OS=Mus musculus GN=Hnrnpk PE=1 SV=1	IILDLISESPIKGR	Phospho (ST)	1	1	1	3490	7106	6131	2157	2872	2890	2547	5133	3801	3695	10458	7425	1	1	1	10535	14878	8492	6375	9472	9026
p1578	TT39C_MOUSE	Tetratricopeptide repeat protein 39C OS=Mus musculus GN=Ttc39c PE=2 SV=2	QELSAYIK	Gln->pyro-Glu (N-term Q); Phospho (ST); Phospho (Y)	13073	34295	33362	14550	30740	28958	16728	36579	32028	22764	36702	30427	18412	23785	19279	6962	15173	14654	16998	27785	11352	16657	29878	7195
p1579	CHD4_MOUSE	Chromodomain-helicase-DNA-binding protein 4 OS=Mus musculus GN=Chd4 PE=1 SV=1	MSQPGSPSPK	Phospho (ST)	183840	199247	129717	165043	173720	85018	174430	179759	103268	155084	138652	87812	320088	181624	58729	243993	194157	106579	264952	266998	96074	318509	329195	38838
p1580	MBB1A_MOUSE	Myb-binding protein 1A OS=Mus musculus GN=Mybbp1a PE=1 SV=2	SPSLLQSGVK	Phospho (ST)	1	3949	5123	1	1	3030	4340	3099	1	786	1	4811	32715	33793	29647	20191	22426	21701	32001	44396	32015	25949	34046	22893
p1581	SRRM2_MOUSE	Serine/arginine repetitive matrix protein 2 OS=Mus musculus GN=Srrm2 PE=1 SV=3	ARSRTPPSAPSQSR	2 Phospho (ST)	11629	8100	5095	25535	30534	21494	7719	9940	7783	8758	8210	5160	44873	37788	15616	10657	10190	6695	86642	99575	29522	44888	55322	10493
p1582	TR150_MOUSE	Thyroid hormone receptor-associated protein 3 OS=Mus musculus GN=Thrap3 PE=1 SV=1	IDISPSTFR	Phospho (ST)	46427	44214	47409	84614	82318	72944	54001	50479	56450	75526	76408	61479	168620	153647	145145	108170	85790	93989	170043	205562	154339	155825	187631	142940
p1583	MTA3_MOUSE	Metastasis-associated protein MTA3 OS=Mus musculus GN=Mta3 PE=1 SV=1	HAELSGSPLK	Phospho (ST)	20089	17179	18997	44804	45847	46009	29634	39859	1	38514	1	41570	1	1	23616	1	17361	12225	41925	13450	17597	44794	1	1
p1584	ARHG7_MOUSE	Rho guanine nucleotide exchange factor 7 OS=Mus musculus GN=Arhgef7 PE=1 SV=2	MSGFIYQGK	Oxidation (M); Phospho (ST)	7213	8911	9014	7899	10362	11113	8131	10733	9834	11145	11572	8569	13704	16080	10994	7976	9904	8347	1	17606	12185	12598	13500	9262
p1585	PP1R8_MOUSE	Nuclear inhibitor of protein phosphatase 1 OS=Mus musculus GN=Ppp1r8 PE=1 SV=1	EAWPGKKPTPSLLI	2 Phospho (ST)	1	695	820	10543	11659	11508	2475	4560	4175	760	4660	4327	8977	10972	10761	1	1	1	19787	30111	13637	9888	15416	8782
p1586	SRRM1_MOUSE	Serine/arginine repetitive matrix protein 1 OS=Mus musculus GN=Srrm1 PE=1 SV=2	APKPEPVPEPKEPSPEKNSK	Phospho (ST)	1	1	1	10022	11263	9298	355	1201	1670	1	485	1344	932	1	2552	370	1	1	14650	23277	6692	4867	4478	2058
p1587	CHD1_MOUSE	Chromodomain-helicase-DNA-binding protein 1 OS=Mus musculus GN=Chd1 PE=1 SV=3	SSPSILAVQR	Phospho (ST)	1	1	1	1	1	494	1	1	1	1	1	1	4157	4156	3665	1593	2118	1969	1	5834	2850	3565	1	2839
p1588	CTND1_MOUSE	Catenin delta-1 OS=Mus musculus GN=Ctnnd1 PE=1 SV=2	TLDRSGDLGDMEPLK	Phospho (ST)	1	1	358	4141	4213	4955	1	2062	2529	2739	3356	2789	6149	8995	6888	1	353	1	13601	12027	10858	7909	7722	8781
p1589	MAP4_MOUSE	Microtubule-associated protein 4 OS=Mus musculus GN=Map4 PE=1 SV=3	TSPSKPSSAPALKPGPK	Phospho (ST)	2952	1422	3044	19940	19491	19610	4865	10342	6939	5179	7113	6109	8886	8661	6761	2647	3309	2827	23485	25289	9149	9556	16154	4045
p1590	SRRM2_MOUSE	Serine/arginine repetitive matrix protein 2 OS=Mus musculus GN=Srrm2 PE=1 SV=3	RVPSPTPVPK	Phospho (ST)	145595	151715	129510	188987	225672	174320	168376	192684	140050	164688	218692	139992	322114	385355	198935	207384	218476	135650	323897	448060	111036	254117	411348	112228
p1591	PP1R7_MOUSE	Protein phosphatase 1 regulatory subunit 7 OS=Mus musculus GN=Ppp1r7 PE=1 SV=2	RVESEESGDEEGKK	2 Phospho (ST)	4289	1845	679	7972	15716	7742	626	1796	1863	992	1803	972	4404	6085	2501	2630	3975	2854	35719	45164	14842	4569	7653	2208
p1592	RL4_MOUSE	60S ribosomal protein L4 OS=Mus musculus GN=Rpl4 PE=1 SV=3	ILKSPEIQR	Phospho (ST)	49115	53619	50349	84874	133694	111838	80948	100699	78908	76290	94035	78090	146051	198495	94926	42031	57661	42171	186655	265560	68902	127539	189531	82261
p1593	TLE4_MOUSE	Transducin-like enhancer protein 4 OS=Mus musculus GN=Tle4 PE=1 SV=4	SSSVSPSASFR	Phospho (ST)	8505	7346	8464	7220	8677	8756	7833	9011	5853	8632	14943	7236	34690	38382	31263	27942	37004	25203	25235	61947	27268	34217	41503	24830
p1594	RS6_MOUSE	40S ribosomal protein S6 OS=Mus musculus GN=Rps6 PE=1 SV=1	LSSLRASTSK	2 Phospho (ST)	304727	382761	309602	255484	455378	231670	243151	334332	200555	243818	371309	228423	361805	408858	191909	290739	390425	179158	442491	627467	167732	275908	586004	138609
p1595	ROBO4_MOUSE		EADCVFTDASSPPSPR	Phospho (ST)	3221	336	1	2174	2567	4066	1	1	1	1	1	1	5334	6106	3220	3183	3962	3111	14396	27035	9043	4712	4857	2222
p1596	IF4G1_MOUSE	Eukaryotic translation initiation factor 4 gamma 1 OS=Mus musculus GN=Eif4g1 PE=1 SV=1	EATLPPVSPPK	Phospho (ST)	13634	14819	1	19467	4003	1	1	15960	14129	1	1	1	5753	1	1	15657	21054	1	1	1679	1	1	1	1
p1597	DDX54_MOUSE	ATP-dependent RNA helicase DDX54 OS=Mus musculus GN=Ddx54 PE=1 SV=1	IDDRDSEEEGPSNQR	Phospho (ST)	18363	15344	10828	19031	23145	15971	16381	16325	12285	16734	19720	11749	26082	24229	7646	21260	16097	9068	42655	35720	12415	30273	34426	5967
p1598	USH1C_MOUSE	Harmonin OS=Mus musculus GN=Ush1c PE=1 SV=1	NQTDPSWRPASSAPSP	2 Phospho (ST)	46119	362	35957	79633	26963	42112	48386	40624	38450	40002	26259	38164	67181	50054	54059	53336	38501	42199	67659	97630	56787	66965	62641	46824
p1599	GNL3_MOUSE	Guanine nucleotide-binding protein-like 3 OS=Mus musculus GN=Gnl3 PE=1 SV=2	KLEVSPGDEQSNVETR	Phospho (ST)	7965	8169	9345	16676	12083	10384	7382	10823	9042	10596	14294	9429	15602	17625	15994	1	11824	8226	17193	24125	14623	17549	13043	12043
p1600	CI082_MOUSE	Uncharacterized protein C9orf82 homolog OS=Mus musculus PE=1 SV=2	SVNEILGLAESSPKEPK	Phospho (ST)	1	1831	2731	5272	6151	5958	2681	2555	3258	2991	5503	3231	9181	7971	8621	504	3216	4955	11327	9197	7387	9339	7026	7943
p1601	APEX1_MOUSE	DNA-(apurinic or apyrimidinic site) lyase OS=Mus musculus GN=Apex1 PE=1 SV=2	AAADDGEEPKSEPETKK	Phospho (ST)	19434	16612	9443	28206	18547	8306	13688	10857	8530	12126	11345	5968	37657	36409	6990	29629	19904	9510	64012	41143	13870	38632	43043	7222
p1602	SMCA4_MOUSE	Transcription activator BRG1 OS=Mus musculus GN=Smarca4 PE=1 SV=1	GRPPAEKLSPNPPNLTK	Phospho (ST)	1	747	1088	9227	8756	9297	1966	2242	1750	1617	3767	2712	11204	12260	9559	1	1	303	20673	23908	23483	10600	13914	9893
p1603	TFE3_MOUSE	Transcription factor E3 OS=Mus musculus GN=Tfe3 PE=1 SV=2	RSSFSMEEES	Phospho (ST)	5286	6559	4682	7826	8390	6854	6371	6836	5378	8469	6901	6933	19603	21526	16892	17666	15423	10264	18794	34605	15409	22071	23759	13210
p1604	ZN687_MOUSE	Zinc finger protein 687 OS=Mus musculus GN=Znf687 PE=2 SV=1	AVVLPGGNATSPK	Phospho (ST)	3917	8688	5764	5547	5928	7004	7783	6621	4692	7861	6622	6925	24769	25366	18422	22052	18095	16380	24970	35993	23239	24633	26457	16950
p1605	MPRB_MOUSE	Membrane progestin receptor beta OS=Mus musculus GN=Paqr8 PE=2 SV=2	MPCTVPETDVPQLFR	2 Phospho (ST)	1841	666	2447	1560	2267	2658	622	2006	3654	1881	1942	2129	6266	8140	12269	5980	6468	9361	5391	4902	7159	6420	6701	9223
p1606	PRS8_MOUSE	26S protease regulatory subunit 8 OS=Mus musculus GN=Psmc5 PE=1 SV=1	LDILKIHSRK	Phospho (ST)	101259	157612	160038	201907	280877	268669	155302	202826	204779	164294	217451	188651	163628	210332	175041	74270	119867	125655	228919	386081	227387	187287	313417	210533
p1607	SRRM2_MOUSE	Serine/arginine repetitive matrix protein 2 OS=Mus musculus GN=Srrm2 PE=1 SV=3	HASSSPESLKPTPAPGSR	2 Phospho (ST)	1	1	810	8465	9631	9338	364	1815	1539	837	1207	1	6139	8326	5284	1696	2726	2798	19610	29163	7446	6805	9773	5601
p1608	GRM1B_MOUSE	GRAM domain-containing protein 1B OS=Mus musculus GN=Gramd1b PE=1 SV=2	SRSPTPQNQDGDTMVEK	Phospho (ST)	3213	3597	3194	7968	8171	6000	1751	4177	1	4179	6525	4425	4818	8723	4376	3331	3269	1619	12363	16632	4533	7836	9994	2593
p1609	NIPA_MOUSE	Nuclear-interacting partner of ALK OS=Mus musculus GN=Zc3hc1 PE=1 SV=1	SMGTGDSAGVEVPSSPLRR	Phospho (ST)	2219	2436	973	2717	5624	3745	3651	2144	1	1260	1	1	11463	1	9798	4505	3202	3368	5929	1	13158	8050	762	7165
p1610	CL045_MOUSE	Uncharacterized protein C12orf45 homolog OS=Mus musculus GN=D10Wsu102e PE=2 SV=1	GKIEILDSPASK	Phospho (ST)	1862	1787	4048	8604	8252	7942	5998	3362	5768	5275	3453	4656	15179	15932	15996	1	6868	5972	16233	25466	19513	15785	16461	13849
p1611	SRRM2_MOUSE	Serine/arginine repetitive matrix protein 2 OS=Mus musculus GN=Srrm2 PE=1 SV=3	DKFSPTQDRPESSTVLK	Phospho (ST)	11485	21621	24512	87921	103081	96389	27983	40998	39713	26354	41570	38667	88943	104726	87631	3408	7521	9214	166446	223239	188518	79313	107779	78260
p1612	FA54B_MOUSE	Protein FAM54B OS=Mus musculus GN=Fam54b PE=1 SV=1	ASSFADMMGILK	Phospho (ST)	3077	2355	826	5130	6051	4899	4483	3513	3027	6581	4784	5354	10920	9569	8957	1	2104	1208	13195	13007	10165	13049	11538	9353
p1613	TOP2A_MOUSE	DNA topoisomerase 2-alpha OS=Mus musculus GN=Top2a PE=1 SV=2	DSVPASPGVPAADFPAETEQSKPSKK	Phospho (ST)	1869	3163	3873	5655	7993	12407	2085	4700	3046	3009	3901	3180	9560	13078	10442	4393	3985	4525	22997	37005	25401	13436	12257	10784
p1614	SRRM2_MOUSE	Serine/arginine repetitive matrix protein 2 OS=Mus musculus GN=Srrm2 PE=1 SV=3	HASSSPESLKPTPAPGSR	3 Phospho (ST)	5069	1739	1901	4594	11350	10687	1	1	1	1	1	1	7190	13649	8214	2426	6342	4029	11606	54850	18677	2558	8167	6422
p1615	HNRPD_MOUSE	Heterogeneous nuclear ribonucleoprotein D0 OS=Mus musculus GN=Hnrnpd PE=1 SV=2	IDASKNEEDEGHSNSSPR	Phospho (ST)	28319	27170	15926	98425	101450	46985	19328	32829	23862	20836	31798	19371	87793	101239	31656	21135	24993	17410	373049	316309	114561	125988	170167	28631
p1616	RBM39_MOUSE	RNA-binding protein 39 OS=Mus musculus GN=Rbm39 PE=1 SV=2	DKSPVREPIDNLTPEER	Phospho (ST)	19603	24811	30716	104465	127527	107917	30163	41827	42447	26085	36763	36978	83049	89184	82012	6615	16401	22604	205353	281213	219804	85705	121538	85908
p1617	NDRG2_MOUSE	Protein NDRG2 OS=Mus musculus GN=Ndrg2 PE=1 SV=1	TASLTSAASIDGSR	Phospho (ST)	1	1	1	1100	1	1	1755	1040	1	1	697	1	11255	8594	10358	10041	6780	7928	11456	17301	11394	9608	13282	9722
p1618	HNRPK_MOUSE	Heterogeneous nuclear ribonucleoprotein K OS=Mus musculus GN=Hnrnpk PE=1 SV=1	IILDLISESPIK	Phospho (ST)	1395	1759	2564	5712	5469	3905	4775	4913	4687	4739	6118	5753	9842	10040	8852	3231	4687	4656	15020	11574	10502	9590	9028	9686
p1619	SPA3F_MOUSE	Serine protease inhibitor A3F OS=Mus musculus GN=Serpina3f PE=1 SV=3	SNTLKEILEGLK	Phospho (ST)	25967	45422	51652	65780	80804	82755	48173	70726	67855	60163	81371	67695	58312	72862	69537	26231	43296	41013	69144	97180	74215	56441	84917	63435
p1620	TIF1B_MOUSE	Transcription intermediary factor 1-beta OS=Mus musculus GN=Trim28 PE=1 SV=3	SRSGEGEVSGLLR	Phospho (ST)	1	5468	5934	16218	20559	21399	7757	9835	9354	9183	9907	8642	39938	43283	38251	2271	5318	7723	59323	94959	62251	43096	54009	37976
p1621	SRRM2_MOUSE	Serine/arginine repetitive matrix protein 2 OS=Mus musculus GN=Srrm2 PE=1 SV=3	SRTPPSAPSQSR	2 Phospho (ST)	114050	155395	102447	137570	134647	71383	86446	75589	44623	83526	93580	44761	224473	150359	40907	163549	114850	62591	259478	263151	77947	198585	238155	41495
p1622	PKP4_MOUSE	Plakophilin-4 OS=Mus musculus GN=Pkp4 PE=1 SV=1	VGSPLTLTDAQTR	Phospho (ST)	7320	7098	9628	8914	11179	10962	12547	7432	9947	10606	9764	8367	20358	21258	19389	20525	13694	12368	18894	27204	18970	18179	19450	13619
p1623	TICRR_MOUSE	Treslin OS=Mus musculus GN=Ticrr PE=2 SV=2	LHPDGSPDTAVEK	Phospho (ST)	1	1663	1312	2102	3717	2725	2659	1	2048	1479	3238	2016	6671	7247	4704	2988	3926	2374	6397	6647	2987	4035	8339	2235
p1624	IF2P_MOUSE	Eukaryotic translation initiation factor 5B OS=Mus musculus GN=Eif5b PE=1 SV=2	KTSFDENDSEELEDKDSK	Phospho (ST)	2747	4366	4296	19648	24014	20323	3353	5440	6962	3158	4884	5885	9176	13420	9009	986	3482	1673	32846	46690	13595	13836	18097	9591
[truncated: 147 more rows]
