# Supplementary material for: An integrated approach identifies the molecular underpinnings of murine anterior visceral endoderm migration
Source: Dev Cell. 2024 Sep 9;59(17):2347–2363.e9. doi: 10.1016/j.devcel.2024.05.014 (PMC11511681; doi:10.1016/j.devcel.2024.05.014)
Supplement: Table S16. Results of the functional enrichment analysis on the proteomics data listing enriched terms in the embryonic and abembryonic halves at 6.25–6.5 dpc, related to Figure 5 [file mmc17.xlsx]

## Sheet: Supp Table 16(A)
Functional Enrichment Analysis: Proteomics (up in embryonic half)
source	term_name	term_id	highlighted	adjusted_p_value	negative_log10_of_adjusted_p_value	term_size	query_size	intersection_size	effective_domain_size	intersections
GO:CC	chromosome	GO:0005694	TRUE	1.97033e-05	4.70546	1398	24	10	27387	RCC2,TRIM28,CBX1,SMARCC1,ANP32E,PARP1,NASP,RBMXL1,PPP1CA,MSH2
TF	Factor: E2F-3; motif: GGCGGGN	TF:M02089	FALSE	0.000107097	3.97022	11308	24	24	21908	RPS16,RCC2,UTF1,UBAP2L,TRIM28,CBX1,SMARCC1,YWHAQ,ANP32E,PARP1,MATR3,SRRM1,NASP,LDHB,EIF3H,YWHAE,RBMXL1,RPL14,TNIK,ISYNA1,PSMC6,PPP1CA,MSH2,PTMA
TF	Factor: WT1; motif: GNGGGGGCGGGG	TF:M03893	FALSE	0.000107127	3.9701	6675	24	20	21908	RPS16,RCC2,UTF1,UBAP2L,TRIM28,CBX1,SMARCC1,YWHAQ,PARP1,MATR3,SRRM1,NASP,EIF3H,YWHAE,RBMXL1,RPL14,TNIK,PSMC6,PPP1CA,PTMA
TF	Factor: E2F; motif: NNTTTCGCGCN	TF:M08875	FALSE	0.000133854	3.87337	5187	24	18	21908	RCC2,UTF1,UBAP2L,TRIM28,CBX1,SMARCC1,YWHAQ,ANP32E,PARP1,MATR3,SRRM1,NASP,RBMXL1,TNIK,ISYNA1,PPP1CA,MSH2,PTMA
GO:CC	chromatin	GO:0000785	FALSE	0.000454768	3.34221	756	24	7	27387	TRIM28,CBX1,SMARCC1,ANP32E,PARP1,NASP,RBMXL1
TF	Factor: ZF5; motif: GSGCGCGR; match class: 1	TF:M00716_1	FALSE	0.00054458	3.26394	12100	24	24	21908	RPS16,RCC2,UTF1,UBAP2L,TRIM28,CBX1,SMARCC1,YWHAQ,ANP32E,PARP1,MATR3,SRRM1,NASP,LDHB,EIF3H,YWHAE,RBMXL1,RPL14,TNIK,ISYNA1,PSMC6,PPP1CA,MSH2,PTMA
TF	Factor: E2F-1; motif: GNGGGCGGGRMN; match class: 1	TF:M10209_1	FALSE	0.000685804	3.1638	10661	24	23	21908	RPS16,RCC2,UTF1,UBAP2L,TRIM28,CBX1,SMARCC1,YWHAQ,ANP32E,PARP1,MATR3,SRRM1,NASP,LDHB,YWHAE,RBMXL1,RPL14,TNIK,ISYNA1,PSMC6,PPP1CA,MSH2,PTMA
GO:CC	protein-containing complex	GO:0032991	TRUE	0.00136738	2.86411	7322	24	17	27387	RPS16,UBAP2L,TRIM28,SMARCC1,YWHAQ,ANP32E,PARP1,SRRM1,NASP,LDHB,EIF3H,YWHAE,RBMXL1,RPL14,PSMC6,PPP1CA,MSH2
GO:MF	histone binding	GO:0042393	TRUE	0.00177331	2.75122	300	23	5	25287	CBX1,SMARCC1,ANP32E,NASP,PTMA
TF	Factor: FOXN4; motif: NNWANNCGWMCGCGTCNNNNMT; match class: 1	TF:M04662_1	FALSE	0.00216684	2.66417	12816	24	24	21908	RPS16,RCC2,UTF1,UBAP2L,TRIM28,CBX1,SMARCC1,YWHAQ,ANP32E,PARP1,MATR3,SRRM1,NASP,LDHB,EIF3H,YWHAE,RBMXL1,RPL14,TNIK,ISYNA1,PSMC6,PPP1CA,MSH2,PTMA
TF	Factor: E2F; motif: GGCGSG; match class: 1	TF:M00803_1	FALSE	0.00263405	2.57938	7065	24	19	21908	RCC2,UBAP2L,TRIM28,CBX1,SMARCC1,YWHAQ,ANP32E,PARP1,MATR3,SRRM1,NASP,LDHB,EIF3H,YWHAE,RBMXL1,TNIK,ISYNA1,PPP1CA,PTMA
GO:CC	intracellular anatomical structure	GO:0005622	TRUE	0.00340511	2.46787	17468	24	24	27387	RPS16,RCC2,UTF1,UBAP2L,TRIM28,CBX1,SMARCC1,YWHAQ,ANP32E,PARP1,MATR3,SRRM1,NASP,LDHB,EIF3H,YWHAE,RBMXL1,RPL14,TNIK,ISYNA1,PSMC6,PPP1CA,MSH2,PTMA
GO:MF	chromatin binding	GO:0003682	TRUE	0.0040304	2.39465	617	23	6	25287	TRIM28,CBX1,SMARCC1,PARP1,RBMXL1,MSH2
TF	Factor: Egr-1; motif: GCGGGGGCGG	TF:M01873	FALSE	0.00519823	2.28414	5025	24	16	21908	RPS16,RCC2,UTF1,UBAP2L,SMARCC1,YWHAQ,ANP32E,PARP1,MATR3,EIF3H,YWHAE,RBMXL1,ISYNA1,PSMC6,PPP1CA,PTMA
TF	Factor: Sp4; motif: SCCCCKCCCCCSN	TF:M07617	FALSE	0.00685751	2.16383	2712	24	12	21908	UTF1,UBAP2L,TRIM28,SMARCC1,YWHAQ,MATR3,SRRM1,LDHB,YWHAE,RPL14,PSMC6,PTMA
TF	Factor: E2F-4; motif: NTTTCSCGCC	TF:M07380	FALSE	0.00779398	2.10824	10603	24	22	21908	RPS16,RCC2,UTF1,UBAP2L,TRIM28,CBX1,YWHAQ,ANP32E,PARP1,MATR3,SRRM1,NASP,EIF3H,YWHAE,RBMXL1,RPL14,TNIK,ISYNA1,PSMC6,PPP1CA,MSH2,PTMA
GO:MF	histone chaperone activity	GO:0140713	TRUE	0.00783941	2.10572	9	23	2	25287	ANP32E,NASP
GO:CC	intracellular non-membrane-bounded organelle	GO:0043232	FALSE	0.00908849	2.04151	6466	24	15	27387	RPS16,RCC2,TRIM28,CBX1,SMARCC1,ANP32E,PARP1,NASP,EIF3H,YWHAE,RBMXL1,RPL14,TNIK,PPP1CA,MSH2
GO:CC	non-membrane-bounded organelle	GO:0043228	FALSE	0.00910606	2.04067	6467	24	15	27387	RPS16,RCC2,TRIM28,CBX1,SMARCC1,ANP32E,PARP1,NASP,EIF3H,YWHAE,RBMXL1,RPL14,TNIK,PPP1CA,MSH2
TF	Factor: Egr-1; motif: GCGGGGGCGG	TF:M07354	FALSE	0.0130145	1.88557	6115	24	17	21908	RPS16,RCC2,UTF1,UBAP2L,TRIM28,SMARCC1,YWHAQ,ANP32E,PARP1,MATR3,EIF3H,YWHAE,RBMXL1,ISYNA1,PSMC6,PPP1CA,PTMA
TF	Factor: E2F-4; motif: NTTTCSCGCC; match class: 1	TF:M07380_1	FALSE	0.0139018	1.85693	5398	24	16	21908	RCC2,UBAP2L,TRIM28,CBX1,YWHAQ,ANP32E,PARP1,MATR3,SRRM1,NASP,YWHAE,RBMXL1,TNIK,ISYNA1,PPP1CA,PTMA
GO:MF	protein binding	GO:0005515	FALSE	0.0145756	1.83637	10353	23	19	25287	RCC2,UTF1,TRIM28,CBX1,SMARCC1,YWHAQ,ANP32E,PARP1,MATR3,NASP,LDHB,EIF3H,YWHAE,RBMXL1,TNIK,PSMC6,PPP1CA,MSH2,PTMA
TF	Factor: Sp1; motif: CCCCGCCCCN	TF:M00933	FALSE	0.0153344	1.81433	8792	24	20	21908	RCC2,UTF1,UBAP2L,TRIM28,CBX1,SMARCC1,YWHAQ,PARP1,MATR3,SRRM1,NASP,LDHB,YWHAE,RBMXL1,RPL14,TNIK,ISYNA1,PSMC6,PPP1CA,PTMA
GO:BP	cellular biosynthetic process	GO:0044249	TRUE	0.0202878	1.69277	5762	24	15	27334	RPS16,UTF1,TRIM28,CBX1,SMARCC1,YWHAQ,PARP1,LDHB,EIF3H,RBMXL1,RPL14,ISYNA1,PSMC6,PPP1CA,PTMA
TF	Factor: Kaiso; motif: SARNYCTCGCGAGAN; match class: 1	TF:M10276_1	FALSE	0.02186	1.66035	10007	24	21	21908	RPS16,RCC2,UBAP2L,TRIM28,CBX1,SMARCC1,YWHAQ,ANP32E,PARP1,MATR3,SRRM1,NASP,YWHAE,RBMXL1,RPL14,TNIK,ISYNA1,PSMC6,PPP1CA,MSH2,PTMA
TF	Factor: CKROX; motif: SCCCTCCCC	TF:M01175	FALSE	0.0229279	1.63964	6359	24	17	21908	RPS16,RCC2,UTF1,TRIM28,CBX1,SMARCC1,ANP32E,MATR3,SRRM1,LDHB,YWHAE,RBMXL1,TNIK,ISYNA1,PSMC6,PPP1CA,PTMA
TF	Factor: E2F; motif: NNTTTCGCGCN; match class: 1	TF:M08875_1	FALSE	0.024382	1.61293	1214	24	8	21908	RCC2,UBAP2L,TRIM28,ANP32E,MATR3,NASP,TNIK,PTMA
GO:BP	organic substance biosynthetic process	GO:1901576	FALSE	0.0249033	1.60374	5855	24	15	27334	RPS16,UTF1,TRIM28,CBX1,SMARCC1,YWHAQ,PARP1,LDHB,EIF3H,RBMXL1,RPL14,ISYNA1,PSMC6,PPP1CA,PTMA
TF	Factor: ZBP89; motif: CCCCKCCCCCNN	TF:M07397	FALSE	0.0263496	1.57923	8117	24	19	21908	RPS16,RCC2,UTF1,UBAP2L,TRIM28,CBX1,SMARCC1,YWHAQ,MATR3,SRRM1,LDHB,YWHAE,RBMXL1,RPL14,TNIK,ISYNA1,PSMC6,PPP1CA,PTMA
TF	Factor: E2F-7; motif: GRGGCGGGAANNN	TF:M10212	FALSE	0.0272104	1.56526	8133	24	19	21908	RPS16,UTF1,UBAP2L,TRIM28,CBX1,YWHAQ,ANP32E,PARP1,MATR3,SRRM1,NASP,YWHAE,RBMXL1,RPL14,ISYNA1,PSMC6,PPP1CA,MSH2,PTMA
TF	Factor: Egr-2; motif: GCGTGGGCGG	TF:M05494	FALSE	0.0276652	1.55807	7261	24	18	21908	RPS16,RCC2,UTF1,UBAP2L,TRIM28,SMARCC1,YWHAQ,ANP32E,PARP1,MATR3,SRRM1,NASP,RBMXL1,RPL14,TNIK,ISYNA1,PPP1CA,PTMA
GO:CC	nucleus	GO:0005634	TRUE	0.0290839	1.53635	10144	24	18	27387	RCC2,UTF1,UBAP2L,TRIM28,CBX1,SMARCC1,ANP32E,PARP1,MATR3,SRRM1,NASP,YWHAE,RBMXL1,TNIK,PSMC6,PPP1CA,MSH2,PTMA
TF	Factor: E2F-1; motif: GNGGGCGGGRMN	TF:M10209	FALSE	0.0294162	1.53141	14286	24	24	21908	RPS16,RCC2,UTF1,UBAP2L,TRIM28,CBX1,SMARCC1,YWHAQ,ANP32E,PARP1,MATR3,SRRM1,NASP,LDHB,EIF3H,YWHAE,RBMXL1,RPL14,TNIK,ISYNA1,PSMC6,PPP1CA,MSH2,PTMA
GO:BP	biosynthetic process	GO:0009058	FALSE	0.0311075	1.50713	5958	24	15	27334	RPS16,UTF1,TRIM28,CBX1,SMARCC1,YWHAQ,PARP1,LDHB,EIF3H,RBMXL1,RPL14,ISYNA1,PSMC6,PPP1CA,PTMA
TF	Factor: EGR; motif: CGCCCCCGCNN	TF:M08878	FALSE	0.0412653	1.38441	5851	24	16	21908	RPS16,RCC2,UTF1,UBAP2L,TRIM28,SMARCC1,YWHAQ,ANP32E,PARP1,MATR3,EIF3H,YWHAE,RBMXL1,ISYNA1,PSMC6,PTMA
TF	Factor: ZNF151; motif: GGSGGNGGGGGAGGGGMGG	TF:M10412	FALSE	0.0420938	1.37578	3823	24	13	21908	RPS16,RCC2,UTF1,UBAP2L,TRIM28,SMARCC1,MATR3,LDHB,YWHAE,RBMXL1,TNIK,PSMC6,PTMA
REAC	Chk1/Chk2(Cds1) mediated inactivation of Cyclin B:Cdk1 complex	REAC:R-MMU-75035	FALSE	0.0423026	1.37363	12	14	2	8407	YWHAQ,YWHAE
REAC	Activation of BAD and translocation to mitochondria	REAC:R-MMU-111447	FALSE	0.0423026	1.37363	12	14	2	8407	YWHAQ,YWHAE
GO:CC	chromosomal region	GO:0098687	FALSE	0.0431308	1.36521	362	24	4	27387	RCC2,CBX1,SMARCC1,PPP1CA
TF	Factor: E2F1; motif: NNNNNGCGSSAAAN	TF:M08874	FALSE	0.0452983	1.34392	5892	24	16	21908	RCC2,UTF1,UBAP2L,TRIM28,CBX1,YWHAQ,ANP32E,PARP1,MATR3,NASP,YWHAE,RBMXL1,TNIK,ISYNA1,MSH2,PTMA
KEGG	Oocyte meiosis	KEGG:04114	FALSE	0.0459358	1.33785	120	14	3	8910	YWHAQ,YWHAE,PPP1CA
TF	Factor: SP1:SP3; motif: CCSCCCCCYCC	TF:M01219	FALSE	0.0494508	1.30583	6710	24	17	21908	RPS16,RCC2,UTF1,UBAP2L,TRIM28,SMARCC1,MATR3,LDHB,EIF3H,YWHAE,RBMXL1,RPL14,TNIK,ISYNA1,PSMC6,PPP1CA,PTMA
TF	Factor: MAZ; motif: GGGGAGGG	TF:M00649	FALSE	0.0495758	1.30473	8439	24	19	21908	RPS16,RCC2,UTF1,UBAP2L,TRIM28,CBX1,SMARCC1,ANP32E,MATR3,SRRM1,LDHB,EIF3H,YWHAE,RBMXL1,TNIK,ISYNA1,PSMC6,PPP1CA,PTMA
TF	Factor: WT1; motif: CGCCCCCNCN	TF:M02036	FALSE	0.049815	1.30264	7547	24	18	21908	RPS16,RCC2,UTF1,UBAP2L,TRIM28,SMARCC1,YWHAQ,ANP32E,PARP1,MATR3,NASP,EIF3H,YWHAE,RBMXL1,RPL14,PSMC6,PPP1CA,PTMA

## Sheet: Supp Table 16(B)
Functional Enrichment Analysis: Proteomics (up in abembryonic half)
source	term_name	term_id	highlighted	adjusted_p_value	negative_log10_of_adjusted_p_value	term_size	query_size	intersection_size	effective_domain_size	intersections
GO:CC	cytoplasm	GO:0005737	TRUE	3.1697e-05	4.49898	11580	46	37	27387	IFI30,CUBN,GM2A,ANXA5,DAB2,EZR,GALNS,LAMB1,NEXN,JMY,COPG2,ETFA,MYO6,MTA3,CKB,GLUL,CTSD,LAMP1,NLRP4C,SCPEP1,RPN1,SMTN,SERPINH1,CLIC6,CNDP2,ALDH18A1,MYO1D,SNX3,RO60,ARPC5,SPZ1,MECP2,MYO18A,FAM111A,NDUFAF4,RTN1,STK35
GO:BP	regulation of cytoplasmic transport	GO:1903649	TRUE	0.000416005	3.3809	30	49	4	27334	DAB2,EZR,SNX3,MECP2
GO:MF	actin binding	GO:0003779	TRUE	0.000668528	3.17488	450	47	8	25287	EZR,NEXN,JMY,MYO6,SMTN,MYO1D,ARPC5,MYO18A
GO:BP	cytosolic transport	GO:0016482	FALSE	0.000828846	3.08153	164	49	6	27334	DAB2,EZR,LAMP1,MYO1D,SNX3,MECP2
GO:CC	cytoplasmic vesicle	GO:0031410	FALSE	0.000954828	3.02007	2052	46	14	27387	CUBN,ANXA5,DAB2,EZR,JMY,COPG2,MYO6,CTSD,LAMP1,RPN1,MYO1D,SNX3,ARPC5,MYO18A
GO:CC	intracellular vesicle	GO:0097708	FALSE	0.000965742	3.01514	2054	46	14	27387	CUBN,ANXA5,DAB2,EZR,JMY,COPG2,MYO6,CTSD,LAMP1,RPN1,MYO1D,SNX3,ARPC5,MYO18A
GO:MF	actin filament binding	GO:0051015	FALSE	0.00126598	2.89757	218	47	6	25287	EZR,NEXN,MYO6,MYO1D,ARPC5,MYO18A
GO:BP	vesicle-mediated transport between endosomal compartments	GO:0098927	TRUE	0.00202304	2.694	44	49	4	27334	DAB2,EZR,MYO1D,SNX3
GO:CC	vesicle	GO:0031982	FALSE	0.00214936	2.66769	2201	46	14	27387	CUBN,ANXA5,DAB2,EZR,JMY,COPG2,MYO6,CTSD,LAMP1,RPN1,MYO1D,SNX3,ARPC5,MYO18A
GO:BP	positive regulation of cytoplasmic transport	GO:1903651	FALSE	0.00263589	2.57907	13	49	3	27334	DAB2,EZR,MECP2
GO:CC	actin cytoskeleton	GO:0015629	TRUE	0.00432252	2.36426	499	46	7	27387	EZR,NEXN,MYO6,SMTN,MYO1D,ARPC5,MYO18A
GO:CC	endocytic vesicle	GO:0030139	FALSE	0.00558455	2.25301	205	46	5	27387	CUBN,MYO6,LAMP1,SNX3,MYO18A
GO:CC	microvillus	GO:0005902	TRUE	0.00854535	2.06827	111	46	4	27387	CUBN,EZR,MYO6,MYO1D
GO:BP	regulation of early endosome to late endosome transport	GO:2000641	FALSE	0.00886331	2.0524	19	49	3	27334	DAB2,EZR,SNX3
GO:CC	coated vesicle	GO:0030135	FALSE	0.0113818	1.94379	238	46	5	27387	CUBN,DAB2,COPG2,MYO6,SNX3
TF	Factor: WT1; motif: NGCGGGGGGGTSMMCYN	TF:M05599	FALSE	0.014554	1.83702	5336	49	26	21908	INPP1,IFI30,GM2A,ANXA5,EZR,TAGLN2,LAMB1,NEXN,JMY,COPG2,MTA3,TSPAN14,GLUL,NLRP4C,SCPEP1,UBE2R2,MYO1D,SNX3,RO60,MCAM,SYCP2,SPEN,MECP2,NDUFAF4,RTN1,STK35
GO:CC	brush border	GO:0005903	TRUE	0.0188668	1.7243	136	46	4	27387	CUBN,EZR,MYO1D,MYO18A
KEGG	Lysosome	KEGG:04142	FALSE	0.0190972	1.71903	135	22	4	8910	GM2A,GALNS,CTSD,LAMP1
KEGG	Arginine and proline metabolism	KEGG:00330	FALSE	0.019124	1.71842	54	22	3	8910	CKB,CNDP2,ALDH18A1
TF	Factor: KLF3; motif: NNNNNNGGGCGGGGCNNGN	TF:M10278	FALSE	0.0202945	1.69262	7353	49	31	21908	IFI30,GM2A,ANXA5,EZR,TAGLN2,GALNS,LAMB1,NEXN,JMY,COPG2,MYO6,MTA3,GLUL,CTSD,LAMP1,NLRP4C,RPN1,SERPINH1,CLIC6,CNDP2,UBE2R2,ALDH18A1,MYO1D,RO60,ARPC5,MCAM,SYCP2,SPEN,MECP2,NDUFAF4,STK35
GO:CC	vacuole	GO:0005773	FALSE	0.0204665	1.68896	638	46	7	27387	IFI30,CUBN,GM2A,GALNS,JMY,CTSD,LAMP1
GO:CC	intracellular anatomical structure	GO:0005622	FALSE	0.0242401	1.61547	17468	46	41	27387	IFI30,CUBN,GM2A,ANXA5,DAB2,EZR,TAGLN2,GALNS,LAMB1,NEXN,JMY,COPG2,ETFA,MYO6,MTA3,CKB,GLUL,CTSD,LAMP1,NLRP4C,SCPEP1,RPN1,SMTN,SERPINH1,CLIC6,CNDP2,ALDH18A1,MYO1D,SNX3,RO60,ARPC5,MCAM,SYCP2,SPZ1,SPEN,MECP2,MYO18A,FAM111A,NDUFAF4,RTN1,STK35
GO:CC	myosin complex	GO:0016459	FALSE	0.0284491	1.54593	57	46	3	27387	MYO6,MYO1D,MYO18A
TF	Factor: STAT1; motif: NNNSANTTCCGGGAANTGNSN	TF:M00224	FALSE	0.0405374	1.39214	6006	49	27	21908	IFI30,CUBN,ANXA5,DAB2,EZR,GALNS,LAMB1,NEXN,JMY,ETFA,CKB,GLUL,NLRP4C,SCPEP1,RPN1,CLIC6,CNDP2,UBE2R2,MYO1D,REG2,RO60,ARPC5,MCAM,SYCP2,PAMR1,FAM111A,TMPRSS13
GO:CC	clathrin-coated pit	GO:0005905	TRUE	0.0440239	1.35631	66	46	3	27387	CUBN,DAB2,MYO6
TF	Factor: Sp1; motif: GGNGGGGGNGGGGGMGGGGCNGGG	TF:M10375	FALSE	0.0464032	1.33345	10787	49	38	21908	INPP1,GM2A,ANXA5,TAGLN2,GALNS,LAMB1,NEXN,JMY,COPG2,ETFA,MYO6,MTA3,CKB,GLUL,CTSD,LAMP1,NLRP4C,SCPEP1,RPN1,SMTN,SERPINH1,CLIC6,UAP1L1,CNDP2,UBE2R2,ALDH18A1,MYO1D,RO60,ARPC5,MCAM,SYCP2,SPZ1,SPEN,MECP2,MYO18A,FAM111A,NDUFAF4,RTN1
