# Supplementary material for: An integrated approach identifies the molecular underpinnings of murine anterior visceral endoderm migration
Source: Dev Cell. 2024 Sep 9;59(17):2347–2363.e9. doi: 10.1016/j.devcel.2024.05.014 (PMC11511681; doi:10.1016/j.devcel.2024.05.014)
Supplement: Table S17. Results of the functional enrichment analysis on the phosphoproteomics data listing enriched terms in the embryonic and abembryonic halves at 6.25–6.5 dpc, related to Figure 5 [file mmc18.xlsx]

## Sheet: Supp Table 17(A)
Functional Enrichment Analysis: Phosphoproteomics (up in embryonic half)
source	term_name	term_id	highlighted	adjusted_p_value	negative_log10_of_adjusted_p_value	term_size	query_size	intersection_size	effective_domain_size	intersections
GO:CC	chromatin	GO:0000785	TRUE	7.40923e-10	9.13023	756	42	14	27387	PML,UHRF1,PSIP1,DNMT3B,TMPO,DPF2,ARID1A,TRIM28,RCOR2,JMJD1C,SUDS3,HDAC1,TAF7,CBX1
GO:CC	heterochromatin	GO:0000792	FALSE	4.53518e-08	7.34341	103	42	7	27387	PML,UHRF1,PSIP1,DNMT3B,TRIM28,HDAC1,CBX1
GO:MF	transcription coregulator activity	GO:0003712	TRUE	1.02437e-07	6.98954	478	42	11	25287	PML,AJUBA,PSIP1,DNMT3B,DPF2,TLE4,TRIM28,RCOR2,NACA,JMJD1C,HDAC1
GO:BP	regulation of cellular metabolic process	GO:0031323	TRUE	3.2529e-07	6.48773	5673	42	28	27334	PML,UHRF1,AJUBA,PSIP1,DNMT3B,TFE3,WNK3,TMPO,DPF2,ARID1A,TLE4,MARCKS,ABCB11,TRIM28,KMT2A,RCOR2,NACA,TSHZ1,RBM25,JMJD1C,SH3BP4,SUDS3,HDAC1,TAF7,RPLP1,DCXR,SALL2,CBX1
GO:BP	negative regulation of DNA-templated transcription	GO:0045892	FALSE	1.65977e-06	5.77995	1377	42	15	27334	PML,UHRF1,AJUBA,DNMT3B,DPF2,ARID1A,TLE4,TRIM28,RCOR2,NACA,SUDS3,HDAC1,TAF7,SALL2,CBX1
GO:BP	negative regulation of nucleobase-containing compound metabolic process	GO:0045934	FALSE	1.67102e-06	5.77702	1626	42	16	27334	PML,UHRF1,AJUBA,DNMT3B,DPF2,ARID1A,TLE4,TRIM28,KMT2A,RCOR2,NACA,SUDS3,HDAC1,TAF7,SALL2,CBX1
GO:BP	negative regulation of nucleic acid-templated transcription	GO:1903507	FALSE	1.69322e-06	5.77129	1379	42	15	27334	PML,UHRF1,AJUBA,DNMT3B,DPF2,ARID1A,TLE4,TRIM28,RCOR2,NACA,SUDS3,HDAC1,TAF7,SALL2,CBX1
GO:BP	negative regulation of RNA biosynthetic process	GO:1902679	FALSE	1.83327e-06	5.73677	1387	42	15	27334	PML,UHRF1,AJUBA,DNMT3B,DPF2,ARID1A,TLE4,TRIM28,RCOR2,NACA,SUDS3,HDAC1,TAF7,SALL2,CBX1
GO:CC	chromosome	GO:0005694	FALSE	2.27423e-06	5.64317	1398	42	14	27387	PML,UHRF1,PSIP1,DNMT3B,TMPO,DPF2,ARID1A,TRIM28,RCOR2,JMJD1C,SUDS3,HDAC1,TAF7,CBX1
GO:BP	regulation of transcription by RNA polymerase II	GO:0006357	FALSE	2.37777e-06	5.62383	2536	42	19	27334	UHRF1,AJUBA,PSIP1,DNMT3B,TFE3,DPF2,ARID1A,TLE4,TRIM28,KMT2A,RCOR2,NACA,TSHZ1,JMJD1C,SUDS3,HDAC1,TAF7,SALL2,CBX1
GO:BP	RNA biosynthetic process	GO:0032774	FALSE	2.87097e-06	5.54197	3607	42	22	27334	PML,UHRF1,AJUBA,PSIP1,DNMT3B,TFE3,TMPO,DPF2,ARID1A,TLE4,ATG16L2,TRIM28,KMT2A,RCOR2,NACA,TSHZ1,JMJD1C,SUDS3,HDAC1,TAF7,SALL2,CBX1
GO:MF	binding	GO:0005488	TRUE	2.92091e-06	5.53448	16182	42	42	25287	PML,UHRF1,STMN1,AJUBA,PSIP1,DNMT3B,JRKL,TFE3,WNK3,MARCKSL1,TMPO,DPF2,ARID1A,DBN1,TLE4,OSBPL11,MARCKS,ABCB11,ATG16L2,TRIM28,KMT2A,G3BP2,CCDC66,ZNF687,SPAG7,RCOR2,NACA,CD163,SNAP23,TSHZ1,RBM25,JMJD1C,SH3BP4,SUDS3,RPLP2,HDAC1,TAF7,RPLP1,DCXR,SALL2,DNAH8,CBX1
GO:BP	transcription by RNA polymerase II	GO:0006366	FALSE	3.64005e-06	5.43889	2601	42	19	27334	UHRF1,AJUBA,PSIP1,DNMT3B,TFE3,DPF2,ARID1A,TLE4,TRIM28,KMT2A,RCOR2,NACA,TSHZ1,JMJD1C,SUDS3,HDAC1,TAF7,SALL2,CBX1
GO:BP	negative regulation of RNA metabolic process	GO:0051253	FALSE	5.06623e-06	5.29532	1494	42	15	27334	PML,UHRF1,AJUBA,DNMT3B,DPF2,ARID1A,TLE4,TRIM28,RCOR2,NACA,SUDS3,HDAC1,TAF7,SALL2,CBX1
GO:CC	nucleoplasm	GO:0005654	FALSE	5.94645e-06	5.22574	3813	42	21	27387	PML,UHRF1,AJUBA,PSIP1,DNMT3B,TFE3,DPF2,ARID1A,TLE4,OSBPL11,ATG16L2,TRIM28,KMT2A,ZNF687,RCOR2,SNAP23,RBM25,JMJD1C,SUDS3,HDAC1,TAF7
GO:MF	DNA binding	GO:0003677	FALSE	6.7161e-06	5.17288	2424	42	18	25287	PML,UHRF1,PSIP1,DNMT3B,JRKL,TFE3,TMPO,ARID1A,TRIM28,KMT2A,ZNF687,NACA,TSHZ1,JMJD1C,HDAC1,TAF7,SALL2,CBX1
GO:BP	regulation of RNA metabolic process	GO:0051252	FALSE	7.06466e-06	5.15091	3781	42	22	27334	PML,UHRF1,AJUBA,PSIP1,DNMT3B,TFE3,TMPO,DPF2,ARID1A,TLE4,TRIM28,KMT2A,RCOR2,NACA,TSHZ1,RBM25,JMJD1C,SUDS3,HDAC1,TAF7,SALL2,CBX1
GO:BP	regulation of DNA-templated transcription	GO:0006355	FALSE	9.54051e-06	5.02043	3461	42	21	27334	PML,UHRF1,AJUBA,PSIP1,DNMT3B,TFE3,TMPO,DPF2,ARID1A,TLE4,TRIM28,KMT2A,RCOR2,NACA,TSHZ1,JMJD1C,SUDS3,HDAC1,TAF7,SALL2,CBX1
GO:BP	regulation of nucleic acid-templated transcription	GO:1903506	FALSE	9.64131e-06	5.01586	3463	42	21	27334	PML,UHRF1,AJUBA,PSIP1,DNMT3B,TFE3,TMPO,DPF2,ARID1A,TLE4,TRIM28,KMT2A,RCOR2,NACA,TSHZ1,JMJD1C,SUDS3,HDAC1,TAF7,SALL2,CBX1
GO:BP	regulation of RNA biosynthetic process	GO:2001141	FALSE	1.04296e-05	4.98173	3478	42	21	27334	PML,UHRF1,AJUBA,PSIP1,DNMT3B,TFE3,TMPO,DPF2,ARID1A,TLE4,TRIM28,KMT2A,RCOR2,NACA,TSHZ1,JMJD1C,SUDS3,HDAC1,TAF7,SALL2,CBX1
GO:CC	intracellular organelle	GO:0043229	FALSE	1.06096e-05	4.9743	15836	42	40	27387	PML,UHRF1,STMN1,AJUBA,PSIP1,DNMT3B,JRKL,TFE3,MARCKSL1,TMPO,DPF2,ARID1A,DBN1,TLE4,OSBPL11,MARCKS,ABCB11,ATG16L2,TRIM28,KMT2A,G3BP2,CCDC66,ZNF687,SPAG7,RCOR2,NACA,SNAP23,TSHZ1,RBM25,JMJD1C,SH3BP4,SUDS3,RPLP2,HDAC1,TAF7,RPLP1,DCXR,SALL2,DNAH8,CBX1
GO:BP	negative regulation of macromolecule biosynthetic process	GO:0010558	FALSE	1.56953e-05	4.80423	1624	42	15	27334	PML,UHRF1,AJUBA,DNMT3B,DPF2,ARID1A,TLE4,TRIM28,RCOR2,NACA,SUDS3,HDAC1,TAF7,SALL2,CBX1
GO:BP	regulation of macromolecule biosynthetic process	GO:0010556	FALSE	1.64936e-05	4.78268	3954	42	22	27334	PML,UHRF1,AJUBA,PSIP1,DNMT3B,TFE3,TMPO,DPF2,ARID1A,TLE4,TRIM28,KMT2A,RCOR2,NACA,TSHZ1,JMJD1C,SUDS3,HDAC1,TAF7,RPLP1,SALL2,CBX1
GO:BP	DNA-templated transcription	GO:0006351	FALSE	1.74364e-05	4.75854	3578	42	21	27334	PML,UHRF1,AJUBA,PSIP1,DNMT3B,TFE3,TMPO,DPF2,ARID1A,TLE4,TRIM28,KMT2A,RCOR2,NACA,TSHZ1,JMJD1C,SUDS3,HDAC1,TAF7,SALL2,CBX1
GO:BP	nucleic acid-templated transcription	GO:0097659	FALSE	1.75248e-05	4.75635	3579	42	21	27334	PML,UHRF1,AJUBA,PSIP1,DNMT3B,TFE3,TMPO,DPF2,ARID1A,TLE4,TRIM28,KMT2A,RCOR2,NACA,TSHZ1,JMJD1C,SUDS3,HDAC1,TAF7,SALL2,CBX1
GO:BP	macromolecule biosynthetic process	GO:0009059	FALSE	1.97018e-05	4.70549	4825	42	24	27334	PML,UHRF1,AJUBA,PSIP1,DNMT3B,TFE3,TMPO,DPF2,ARID1A,TLE4,ATG16L2,TRIM28,KMT2A,RCOR2,NACA,TSHZ1,JMJD1C,SUDS3,RPLP2,HDAC1,TAF7,RPLP1,SALL2,CBX1
GO:MF	chromatin binding	GO:0003682	FALSE	2.09285e-05	4.67926	617	42	10	25287	AJUBA,PSIP1,DNMT3B,ARID1A,TLE4,TRIM28,KMT2A,JMJD1C,HDAC1,CBX1
GO:CC	organelle	GO:0043226	FALSE	2.10643e-05	4.67645	16129	42	40	27387	PML,UHRF1,STMN1,AJUBA,PSIP1,DNMT3B,JRKL,TFE3,MARCKSL1,TMPO,DPF2,ARID1A,DBN1,TLE4,OSBPL11,MARCKS,ABCB11,ATG16L2,TRIM28,KMT2A,G3BP2,CCDC66,ZNF687,SPAG7,RCOR2,NACA,SNAP23,TSHZ1,RBM25,JMJD1C,SH3BP4,SUDS3,RPLP2,HDAC1,TAF7,RPLP1,DCXR,SALL2,DNAH8,CBX1
GO:BP	nucleobase-containing compound biosynthetic process	GO:0034654	FALSE	2.24244e-05	4.64928	4019	42	22	27334	PML,UHRF1,AJUBA,PSIP1,DNMT3B,TFE3,TMPO,DPF2,ARID1A,TLE4,ATG16L2,TRIM28,KMT2A,RCOR2,NACA,TSHZ1,JMJD1C,SUDS3,HDAC1,TAF7,SALL2,CBX1
GO:BP	cellular nitrogen compound biosynthetic process	GO:0044271	FALSE	2.24511e-05	4.64876	4856	42	24	27334	PML,UHRF1,AJUBA,PSIP1,DNMT3B,TFE3,TMPO,DPF2,ARID1A,TLE4,ATG16L2,TRIM28,KMT2A,RCOR2,NACA,TSHZ1,JMJD1C,SUDS3,RPLP2,HDAC1,TAF7,RPLP1,SALL2,CBX1
GO:BP	negative regulation of cellular biosynthetic process	GO:0031327	FALSE	2.66057e-05	4.57503	1689	42	15	27334	PML,UHRF1,AJUBA,DNMT3B,DPF2,ARID1A,TLE4,TRIM28,RCOR2,NACA,SUDS3,HDAC1,TAF7,SALL2,CBX1
GO:BP	heterocycle biosynthetic process	GO:0018130	FALSE	3.12966e-05	4.5045	4091	42	22	27334	PML,UHRF1,AJUBA,PSIP1,DNMT3B,TFE3,TMPO,DPF2,ARID1A,TLE4,ATG16L2,TRIM28,KMT2A,RCOR2,NACA,TSHZ1,JMJD1C,SUDS3,HDAC1,TAF7,SALL2,CBX1
GO:BP	regulation of nucleobase-containing compound metabolic process	GO:0019219	FALSE	3.23154e-05	4.49059	4098	42	22	27334	PML,UHRF1,AJUBA,PSIP1,DNMT3B,TFE3,TMPO,DPF2,ARID1A,TLE4,TRIM28,KMT2A,RCOR2,NACA,TSHZ1,RBM25,JMJD1C,SUDS3,HDAC1,TAF7,SALL2,CBX1
GO:BP	aromatic compound biosynthetic process	GO:0019438	FALSE	3.30619e-05	4.48067	4103	42	22	27334	PML,UHRF1,AJUBA,PSIP1,DNMT3B,TFE3,TMPO,DPF2,ARID1A,TLE4,ATG16L2,TRIM28,KMT2A,RCOR2,NACA,TSHZ1,JMJD1C,SUDS3,HDAC1,TAF7,SALL2,CBX1
GO:CC	intracellular anatomical structure	GO:0005622	FALSE	3.32073e-05	4.47877	17468	42	41	27387	PML,UHRF1,STMN1,AJUBA,PSIP1,DNMT3B,JRKL,TFE3,WNK3,MARCKSL1,TMPO,DPF2,ARID1A,DBN1,TLE4,OSBPL11,MARCKS,ABCB11,ATG16L2,TRIM28,KMT2A,G3BP2,CCDC66,ZNF687,SPAG7,RCOR2,NACA,SNAP23,TSHZ1,RBM25,JMJD1C,SH3BP4,SUDS3,RPLP2,HDAC1,TAF7,RPLP1,DCXR,SALL2,DNAH8,CBX1
WP	Mechanisms associated with pluripotency	WP:WP1763	FALSE	3.66533e-05	4.43589	290	15	8	4529	PML,UHRF1,DNMT3B,TFE3,TLE4,TRIM28,RCOR2,HDAC1
GO:BP	negative regulation of biosynthetic process	GO:0009890	FALSE	3.78333e-05	4.42213	1734	42	15	27334	PML,UHRF1,AJUBA,DNMT3B,DPF2,ARID1A,TLE4,TRIM28,RCOR2,NACA,SUDS3,HDAC1,TAF7,SALL2,CBX1
GO:BP	regulation of cellular biosynthetic process	GO:0031326	FALSE	3.92861e-05	4.40576	4141	42	22	27334	PML,UHRF1,AJUBA,PSIP1,DNMT3B,TFE3,TMPO,DPF2,ARID1A,TLE4,TRIM28,KMT2A,RCOR2,NACA,TSHZ1,JMJD1C,SUDS3,HDAC1,TAF7,RPLP1,SALL2,CBX1
GO:BP	negative regulation of transcription by RNA polymerase II	GO:0000122	FALSE	3.97352e-05	4.40082	996	42	12	27334	UHRF1,AJUBA,DNMT3B,ARID1A,TLE4,TRIM28,NACA,SUDS3,HDAC1,TAF7,SALL2,CBX1
GO:BP	chromatin organization	GO:0006325	TRUE	5.2433e-05	4.2804	624	42	10	27334	UHRF1,DNMT3B,DPF2,ARID1A,TRIM28,KMT2A,JMJD1C,SUDS3,HDAC1,CBX1
GO:BP	regulation of primary metabolic process	GO:0080090	FALSE	5.35957e-05	4.27087	6002	42	26	27334	PML,UHRF1,AJUBA,PSIP1,DNMT3B,TFE3,WNK3,TMPO,DPF2,ARID1A,TLE4,MARCKS,ABCB11,TRIM28,KMT2A,RCOR2,NACA,TSHZ1,RBM25,JMJD1C,SUDS3,HDAC1,TAF7,RPLP1,SALL2,CBX1
GO:BP	regulation of biosynthetic process	GO:0009889	FALSE	5.86657e-05	4.23162	4231	42	22	27334	PML,UHRF1,AJUBA,PSIP1,DNMT3B,TFE3,TMPO,DPF2,ARID1A,TLE4,TRIM28,KMT2A,RCOR2,NACA,TSHZ1,JMJD1C,SUDS3,HDAC1,TAF7,RPLP1,SALL2,CBX1
GO:BP	organic cyclic compound biosynthetic process	GO:1901362	FALSE	6.43235e-05	4.19163	4252	42	22	27334	PML,UHRF1,AJUBA,PSIP1,DNMT3B,TFE3,TMPO,DPF2,ARID1A,TLE4,ATG16L2,TRIM28,KMT2A,RCOR2,NACA,TSHZ1,JMJD1C,SUDS3,HDAC1,TAF7,SALL2,CBX1
GO:BP	histone modification	GO:0016570	TRUE	7.55563e-05	4.12173	480	42	9	27334	PML,UHRF1,DNMT3B,KMT2A,RCOR2,JMJD1C,SUDS3,HDAC1,TAF7
GO:CC	intracellular non-membrane-bounded organelle	GO:0043232	FALSE	0.000146621	3.8338	6466	42	25	27387	PML,UHRF1,STMN1,AJUBA,PSIP1,DNMT3B,MARCKSL1,TMPO,DPF2,ARID1A,DBN1,MARCKS,TRIM28,G3BP2,CCDC66,RCOR2,JMJD1C,SUDS3,RPLP2,HDAC1,TAF7,RPLP1,DCXR,DNAH8,CBX1
GO:CC	non-membrane-bounded organelle	GO:0043228	FALSE	0.000147078	3.83245	6467	42	25	27387	PML,UHRF1,STMN1,AJUBA,PSIP1,DNMT3B,MARCKSL1,TMPO,DPF2,ARID1A,DBN1,MARCKS,TRIM28,G3BP2,CCDC66,RCOR2,JMJD1C,SUDS3,RPLP2,HDAC1,TAF7,RPLP1,DCXR,DNAH8,CBX1
GO:BP	regulation of metabolic process	GO:0019222	FALSE	0.000149411	3.82562	7329	42	28	27334	PML,UHRF1,AJUBA,PSIP1,DNMT3B,TFE3,WNK3,TMPO,DPF2,ARID1A,TLE4,MARCKS,ABCB11,TRIM28,KMT2A,RCOR2,NACA,TSHZ1,RBM25,JMJD1C,SH3BP4,SUDS3,HDAC1,TAF7,RPLP1,DCXR,SALL2,CBX1
GO:BP	regulation of nitrogen compound metabolic process	GO:0051171	FALSE	0.000158027	3.80127	5820	42	25	27334	PML,UHRF1,AJUBA,PSIP1,DNMT3B,TFE3,WNK3,TMPO,DPF2,ARID1A,TLE4,MARCKS,TRIM28,KMT2A,RCOR2,NACA,TSHZ1,RBM25,JMJD1C,SUDS3,HDAC1,TAF7,RPLP1,SALL2,CBX1
GO:BP	organic substance biosynthetic process	GO:1901576	FALSE	0.000178904	3.74738	5855	42	25	27334	PML,UHRF1,AJUBA,PSIP1,DNMT3B,TFE3,TMPO,DPF2,ARID1A,TLE4,ATG16L2,TRIM28,KMT2A,RCOR2,NACA,TSHZ1,JMJD1C,SUDS3,RPLP2,HDAC1,TAF7,RPLP1,DCXR,SALL2,CBX1
GO:BP	regulation of gene expression	GO:0010468	FALSE	0.000195404	3.70907	5407	42	24	27334	PML,UHRF1,AJUBA,PSIP1,DNMT3B,TFE3,TMPO,DPF2,ARID1A,TLE4,ABCB11,TRIM28,KMT2A,RCOR2,NACA,TSHZ1,RBM25,JMJD1C,SUDS3,HDAC1,TAF7,RPLP1,SALL2,CBX1
GO:MF	transcription corepressor activity	GO:0003714	FALSE	0.000223725	3.65029	182	42	6	25287	AJUBA,DNMT3B,TLE4,TRIM28,RCOR2,HDAC1
GO:BP	biosynthetic process	GO:0009058	FALSE	0.000256371	3.59113	5958	42	25	27334	PML,UHRF1,AJUBA,PSIP1,DNMT3B,TFE3,TMPO,DPF2,ARID1A,TLE4,ATG16L2,TRIM28,KMT2A,RCOR2,NACA,TSHZ1,JMJD1C,SUDS3,RPLP2,HDAC1,TAF7,RPLP1,DCXR,SALL2,CBX1
GO:BP	negative regulation of cellular metabolic process	GO:0031324	FALSE	0.000294443	3.531	2341	42	16	27334	PML,UHRF1,AJUBA,DNMT3B,DPF2,ARID1A,TLE4,TRIM28,KMT2A,RCOR2,NACA,SUDS3,HDAC1,TAF7,SALL2,CBX1
GO:MF	transcription regulator activity	GO:0140110	FALSE	0.000300625	3.52197	1818	42	14	25287	PML,AJUBA,PSIP1,DNMT3B,TFE3,DPF2,TLE4,TRIM28,RCOR2,NACA,TSHZ1,JMJD1C,HDAC1,SALL2
GO:CC	cytosol	GO:0005829	TRUE	0.000655998	3.1831	4122	42	19	27387	PML,STMN1,AJUBA,TFE3,WNK3,MARCKSL1,DPF2,DBN1,MARCKS,ATG16L2,KMT2A,G3BP2,CCDC66,ZNF687,SUDS3,RPLP2,HDAC1,RPLP1,DCXR
GO:BP	cellular biosynthetic process	GO:0044249	FALSE	0.00068385	3.16504	5762	42	24	27334	PML,UHRF1,AJUBA,PSIP1,DNMT3B,TFE3,TMPO,DPF2,ARID1A,TLE4,ATG16L2,TRIM28,KMT2A,RCOR2,NACA,TSHZ1,JMJD1C,SUDS3,RPLP2,HDAC1,TAF7,RPLP1,SALL2,CBX1
CORUM	Tip5-Dnmt-Hdac1 complex	CORUM:5693	FALSE	0.000691501	3.16021	3	6	2	1082	DNMT3B,HDAC1
CORUM	Sin3-Hdac1-Sds3 complex	CORUM:239	FALSE	0.000691501	3.16021	3	6	2	1082	SUDS3,HDAC1
GO:BP	positive regulation of cellular metabolic process	GO:0031325	FALSE	0.00069953	3.15519	3206	42	18	27334	PML,AJUBA,PSIP1,DNMT3B,TFE3,WNK3,DPF2,ARID1A,MARCKS,TRIM28,KMT2A,NACA,SH3BP4,HDAC1,TAF7,RPLP1,DCXR,SALL2
GO:BP	regulation of macromolecule metabolic process	GO:0060255	FALSE	0.000843714	3.0738	6826	42	26	27334	PML,UHRF1,AJUBA,PSIP1,DNMT3B,TFE3,WNK3,TMPO,DPF2,ARID1A,TLE4,MARCKS,ABCB11,TRIM28,KMT2A,RCOR2,NACA,TSHZ1,RBM25,JMJD1C,SUDS3,HDAC1,TAF7,RPLP1,SALL2,CBX1
GO:MF	modification-dependent protein binding	GO:0140030	FALSE	0.000896721	3.04734	231	42	6	25287	PML,UHRF1,DPF2,KMT2A,TAF7,CBX1
GO:BP	negative regulation of nitrogen compound metabolic process	GO:0051172	FALSE	0.000928721	3.03211	2546	42	16	27334	PML,UHRF1,AJUBA,DNMT3B,DPF2,ARID1A,TLE4,TRIM28,KMT2A,RCOR2,NACA,SUDS3,HDAC1,TAF7,SALL2,CBX1
GO:MF	Krueppel-associated box domain binding	GO:0035851	TRUE	0.00111286	2.95356	2	42	2	25287	TRIM28,HDAC1
GO:BP	positive regulation of stem cell population maintenance	GO:1902459	TRUE	0.00120186	2.92015	44	42	4	27334	DPF2,ARID1A,SUDS3,HDAC1
GO:CC	nucleus	GO:0005634	FALSE	0.00134667	2.87074	10144	42	30	27387	PML,UHRF1,AJUBA,PSIP1,DNMT3B,JRKL,TFE3,TMPO,DPF2,ARID1A,TLE4,OSBPL11,MARCKS,ATG16L2,TRIM28,KMT2A,ZNF687,SPAG7,RCOR2,NACA,SNAP23,TSHZ1,RBM25,JMJD1C,SH3BP4,SUDS3,HDAC1,TAF7,SALL2,CBX1
GO:CC	histone deacetylase complex	GO:0000118	FALSE	0.00142919	2.84491	79	42	4	27387	RCOR2,JMJD1C,SUDS3,HDAC1
GO:MF	nucleic acid binding	GO:0003676	FALSE	0.00195431	2.70901	4747	42	21	25287	PML,UHRF1,PSIP1,DNMT3B,JRKL,TFE3,TMPO,ARID1A,TRIM28,KMT2A,G3BP2,ZNF687,SPAG7,NACA,TSHZ1,RBM25,JMJD1C,HDAC1,TAF7,SALL2,CBX1
TF	Factor: Kaiso; motif: SARNYCTCGCGAGAN; match class: 1	TF:M10276_1	FALSE	0.00284339	2.54616	10007	42	34	21908	UHRF1,STMN1,AJUBA,PSIP1,DNMT3B,JRKL,MARCKSL1,TMPO,DPF2,ARID1A,DBN1,TLE4,OSBPL11,MARCKS,ATG16L2,TRIM28,G3BP2,ZNF687,SPAG7,RCOR2,NACA,SNAP23,TSHZ1,RBM25,JMJD1C,SH3BP4,SUDS3,RPLP2,HDAC1,TAF7,RPLP1,DCXR,DNAH8,CBX1
GO:BP	positive regulation of biological process	GO:0048518	FALSE	0.00300171	2.52263	6729	42	25	27334	PML,UHRF1,AJUBA,PSIP1,DNMT3B,TFE3,WNK3,MARCKSL1,DPF2,ARID1A,DBN1,OSBPL11,MARCKS,ABCB11,TRIM28,KMT2A,G3BP2,NACA,SH3BP4,SUDS3,HDAC1,TAF7,RPLP1,DCXR,SALL2
GO:CC	transcription regulator complex	GO:0005667	TRUE	0.00305873	2.51446	527	42	7	27387	AJUBA,TFE3,TLE4,TRIM28,RCOR2,HDAC1,TAF7
GO:BP	positive regulation of metabolic process	GO:0009893	FALSE	0.00334918	2.47506	3968	42	19	27334	PML,UHRF1,AJUBA,PSIP1,DNMT3B,TFE3,WNK3,DPF2,ARID1A,MARCKS,TRIM28,KMT2A,NACA,SH3BP4,HDAC1,TAF7,RPLP1,DCXR,SALL2
GO:BP	regulation of cellular process	GO:0050794	FALSE	0.00425841	2.37075	12363	42	34	27334	PML,UHRF1,STMN1,AJUBA,PSIP1,DNMT3B,TFE3,WNK3,MARCKSL1,TMPO,DPF2,ARID1A,DBN1,TLE4,MARCKS,ABCB11,TRIM28,KMT2A,G3BP2,CCDC66,RCOR2,NACA,SNAP23,TSHZ1,RBM25,JMJD1C,SH3BP4,SUDS3,HDAC1,TAF7,RPLP1,DCXR,SALL2,CBX1
GO:BP	positive regulation of nitrogen compound metabolic process	GO:0051173	FALSE	0.00441974	2.3546	3236	42	17	27334	PML,UHRF1,AJUBA,PSIP1,DNMT3B,TFE3,WNK3,DPF2,ARID1A,MARCKS,TRIM28,KMT2A,NACA,HDAC1,TAF7,RPLP1,SALL2
TF	Factor: ZF5; motif: GSGCGCGR; match class: 1	TF:M00716_1	FALSE	0.00504644	2.29702	12100	42	37	21908	UHRF1,STMN1,AJUBA,PSIP1,DNMT3B,JRKL,TFE3,MARCKSL1,TMPO,ARID1A,DBN1,TLE4,OSBPL11,MARCKS,ATG16L2,TRIM28,KMT2A,G3BP2,CCDC66,ZNF687,SPAG7,RCOR2,NACA,SNAP23,TSHZ1,RBM25,JMJD1C,SH3BP4,SUDS3,RPLP2,HDAC1,TAF7,RPLP1,DCXR,SALL2,DNAH8,CBX1
GO:CC	cytosolic region	GO:0099522	FALSE	0.00638363	2.19493	39	42	3	27387	MARCKSL1,DBN1,MARCKS
GO:BP	regulation of stem cell population maintenance	GO:2000036	FALSE	0.00702018	2.15365	68	42	4	27334	DPF2,ARID1A,SUDS3,HDAC1
GO:CC	nuclear lumen	GO:0031981	FALSE	0.00758191	2.12022	5819	42	21	27387	PML,UHRF1,AJUBA,PSIP1,DNMT3B,TFE3,DPF2,ARID1A,TLE4,OSBPL11,ATG16L2,TRIM28,KMT2A,ZNF687,RCOR2,SNAP23,RBM25,JMJD1C,SUDS3,HDAC1,TAF7
GO:BP	regulation of biological process	GO:0050789	FALSE	0.00796772	2.09867	13390	42	35	27334	PML,UHRF1,STMN1,AJUBA,PSIP1,DNMT3B,TFE3,WNK3,MARCKSL1,TMPO,DPF2,ARID1A,DBN1,TLE4,OSBPL11,MARCKS,ABCB11,TRIM28,KMT2A,G3BP2,CCDC66,RCOR2,NACA,SNAP23,TSHZ1,RBM25,JMJD1C,SH3BP4,SUDS3,HDAC1,TAF7,RPLP1,DCXR,SALL2,CBX1
KEGG	Transcriptional misregulation in cancer	KEGG:05202	FALSE	0.0108094	1.9662	212	23	5	8910	PML,TFE3,KMT2A,JMJD1C,HDAC1
GO:CC	catalytic complex	GO:1902494	FALSE	0.0121943	1.91384	1783	42	11	27387	DNMT3B,DPF2,ARID1A,ATG16L2,KMT2A,RCOR2,JMJD1C,SUDS3,HDAC1,TAF7,DNAH8
GO:BP	DNA methylation-dependent heterochromatin formation	GO:0006346	TRUE	0.0164555	1.78369	26	42	3	27334	DNMT3B,TRIM28,HDAC1
GO:BP	negative regulation of metabolic process	GO:0009892	FALSE	0.0166161	1.77947	3563	42	17	27334	PML,UHRF1,AJUBA,DNMT3B,TFE3,DPF2,ARID1A,TLE4,TRIM28,KMT2A,RCOR2,NACA,SUDS3,HDAC1,TAF7,SALL2,CBX1
TF	Factor: ZF5; motif: GYCGCGCARNGCNN	TF:M02933	FALSE	0.0166514	1.77855	9536	42	32	21908	UHRF1,STMN1,AJUBA,PSIP1,DNMT3B,TFE3,MARCKSL1,TMPO,DPF2,DBN1,TLE4,OSBPL11,MARCKS,ATG16L2,TRIM28,KMT2A,G3BP2,ZNF687,SPAG7,RCOR2,NACA,TSHZ1,RBM25,JMJD1C,SH3BP4,SUDS3,RPLP2,HDAC1,TAF7,RPLP1,SALL2,CBX1
GO:MF	heterocyclic compound binding	GO:1901363	FALSE	0.0167442	1.77614	6866	42	24	25287	PML,UHRF1,PSIP1,DNMT3B,JRKL,TFE3,WNK3,TMPO,ARID1A,ABCB11,TRIM28,KMT2A,G3BP2,ZNF687,SPAG7,NACA,TSHZ1,RBM25,JMJD1C,HDAC1,TAF7,SALL2,DNAH8,CBX1
TF	Factor: ZF5; motif: GSGCGCGR	TF:M00716	FALSE	0.0181016	1.74228	14880	42	40	21908	UHRF1,STMN1,AJUBA,PSIP1,DNMT3B,JRKL,TFE3,WNK3,MARCKSL1,TMPO,DPF2,ARID1A,DBN1,TLE4,OSBPL11,MARCKS,ATG16L2,TRIM28,KMT2A,G3BP2,CCDC66,ZNF687,SPAG7,RCOR2,NACA,CD163,SNAP23,TSHZ1,RBM25,JMJD1C,SH3BP4,SUDS3,RPLP2,HDAC1,TAF7,RPLP1,DCXR,SALL2,DNAH8,CBX1
GO:MF	organic cyclic compound binding	GO:0097159	FALSE	0.0208287	1.68134	6951	42	24	25287	PML,UHRF1,PSIP1,DNMT3B,JRKL,TFE3,WNK3,TMPO,ARID1A,ABCB11,TRIM28,KMT2A,G3BP2,ZNF687,SPAG7,NACA,TSHZ1,RBM25,JMJD1C,HDAC1,TAF7,SALL2,DNAH8,CBX1
GO:BP	positive regulation of macromolecule metabolic process	GO:0010604	FALSE	0.0224398	1.64898	3643	42	17	27334	PML,UHRF1,AJUBA,PSIP1,DNMT3B,TFE3,WNK3,DPF2,ARID1A,MARCKS,TRIM28,KMT2A,NACA,HDAC1,TAF7,RPLP1,SALL2
GO:BP	biological regulation	GO:0065007	FALSE	0.0245269	1.61036	13929	42	35	27334	PML,UHRF1,STMN1,AJUBA,PSIP1,DNMT3B,TFE3,WNK3,MARCKSL1,TMPO,DPF2,ARID1A,DBN1,TLE4,OSBPL11,MARCKS,ABCB11,TRIM28,KMT2A,G3BP2,CCDC66,RCOR2,NACA,SNAP23,TSHZ1,RBM25,JMJD1C,SH3BP4,SUDS3,HDAC1,TAF7,RPLP1,DCXR,SALL2,CBX1
GO:BP	negative regulation of cellular process	GO:0048523	FALSE	0.025128	1.59984	4989	42	20	27334	PML,UHRF1,STMN1,AJUBA,DNMT3B,WNK3,DPF2,ARID1A,DBN1,TLE4,TRIM28,KMT2A,RCOR2,NACA,SH3BP4,SUDS3,HDAC1,TAF7,SALL2,CBX1
GO:MF	protein binding	GO:0005515	FALSE	0.0253788	1.59553	10353	42	30	25287	PML,UHRF1,STMN1,AJUBA,PSIP1,DNMT3B,TFE3,MARCKSL1,TMPO,DPF2,ARID1A,DBN1,TLE4,MARCKS,ATG16L2,TRIM28,KMT2A,CCDC66,RCOR2,NACA,CD163,SNAP23,TSHZ1,SH3BP4,SUDS3,HDAC1,TAF7,DCXR,DNAH8,CBX1
GO:BP	stem cell population maintenance	GO:0019827	FALSE	0.0255611	1.59242	199	42	5	27334	DPF2,ARID1A,JMJD1C,SUDS3,HDAC1
GO:BP	cellular component organization	GO:0016043	FALSE	0.0263482	1.57925	7525	42	25	27334	PML,UHRF1,STMN1,AJUBA,PSIP1,DNMT3B,WNK3,MARCKSL1,DPF2,ARID1A,DBN1,MARCKS,ATG16L2,TRIM28,KMT2A,G3BP2,CCDC66,SNAP23,JMJD1C,SH3BP4,SUDS3,HDAC1,TAF7,DNAH8,CBX1
GO:BP	maintenance of cell number	GO:0098727	FALSE	0.0288109	1.54044	204	42	5	27334	DPF2,ARID1A,JMJD1C,SUDS3,HDAC1
GO:BP	embryo development	GO:0009790	TRUE	0.0288121	1.54043	1251	42	10	27334	DNMT3B,ARID1A,DBN1,MARCKS,TRIM28,KMT2A,TSHZ1,SUDS3,HDAC1,SALL2
GO:MF	methylation-dependent protein binding	GO:0140034	FALSE	0.0289708	1.53804	133	42	4	25287	UHRF1,DPF2,TAF7,CBX1
GO:MF	methylated histone binding	GO:0035064	FALSE	0.0289708	1.53804	133	42	4	25287	UHRF1,DPF2,TAF7,CBX1
GO:CC	intracellular organelle lumen	GO:0070013	FALSE	0.0297978	1.52582	6357	42	21	27387	PML,UHRF1,AJUBA,PSIP1,DNMT3B,TFE3,DPF2,ARID1A,TLE4,OSBPL11,ATG16L2,TRIM28,KMT2A,ZNF687,RCOR2,SNAP23,RBM25,JMJD1C,SUDS3,HDAC1,TAF7
GO:CC	organelle lumen	GO:0043233	FALSE	0.029869	1.52478	6358	42	21	27387	PML,UHRF1,AJUBA,PSIP1,DNMT3B,TFE3,DPF2,ARID1A,TLE4,OSBPL11,ATG16L2,TRIM28,KMT2A,ZNF687,RCOR2,SNAP23,RBM25,JMJD1C,SUDS3,HDAC1,TAF7
GO:CC	membrane-enclosed lumen	GO:0031974	FALSE	0.029869	1.52478	6358	42	21	27387	PML,UHRF1,AJUBA,PSIP1,DNMT3B,TFE3,DPF2,ARID1A,TLE4,OSBPL11,ATG16L2,TRIM28,KMT2A,ZNF687,RCOR2,SNAP23,RBM25,JMJD1C,SUDS3,HDAC1,TAF7
GO:BP	regulation of DNA repair	GO:0006282	TRUE	0.0316358	1.49982	208	42	5	27334	PML,DPF2,ARID1A,TRIM28,TAF7
TF	Factor: Kaiso; motif: SARNYCTCGCGAGAN	TF:M10276	FALSE	0.0319892	1.495	13549	42	38	21908	PML,UHRF1,STMN1,AJUBA,PSIP1,DNMT3B,JRKL,MARCKSL1,TMPO,DPF2,ARID1A,DBN1,TLE4,OSBPL11,MARCKS,ABCB11,ATG16L2,TRIM28,KMT2A,G3BP2,ZNF687,SPAG7,RCOR2,NACA,CD163,SNAP23,TSHZ1,RBM25,JMJD1C,SH3BP4,SUDS3,RPLP2,HDAC1,TAF7,RPLP1,DCXR,DNAH8,CBX1
GO:BP	positive regulation of cellular process	GO:0048522	FALSE	0.0324202	1.48918	6038	42	22	27334	PML,AJUBA,PSIP1,DNMT3B,TFE3,WNK3,MARCKSL1,DPF2,ARID1A,DBN1,MARCKS,TRIM28,KMT2A,G3BP2,NACA,SH3BP4,SUDS3,HDAC1,TAF7,RPLP1,DCXR,SALL2
GO:BP	histone deacetylation	GO:0016575	FALSE	0.0326207	1.48651	100	42	4	27334	PML,RCOR2,SUDS3,HDAC1
GO:BP	negative regulation of macromolecule metabolic process	GO:0010605	FALSE	0.032953	1.48211	3339	42	16	27334	PML,UHRF1,AJUBA,DNMT3B,DPF2,ARID1A,TLE4,TRIM28,KMT2A,RCOR2,NACA,SUDS3,HDAC1,TAF7,SALL2,CBX1
TF	Factor: CKROX; motif: SCCCTCCCC	TF:M01175	FALSE	0.0361667	1.44169	6359	42	25	21908	UHRF1,STMN1,AJUBA,PSIP1,DNMT3B,JRKL,TFE3,MARCKSL1,DPF2,ARID1A,DBN1,MARCKS,TRIM28,KMT2A,G3BP2,CCDC66,ZNF687,SPAG7,RCOR2,TSHZ1,RBM25,SH3BP4,HDAC1,SALL2,CBX1
GO:CC	euchromatin	GO:0000791	FALSE	0.0369928	1.43188	70	42	3	27387	UHRF1,PSIP1,TRIM28
TF	Factor: ctcf; motif: YGGCCASCAGRGGGCGCYNN; match class: 1	TF:M10203_1	FALSE	0.0400404	1.3975	1645	42	12	21908	PSIP1,DNMT3B,JRKL,MARCKSL1,TMPO,OSBPL11,ZNF687,SPAG7,RCOR2,RBM25,SH3BP4,SUDS3
TF	Factor: E2F; motif: GGCGSG	TF:M00803	FALSE	0.0407804	1.38955	10454	42	33	21908	UHRF1,STMN1,AJUBA,PSIP1,DNMT3B,JRKL,MARCKSL1,TMPO,DPF2,DBN1,TLE4,OSBPL11,MARCKS,ATG16L2,TRIM28,KMT2A,G3BP2,CCDC66,ZNF687,SPAG7,RCOR2,NACA,TSHZ1,RBM25,JMJD1C,SH3BP4,SUDS3,HDAC1,TAF7,RPLP1,DCXR,DNAH8,CBX1
GO:BP	cellular component organization or biogenesis	GO:0071840	FALSE	0.043147	1.36505	7724	42	25	27334	PML,UHRF1,STMN1,AJUBA,PSIP1,DNMT3B,WNK3,MARCKSL1,DPF2,ARID1A,DBN1,MARCKS,ATG16L2,TRIM28,KMT2A,G3BP2,CCDC66,SNAP23,JMJD1C,SH3BP4,SUDS3,HDAC1,TAF7,DNAH8,CBX1

## Sheet: Supp Table 17(B)
Functional Enrichment Analysis: Phosphoproteomics (up in abembryonic half)
source	term_name	term_id	highlighted	adjusted_p_value	negative_log10_of_adjusted_p_value	term_size	query_size	intersection_size	effective_domain_size	intersections
GO:CC	cytoplasm	GO:0005737	TRUE	0.000294299	3.53121	11580	45	35	27387	EPB41L3,KRT8,HSPB1,LRP2,CLIP1,FEN1,JADE1,TIMM8A1,PACSIN1,CLTA,AAK1,JPT1,USP24,RPL14,TARS1,KIF15,PALM3,KRT28,PDHA1,REEP4,TGFB2,SCAMP3,LRRFIP1,INPP5F,FTSJ1,STX12,MIA3,STX7,MAGEE1,RNPS1,ACACA,FOXK1,AKT1S1,IGF2R,NF1
GO:CC	clathrin-coated pit	GO:0005905	TRUE	0.00094959	3.02246	66	45	4	27387	LRP2,CLTA,AAK1,INPP5F
GO:BP	intracellular transport	GO:0046907	TRUE	0.00113877	2.94356	1550	44	13	27334	HSPB1,LRP2,CLIP1,TIMM8A1,GPIHBP1,CLTA,SCAMP3,INPP5F,STX12,MIA3,STX7,IGF2R,NF1
GO:BP	establishment of localization in cell	GO:0051649	FALSE	0.00140086	2.85361	2165	44	15	27334	HSPB1,LRP2,CLIP1,TIMM8A1,GPIHBP1,PACSIN1,CLTA,NR4A3,SCAMP3,INPP5F,STX12,MIA3,STX7,IGF2R,NF1
GO:CC	plasma membrane region	GO:0098590	FALSE	0.00142966	2.84477	1308	45	11	27387	EPB41L3,KRT8,HSPB1,LRP2,GPIHBP1,PACSIN1,CLTA,AAK1,INPP5F,MAGEE1,SLC12A5
GO:CC	endosome	GO:0005768	TRUE	0.00407116	2.39028	938	45	9	27387	LRP2,CLIP1,PACSIN1,TGFB2,SCAMP3,INPP5F,STX12,STX7,IGF2R
GO:MF	protein binding	GO:0005515	TRUE	0.00434789	2.36172	10353	45	33	25287	EPB41L3,KRT8,HSPB1,RAD50,LRP2,CLIP1,PLEKHA6,TIMM8A1,GPIHBP1,PACSIN1,CLTA,ZNF516,AAK1,NR4A3,TARS1,GFPT1,KIF15,PDHA1,REEP4,TGFB2,SCAMP3,LRRFIP1,INPP5F,STX12,MIA3,STX7,MAGEE1,SLC12A5,ACACA,FOXK1,IGF2R,ASXL2,NF1
GO:BP	cellular localization	GO:0051641	FALSE	0.00460576	2.3367	3443	44	18	27334	EPB41L3,HSPB1,LRP2,CLIP1,TIMM8A1,GPIHBP1,PACSIN1,CLTA,AAK1,NR4A3,TGFB2,SCAMP3,INPP5F,STX12,MIA3,STX7,IGF2R,NF1
GO:CC	endocytic vesicle	GO:0030139	TRUE	0.00478427	2.32018	205	45	5	27387	LRP2,INPP5F,STX12,STX7,IGF2R
GO:CC	intracellular anatomical structure	GO:0005622	FALSE	0.00661725	2.17932	17468	45	41	27387	EPB41L3,KRT8,HSPB1,RAD50,LRP2,CLIP1,FEN1,CRAMP1,JADE1,TIMM8A1,PACSIN1,CLTA,ZNF516,AAK1,JPT1,USP24,LAD1,NR4A3,RPL14,TARS1,KIF15,PALM3,KRT28,PDHA1,REEP4,TGFB2,SCAMP3,LRRFIP1,INPP5F,FTSJ1,STX12,MIA3,STX7,MAGEE1,RNPS1,ACACA,FOXK1,AKT1S1,IGF2R,ASXL2,NF1
GO:BP	protein transport	GO:0015031	FALSE	0.00892724	2.04928	1569	44	12	27334	HSPB1,LRP2,CLIP1,TIMM8A1,GPIHBP1,CLTA,TGFB2,SCAMP3,STX12,MIA3,STX7,NF1
GO:CC	axon	GO:0030424	TRUE	0.00896504	2.04745	794	45	8	27387	EPB41L3,HSPB1,LRP2,PACSIN1,AAK1,TGFB2,INPP5F,NF1
GO:CC	coated vesicle	GO:0030135	TRUE	0.00976046	2.01053	238	45	5	27387	PACSIN1,CLTA,AAK1,INPP5F,IGF2R
GO:BP	protein localization	GO:0008104	FALSE	0.0111529	1.95261	2555	44	15	27334	EPB41L3,HSPB1,LRP2,CLIP1,TIMM8A1,GPIHBP1,PACSIN1,CLTA,AAK1,TGFB2,SCAMP3,STX12,MIA3,STX7,NF1
GO:BP	cellular macromolecule localization	GO:0070727	FALSE	0.0115342	1.93801	2562	44	15	27334	EPB41L3,HSPB1,LRP2,CLIP1,TIMM8A1,GPIHBP1,PACSIN1,CLTA,AAK1,TGFB2,SCAMP3,STX12,MIA3,STX7,NF1
GO:CC	clathrin coat	GO:0030118	TRUE	0.0142632	1.84578	47	45	3	27387	CLTA,AAK1,IGF2R
GO:BP	intracellular protein transport	GO:0006886	FALSE	0.0142821	1.84521	857	44	9	27334	HSPB1,CLIP1,TIMM8A1,GPIHBP1,CLTA,SCAMP3,STX12,STX7,NF1
GO:BP	neuron projection development	GO:0031175	TRUE	0.0143008	1.84464	1097	44	10	27334	EPB41L3,HSPB1,LRP2,CLIP1,PACSIN1,NR4A3,TGFB2,INPP5F,SLC12A5,NF1
GO:CC	clathrin complex	GO:0071439	FALSE	0.0163962	1.78526	8	45	2	27387	CLTA,AAK1
GO:BP	establishment of protein localization	GO:0045184	FALSE	0.0181529	1.74105	1682	44	12	27334	HSPB1,LRP2,CLIP1,TIMM8A1,GPIHBP1,CLTA,TGFB2,SCAMP3,STX12,MIA3,STX7,NF1
GO:CC	clathrin-coated vesicle	GO:0030136	FALSE	0.0229227	1.63973	148	45	4	27387	CLTA,AAK1,INPP5F,IGF2R
GO:BP	nitrogen compound transport	GO:0071705	FALSE	0.0257526	1.58918	2055	44	13	27334	HSPB1,LRP2,CLIP1,TIMM8A1,GPIHBP1,CLTA,TGFB2,SCAMP3,STX12,MIA3,STX7,SLC12A5,NF1
GO:CC	intracellular organelle	GO:0043229	FALSE	0.0283394	1.54761	15836	45	38	27387	EPB41L3,KRT8,HSPB1,RAD50,LRP2,CLIP1,FEN1,CRAMP1,JADE1,TIMM8A1,PACSIN1,CLTA,ZNF516,AAK1,JPT1,USP24,LAD1,NR4A3,RPL14,KIF15,KRT28,PDHA1,REEP4,TGFB2,SCAMP3,LRRFIP1,INPP5F,STX12,MIA3,STX7,MAGEE1,RNPS1,ACACA,FOXK1,AKT1S1,IGF2R,ASXL2,NF1
KEGG	Non-homologous end-joining	KEGG:03450	FALSE	0.0306193	1.514	13	23	2	8910	RAD50,FEN1
GO:CC	synapse	GO:0045202	TRUE	0.0313149	1.50425	1515	45	10	27387	EPB41L3,HSPB1,PACSIN1,CLTA,AAK1,RPL14,STX12,MAGEE1,SLC12A5,NF1
GO:CC	presynaptic endocytic zone	GO:0098833	TRUE	0.0321059	1.49342	11	45	2	27387	PACSIN1,CLTA
GO:BP	positive regulation of leukocyte apoptotic process	GO:2000108	TRUE	0.0325952	1.48685	31	44	3	27334	NR4A3,TGFB2,NF1
GO:CC	postsynapse	GO:0098794	FALSE	0.0342976	1.46474	715	45	7	27387	EPB41L3,HSPB1,PACSIN1,RPL14,STX12,MAGEE1,NF1
GO:BP	cellular component organization or biogenesis	GO:0071840	TRUE	0.0355652	1.44897	7724	44	26	27334	EPB41L3,KRT8,HSPB1,RAD50,LRP2,CLIP1,FEN1,JADE1,TIMM8A1,GPIHBP1,PACSIN1,CLTA,AAK1,NR4A3,RPL14,KIF15,REEP4,TGFB2,INPP5F,STX12,MIA3,STX7,SLC12A5,ACACA,AKT1S1,NF1
GO:BP	regulation of cellular component organization	GO:0051128	TRUE	0.0395509	1.40284	2479	44	14	27334	EPB41L3,HSPB1,RAD50,LRP2,CLIP1,FEN1,JADE1,GPIHBP1,PACSIN1,AAK1,KIF15,TGFB2,INPP5F,NF1
TF	Factor: CTCF; motif: NAGGGGGCGCNNKNNNN; match class: 1	TF:M08995_1	FALSE	0.0402853	1.39485	9381	47	34	21908	EPB41L3,KRT8,HSPB1,RAD50,LRP2,CLIP1,FEN1,JADE1,PLEKHA6,TIMM8A1,PACSIN1,CLTA,ZNF516,AAK1,JPT1,NR4A3,RPL14,GFPT1,KRT28,TGFB2,SCAMP3,LRRFIP1,INPP5F,FTSJ1,TTC39C,STX12,MIA3,RNPS1,SLC12A5,FOXK1,AKT1S1,IGF2R,ASXL2,NF1
GO:BP	neuron development	GO:0048666	FALSE	0.0456291	1.34076	1254	44	10	27334	EPB41L3,HSPB1,LRP2,CLIP1,PACSIN1,NR4A3,TGFB2,INPP5F,SLC12A5,NF1
GO:CC	organelle	GO:0043226	FALSE	0.0481761	1.31717	16129	45	38	27387	EPB41L3,KRT8,HSPB1,RAD50,LRP2,CLIP1,FEN1,CRAMP1,JADE1,TIMM8A1,PACSIN1,CLTA,ZNF516,AAK1,JPT1,USP24,LAD1,NR4A3,RPL14,KIF15,KRT28,PDHA1,REEP4,TGFB2,SCAMP3,LRRFIP1,INPP5F,STX12,MIA3,STX7,MAGEE1,RNPS1,ACACA,FOXK1,AKT1S1,IGF2R,ASXL2,NF1
